# Supplementary material for: Genome-wide screening of meta-QTL and candidate genes controlling yield and yield-related traits in barley (Hordeum vulgare L.)
Source: PLoS One. 2024 May 20;19(5):e0303751. doi: 10.1371/journal.pone.0303751 (PMC11104655; doi:10.1371/journal.pone.0303751)
Supplement: S1 Table — (XLSX) [file pone.0303751.s001.xlsx]

## Sheet: S1 Table
S1 Table. Basic information on QTL studies for yield and yield-related traits in barley used for QTL meta-analysis
NO.	Parents of population	Population typea	Population size	Traitb	Marker type	Reference
1	Harrington × Morex	DH	140	YD	AFLP	[1]
2	Tadmor × Er/Apm	RIL	167	BY, HD, HI, PH, TGW, TN, YD	RFLP, AFLP, SSR	[2]
3	Arta × H. spontaneum 41-1	RIL	194	BY, HD, PH, TGW, TN	AFLP, SSR	[3]
4	Zhedar 2/ND9712 × Foster	DH	75	HD	RFLP, AFLP, SSR	[4]
5	Russia 6 × H.E.S. 4	RIL	95	PH, SL, TGW	AFLP, SSR, STS	[5]
6	Apex × ISR101-23	BC	136	GNS, HD, HI, PH, TGW, YD	SSR	[6]
7	Harry × ISR101-23	BC	164	GNS, HD, HI, NSSM, PH, TGW, YD	SSR	[7]
8	H602 × Haruna Nijo	BC	134	HD, NOS, TGW	EST, SSR	[8]
9	H602 × Haruna Nijo	DH	93	HD, NOS, TGW	EST, SSR	[8]
10	Wi 2291×Tadmor	DH	158	GFP, HD	AFLP, SSR	[9]
11	Brenda × HS213	DH	181	GNS, HD, PH, SL, SNS, TGW, YD	SSR	[10]
12	Steptoe × Morex	DH	72	DTM, FD, GNS, HD, NSP, TGW, YD	RAPD, RFLP, SAP	[11]
13	Brenda × HS584	BC	207	GNS, HD, NSP, PH, SL, SNS, TGW, YD	SSR	[12]
14	Azumamugi × Kanto Nakate Gold	RIL	99	DTM, HD	AFLP, STS	[13]
15	Scarlett × ISR42-8	BC	301	BY, HD, HI, NSSM, PH, TGW, YD	SSR	[14]
16	OUH602 × Harrington	BC	98	HD, PH, SL, TN	SSR	[15]
17	Steptoe × Morex	RIL	150	HD, PH, TN	RFLP, STS	[16]
18	Azumamugi × Kanto Nakate Gold	RIL	99	GA, GL, GNP, GNS, GWP, GW, HI, TGW	AFLP, STS	[17]
19	BCD47 × Baronesse	DH	100	DTM, FD, GFP	AFLP, SSR	[18]
20	Beka × Mogador	DH	120	HD	AFLP, RAPD, RFLP, SSR, STS	[19]
21	Tadmor × ER/Apm	RIL	158	DTM, HD, PH, SL, TGW, YD	AFLP, RAPD, RFLP, SSR	[20]
22	Scarlett × ISR42-8	BC	301	HD, NSSM, PH, TGW, YD	SSR	[21]
23	Beka × Mogador	DH	120	YD	AFLP, RAPD, RFLP, SSR, STS	[22]
24	TX9425 × Franklin	DH	92	PH	AFLP, DArT, SSR	[23]
25	Azumamugi × Kanto Nakate Gold	RIL	99	SL	AFLP, SSR, STS	[24]
26	CM72 × Gairdner	DH	93	BY, GNP, NSP, PH, SL, SPL, TN, YD	SSR, DArT	[25]
27	Scarlett × ISR42-8	DH	301	NSSM, HD, PH, TGW, YD	SSR	[26]
28	TX9425 × Franklin	DH	92	GDE, GNS, HD, PH, SL	AFLP, DArT, SSR	[27]
29	Yerong × Franklin	DH	156	GNS, NSP, PH, SL, TGW, YD	AFLP, DArT, SSR	[28]
30	Steptoe × Morex	DH	175	GNS, HD, NS, PH, SL, TGW	SNP	[29]
31	Candela × 915006	RIL	161	HD, PH	SNP	[30]
32	W89001002003 × I60049	RIL	200	BY, DTM, HI, PH, YD	SSR	[31]
33	Merit × H93174006	RIL	127	BY, HI, YD	SSR, STS	[31]
34	Azhul × Spontaneum I	BC	200	BY, GNS, GYP, SL, TGW, TN	SSR	[32]
35	Orria × Plaisant	RIL	217	DTM, GA, HD, PH, TGW, YD	SNP	[33]
36	Huaai 11 × Huadamai 6	DH	122	GNP, GWS, HD, SL, TGW	SSR	[34]
37	Vlamingh × Buloke	DH	289	FD, GDE, GL, GW, GV, TGW, YD	SNP	[35]
38	Scarlett × ISR42-8	BC	301	PH, TGW	DArT, SSR	[36]
39	Steptoe × Morex	DH	72	GNS, NS, SL, TGW, TN, YD	RFLP	[37]
40	Nure × Tremois	DH	118	DTM, GNS, HI, HD, NSSM, PH, SL, TGW, YD	DArT, SNP, SSR	[38]
41	TX9425 × Naso Nijo	DH	182	GNS, HD, PH, SL, TGW, YD	DArT, SSR	[39]
42	Franklin × YYXT	DH	126	TN	DArT, SSR	[40]
43	Commander × Fleet	DH	165	GNSM, PH, TGW, YD	SNP	[41]
44	Maresi × Cam/B1/CI08887	RIL	300	GNS, GWS, GWSM, HD, SL, TGW	SNP	[42]
45	Lubuski × Cam/B1/CI08887//CI05761	RIL	300	GNS, GWS, GWSM, HD, SL, TGW	SNP	[42]
46	Georgie × Harmal	RIL	300	GNS, GWS, GWSM, HD, SL, TGW	SNP	[42]
47	Nure x Tremois	DH	118	DTM, GNS, NSP, PH, SL, TGW	AFLP, DArT, SNP, SSR	[43]
48	Maresi × Cam/B1/CI08887//CI05761	RIL	100	GNS, GWP, GWS, HD, SL, TGW, TN,	SNP, SSR	[44]
49	Maresi × Cam/B1/CI08887//CI05761	RIL	100	GNS, GWS, HD, SL, SNS, TGW, TN	SNP	[45]
50	Clipper × Sahara 3771	DH	146	FSN, GNP, HI, PH, SL, TGW, YD	RFLP, SSR	[46]
51	Caesarea 26-24 x Harrington	BC	28	BY, GA, GL, GNSM, GW, HI, HD, SL, TGW, TN, YD	SNP	[47]
52	Rasmusson x PI 383933	RIL	93	HD, SL	SNP	[48]
53	Steptoe × Morex	DH	120	PH, SL	RFLP, SNP, SSR	[49]
54	Huaai 11 × Huadamai 6	DH	122	GA, GD, GFR, GL, GP	SNP, SSR	[50]
55	Chevallier × Tipple	RIL	188	PH, TN	SNP	[51]
56	Vlamingh × Buloke	DH	312	GL, GT, GW	DArT	[52]
57	Lubuski × Cam/B1/CI08887//CI05761	RIL	100	GWS, HD, SD, SNS, TGW, YD	SNP	[53]
58	23 spring barley inbreds	RIL	35 to 146	GA, GL, GW, TGW	SNP	[54]
a DH Double-haploid population, RIL Recombinant Inbred Line population, BC Backcross population
b BY biomass yield, DTM days to maturity, FD flowering date, FSN fertile spike number, GA grain area, GD grain diameter, GDE grain density, GFP grain filling period, GFR grain filling rate, GL grain length, GNP grain number per plant, GNS grain number per spike, GNSM grain number per square meter, GP grain perimeter, GT grain thickness, GV grain volume, GW grain width, GWP grain weight per plant,…
Reference
1. Marquez-Cedillo LA, Hayes PM, Kleinhofs A, Legge WG, Rossnagel BG, Sato K, et al. QTL analysis of agronomic traits in barley based on the doubled haploid progeny of two elite North American varieties representing different germplasm groups. Theor Appl Genet. 2001;103: 625–637.
2. Teulat B, Merah O, Souyris I, This D. QTLs for agronomic traits from a Mediterranean barley progeny grown in several environments. Theor Appl Genet. 2001;103: 774–787.
3. Baum M, Grando S, Backes G, Jahoor A, Sabbagh A, Ceccarelli S. QTLs for agronomic traits in the Mediterranean environment identified in recombinant inbred lines of the cross 'Arta' x H. spontaneum 41-1. Theor Appl Genet. 2003;107: 1215-1225.
4. Dahleen LS, Agrama HA, Horsley RD, Steffenson BJ, Schwarz PB, Mesfin A, et al. Identification of QTLs associated with Fusarium head blight resistance in Zhedar 2 barley. Theor Appl Genet. 2003;108: 95-104.
5. Hori K, Kobayashi T, Shimizu A, Sato K, Takeda K, Kawasaki S. Efficient construction of high-density linkage map and its application to QTL analysis in barley. Theor Appl Genet. 2003;107: 806-813.
6. Pillen K, Zacharias A, Leon J. Advanced backcross QTL analysis in barley (Hordeum vulgare L.). Theor Appl Genet. 2003;107: 340-352.
7. Pillen K, Zacharias A, Leon J. Comparative AB-QTL analysis in barley using a single exotic donor of Hordeum vulgare ssp. spontaneum. Theor Appl Genet. 2004;108: 1591-1601.
8. Hori K, Sato K, Nankaku N, Takeda K. QTL Analysis in Recombinant Chromosome Substitution Lines and Doubled Haploid Lines Derived from a Cross between Hordeum vulgare ssp. vulgare and Hordeum vulgare ssp. spontaneum. Mol Breeding. 2005;16: 295-311.
9. Li JZ, Huang XQ, Heinrichs F, Ganal MW, Roder MS. Analysis of QTLs for yield, yield components, and malting quality in a BC3-DH population of spring barley. Theor Appl Genet. 2005;110: 356-363.
10. Mohammadi M, Taleei A, Zeinali H, Naghavi MR, Ceccarelli S, Grando S, et al. QTL Analysis for Phenologic Traits in Doubled Haploid Population of Barley. Int J Agric Biol. 2005;7: 820-823.
11. Peighambari SA, Samadi BY, Nabipour A, Charmet G, Sarrafi A. QTL analysis for agronomic traits in a barley doubled haploids population grown in Iran. Plant Science. 2005;169: 1008-1013.
12. Li JZ, Huang XQ, Heinrichs F, Ganal MW, Roder MS. Analysis of QTLs for yield components, agronomic traits, and disease resistance in an advanced backcross population of spring barley. Genome. 2006;49: 454-466.
13. Sameri M, Takeda K, Komatsuda T. Quantitative Trait Loci Controlling Agronomic Traits in Recombinant Inbred Lines from a Cross of Oriental- and Occidental-type Barley Cultivars. Breeding Science. 2006;56: 243–252.
14. von Korff M, Wang H, Leon J, Pillen K. AB-QTL analysis in spring barley: II. Detection of favourable exotic alleles for agronomic traits introgressed from wild barley (H. vulgare ssp. spontaneum). Theor Appl Genet. 2006;112: 1221-1231.
15. Cuesta-Marcos A, Igartua E, Ciudad FJ, Codesal P, Russell JR, Molina-Cano JL, et al. Heading date QTL in a spring × winter barley cross evaluated in Mediterranean environments. Mol Breeding. 2007;21: 455-471.
16. Gyenis L, Yun SJ, Smith KP, Steffenson BJ, Bossolini E, Sanguineti MC, et al. Genetic architecture of quantitative trait loci associated with morphological and agronomic trait differences in a wild by cultivated barley cross. Genome. 2007;50: 714-723.
17. Rao HS, Basha OP, Singh NK, Sato K, Dhaliwal HS. Frequency distributions and composite interval mapping for QTL analysis in ‘Steptoe’ x ‘Morex’ barley mapping population. Barley Genetics Newsletter. 2007;37: 5-20.
18. Sameri M, Komatsuda T. Localization of Quantitative Trait Loci for Yield Components in a Cross Oriental × Occidental Barley Cultivar (Hordeum vulgare L.). Jarq-Jpn Agr Res Q. 2007;41: 195-199.
19. Castro AJ, Hayes P, Viega L, Vales I. Transgressive segregation for phenological traits in barley explained by two major QTL alleles with additivity. Plant Breeding. 2008;127: 561-568.
20. von Korff M, Grando S, Del Greco A, This D, Baum M, Ceccarelli S. Quantitative trait loci associated with adaptation to Mediterranean dryland conditions in barley. Theor Appl Genet. 2008;117: 653-669.
21. Bauer AM, Hoti F, von Korff M, Pillen K, Leon J, Sillanpaa MJ. Advanced backcross-QTL analysis in spring barley (H. vulgare ssp. spontaneum) comparing a REML versus a Bayesian model in multi-environmental field trials. Theor Appl Genet. 2009;119: 105-123.
22. Cuesta-Marcos A, Casas AM, Hayes PM, Gracia MP, Lasa JM, Ciudad F, et al. Yield QTL affected by heading date in Mediterranean grown barley. Plant Breeding. 2009;128: 46-53.
23. Li HB, Zhou MX, Liu CJ. A major QTL conferring crown rot resistance in barley and its association with plant height. Theor Appl Genet. 2009;118: 903-910.
24. Sameri M, Nakamura S, Nair SK, Takeda K, Komatsuda T. A quantitative trait locus for reduced culm internode length in barley segregates as a Mendelian gene. Theor Appl Genet. 2009;118: 643-652.
25. Xue DW, Huang YZ, Zhang XQ, Wei K, Westcott S, Li CD, et al. Identification of QTLs associated with salinity tolerance at late growth stage in barley. Euphytica. 2009;169: 187-196.
26. Saal B, von Korff M, Léon J, Pillen K. Advanced-backcross QTL analysis in spring barley: IV. Localization of QTL × nitrogen interaction effects for yield-related traits. Euphytica. 2010;177: 223-239.
27. Wang JM, Yang JM, McNeil DL, Zhou MX. Identification and molecular mapping of a dwarfing gene in barley (Hordeum vulgare L.) and its correlation with other agronomic traits. Euphytica. 2010;175: 331-342.
28. Xue DW, Zhou MX, Zhang XQ, Chen S, Wei K, Zeng FR, et al. Identification of QTLs for yield and yield components of barley under different growth conditions. J Zhejiang Univ Sci B. 2010;11: 169-176.
29. Cistue L, Cuesta-Marcos A, Chao S, Echavarri B, Chutimanitsakun Y, Corey A, et al. Comparative mapping of the Oregon Wolfe Barley using doubled haploid lines derived from female and male gametes. Theor Appl Genet. 2011;122: 1399-1410.
30. Malosetti M, van Eeuwijk FA, Boer MP, Casas AM, Elia M, Moralejo M, et al. Gene and QTL detection in a three-way barley cross under selection by a mixed model with kinship information using SNPs. Theor Appl Genet. 2011;122: 1605-1616.
31. Chen J, Chang SX, Anyia AO. Quantitative trait loci for water-use efficiency in barley (Hordeum vulgare L.) measured by carbon isotope discrimination under rain-fed conditions on the Canadian Prairies. Theor Appl Genet. 2012;125: 71-90.
32. Eshghi R, Salayeva S, Ebrahimpour F, Rahimi M, Baraty M, Ojaghi J. Advanced-backcross QTL analysis in hulless barley: I. Detection of exotic alleles for yield and yield components introgressed from Hordeum vulgare ssp. spontaneum. Intl J Agri Crop Sci. 2013;5: 95-100.
33. Mansour E, Casas AM, Gracia MP, Molina-Cano JL, Moralejo M, Cattivelli L, et al. Quantitative trait loci for agronomic traits in an elite barley population for Mediterranean conditions. Mol Breeding. 2013;33: 249-265.
34. Ren XF, Sun DF, Sun GL, Li CD, Dong WB. Molecular detection of QTL for agronomic and quality traits in a doubled haploid barley population. Aust J Crop Sci. 2013;7: 878-886.
35. Tondelli A, Francia E, Visioni A, Comadran J, Mastrangelo AM, Akar T, et al. QTLs for barley yield adaptation to Mediterranean environments in the ‘Nure’ × ‘Tremois’ biparental population. Euphytica. 2013;197: 73-86.
36. Walker CK, Ford R, Munoz-Amatriain M, Panozzo JF. The detection of QTLs in barley associated with endosperm hardness, grain density, grain size and malting quality using rapid phenotyping tools. Theor Appl Genet. 2013;126: 2533-2551.
37. Arifuzzaman M, Sayed MA, Muzammil S, Pillen K, Schumann H, Naz AA, et al. Detection and validation of novel QTL for shoot and root traits in barley (Hordeum vulgare L.). Mol Breeding. 2014;34: 1373-1387.
38. Mehravaran L, Fakheri B, Sharifi-Rad J. Localization of quantitative trait loci (QTLs) controlling drought tolerance in Barley. Int J Biosci. 2014;5: 248-259.
39. Wang JM, Yang JM, Jia QJ, Zhu JH, Shang Y, Hua W, et al. A new QTL for plant height in barley (Hordeum vulgare L.) showing no negative effects on grain yield. PLoS One. 2014;9: e90144.
40. Broughton S, Zhou GF, Teakle NL, Matsuda R, Zhou MX, O’Leary RA, et al. Waterlogging tolerance is associated with root porosity in barley (Hordeum vulgare L.). Mol Breeding. 2015;35: 27.
41. Gong X, Wheeler R, Bovill WD, McDonald GK. QTL mapping of grain yield and phosphorus efficiency in barley in a Mediterranean-like environment. Theor Appl Genet. 2016;129: 1657-1672.
42. Mikołajczak K, Ogrodowicz P, Gudys K, Krystkowiak K, Sawikowska A, Frohmberg W, et al. Quantitative Trait Loci for Yield and Yield-Related Traits in Spring Barley Populations Derived from Crosses between European and Syrian Cultivars. PLoS One. 2016;11: e0155938.
43. Beheshtizadeh H, Fakheri B, A., Aghnoum R, Mahdinezhad N, Pourdad SS, Masoudi B. QTL mapping of grain yield and its components under normal and drought stress conditions in barley (Hordeum vulgare L.). Indian J Genet. 2017;78: 69-80.
44. Mikołajczak K, Kuczyńska A, Krajewski P, Sawikowska A, Surma M, Ogrodowicz P, et al. Quantitative trait loci for plant height in Maresi × CamB barley population and their associations with yield-related traits under different water regimes. J Appl Genetics. 2017;58: 23-35.
45. Ogrodowicz P, Adamski T, Mikolajczak K, Kuczynska A, Surma M, Krajewski P, et al. QTLs for earliness and yield-forming traits in the Lubuski x CamB barley RIL population under various water regimes. J Appl Genet. 2017;58: 49-65.
46. Shamasbi FV, Jamali SH, Sadeghzadeh B, Mandoulakani BA. Genetic Mapping of Quantitative Trait Loci for Yield-Affecting Traits in a Barley Doubled Haploid Population Derived from Clipper x Sahara 3771. Front Plant Sci. 2017;8: 688.
47. Cantó CDF, Russell J, Hackett CA, Booth A, Dancey S, George TS, et al. Genetic dissection of quantitative and qualitative traits using a minimum set of barley Recombinant Chromosome Substitution Lines. BMC Plant Biol. 2018;18: 340.
48. Huang YD, Haas M, Heinen S, Steffenson BJ, Smith KP, Muehlbauer GJ. QTL Mapping of Fusarium Head Blight and Correlated Agromorphological Traits in an Elite Barley Cultivar Rasmusson. Front Plant Sci. 2018;9: 1260.
49. Kumbhar F, Bian JX, Sial TA, Lahori AH, Chang X, Nie XJ, et al. QTL mapping of plant height, spike length, peduncle length and number of grains per plant in barley (Hordeum Vulgare L.) using ‘Steptoe/Morex’ dh population grown in northwest of China. Pak J Bot. 2018;50: 2205-2214.
50. Du BB, Wang QF, Sun GL, Ren XF, Cheng Y, Wang YX, et al. Mapping dynamic QTL dissects the genetic architecture of grain size and grain filling rate at different grain-filling stages in barley. Sci Rep. 2019;9: 18823.
51. Goddard R, de Vos S, Steed A, Muhammed A, Thomas K, Griggs D, et al. Mapping of agronomic traits, disease resistance and malting quality in a wide cross of two-row barley cultivars. PLoS One. 2019;14: e0219042.
52. Watt C, Zhou GF, McFawn LA, Chalmers KJ, Li CD. Fine mapping of qGL5H, a major grain length locus in barley (Hordeum vulgare L.). Theor Appl Genet. 2019;132: 883-893.
53. Ogrodowicz P, Kumar A, Kuczyńska A, Mikołajczak K, Adamski T, Surma M, et al. Mapping of quantitative trait loci for traits linked to fusarium head blight in barley. Plos One. 2020;15.
54. Shrestha A, Cosenza F, van Inghelandt D, Wu PY, Li J, Casale FA, et al. The double round-robin population unravels the genetic architecture of grain size in barley. J Exp Bot. 2022;73: 7344-7361.
