# Supplementary material for: Genome-wide screening of meta-QTL and candidate genes controlling yield and yield-related traits in barley (Hordeum vulgare L.)
Source: PLoS One. 2024 May 20;19(5):e0303751. doi: 10.1371/journal.pone.0303751 (PMC11104655; doi:10.1371/journal.pone.0303751)
Supplement: S2 Table — (XLSX) [file pone.0303751.s002.xlsx]

## Sheet: Sheet1
S2 Table. Initial QTL information for QTL meta-analysis
QTL name	Chromosome	trait	Position in original maps	Peak or flanking markers	LOD score	R2	position	from	to	Reference
QTL-1	2H	Yield	NA	vrs1	3	32	148.11	145.789	154.669	[1]
QTL-2	5H	Yield	NA	ABG702b	3	11	159.06	145.33	159.06	[1]
QTL-3	3H	Yield	NA	ABG453	3	41	47.62	45.69	49.13	[1]
QTL-4	3H	Plant height	NA	Bmag0136	5.22	13.8	45.3	41.12	49.91	[2]
QTL-5	6H	Plant height	NA	CDO497	2.3	6.2	66.757	63.2	68.83	[2]
QTL-6	2H	Plant height	NA	HVM54	2.3	8	182.029	178.82	182.03	[2]
QTL-7	6H	Plant height	NA	Bmag0009	2.2	7.1	66.757	63.2	68.83	[2]
QTL-8	4H	Tiller number	NA	HVM67	2.78	8.8	148.434	145.7	149.11	[2]
QTL-9	6H	Thousand grain weight	NA	BCD1	2.79	10.8	127.057	127.06	132.11	[2]
QTL-10	4H	Thousand grain weight	NA	HVM67	2.43	8	148.434	145.7	149.11	[2]
QTL-11	6H	Thousand grain weight	NA	CDO497	4.02	10.6	66.757	63.2	68.83	[2]
QTL-12	5H	Thousand grain weight	NA	CDO400	3.08	9.1	159.06	157.88	162.31	[2]
QTL-13	4H	Thousand grain weight	NA	HVRCABG	2.03	7.1	92.854	92.85	99.13	[2]
QTL-14	6H	Thousand grain weight	NA	BCD1	3.72	14.1	127.057	127.06	132.11	[2]
QTL-15	5H	Thousand grain weight	NA	WG564	2.03	7.7	146.86	142.47	154.12	[2]
QTL-16	4H	Biomass yield	NA	WG114	3.17	10	128.554	122.35	134.87	[2]
QTL-17	7H	Yield	NA	WG380A	2.14	5.9	185.508	179.11	193.84	[2]
QTL-18	4H	Yield	NA	WG114	2.18	7.3	128.554	122.91	130.05	[2]
QTL-19	5H	Harvest index	NA	WG908	2.26	6.8	161.53	159.63	164.31	[2]
QTL-20	5H	Heading date	NA	Bmag0223	3.71	23.6	154.12	153.66	154.12	[2]
QTL-21	3H	Heading date	NA	HVM62	3.35	11.2	93.63	89.82	99.55	[2]
QTL-22	7H	Heading date	NA	WG380A	2.11	5.7	185.508	179.11	193.84	[2]
QTL-23	3H	Heading date	NA	Bmag0013	2.32	7.8	68.74	61.97	68.74	[2]
QTL-24	6H	Heading date	NA	BCD1	2.1	6.2	127.057	127.06	132.11	[2]
QTL-25	1H	Heading date	53	Bmag0105	3.3	7.4	44.025	39.24	48.02	[3]
QTL-26	2H	Plant height	115	HVM54	5	8.9	182.029	178.82	182.03	[3]
QTL-27	2H	Thousand grain weight	136	HvCSG	4.8	9.4	180.379	178.03	182.15	[3]
QTL-28	3H	Tiller number	16	Bmag0138a	5.1	49.3	45.24	38.18	48.42	[3]
QTL-29	3H	Biomass yield	16	Bmag0138a	4	8.1	45.24	38.18	48.42	[3]
QTL-30	3H	Heading date	16	Bmag0138a	3.3	7.6	45.24	38.18	48.42	[3]
QTL-31	3H	Thousand grain weight	16	Bmag0138a	5.7	9.2	45.24	38.18	48.42	[3]
QTL-32	3H	Thousand grain weight	85	Bmag0013	5.9	10.5	68.74	61.26	69.37	[3]
QTL-33	6H	Thousand grain weight	72	HVM14	3.1	7.8	66.757	63.2	68.83	[3]
QTL-34	6H	Thousand grain weight	75	HVM14	2.7	3.9	66.757	63.2	68.83	[3]
QTL-35	6H	Plant height	75	HVM14	3.8	3.78	66.757	63.2	68.83	[3]
QTL-36	7H	Thousand grain weight	109	Bmag0321	5	14.5	123.308	118.95	124.77	[3]
QTL-37	2H	Heading date	NA	Vrs1	5.15	12.2	145.789	132.669	145.789	[4]
QTL-38	3H	Heading date	NA	ABG495	3.27	9.2	94.9	94.9	100.86	[4]
QTL-39	2H	Plant height	93.1	vrs1	6.5	28.7	145.789	135.459	145.789	[5]
QTL-40	3H	Plant height	172.2	HVM62	2.1	19.7	93.63	83.72	93.63	[5]
QTL-41	2H	Spike length	147.5	Bmag125	2.1	11.3	148.589	145.789	148.589	[5]
QTL-42	2H	Thousand grain weight	147.5	Bmag125	14.5	53.7	148.589	145.789	148.589	[5]
QTL-43	1H	Heading date	28	Bmac0213	3	2.7	17.18	17.18	21.33	[6]
QTL-44	1H	Heading date	57	HVALAAT	3	2.9	35.55	17.18	35.55	[6]
QTL-45	1H	Heading date	62	Bmag0211	3	3.2	35.55	35.55	54.03	[6]
QTL-46	2H	Heading date	48	GMS3	3	1.3	135.459	134.219	182.029	[6]
QTL-47	2H	Heading date	103	HVM54	3	3.3	182.029	139.55	182.029	[6]
QTL-48	4H	Heading date	26	HvB23D4	3	6.8	92.854	92.854	101.864	[6]
QTL-49	5H	Heading date	141	EBmac0824	3	3.7	162.31	162.31	168.21	[6]
QTL-50	5H	Heading date	148	GMS27	3	2.4	168.21	162.31	168.21	[6]
QTL-51	7H	Heading date	118	Bmag0120	3	1.8	137.858	127.588	137.858	[6]
QTL-52	1H	Plant height	57	HVALAAT	3	1.3	35.55	17.18	35.55	[6]
QTL-53	1H	Plant height	62	Bmag0211	3	2.3	35.55	35.55	54.03	[6]
QTL-54	4H	Plant height	26	HvB23D4	3	5.7	92.854	92.854	101.864	[6]
QTL-55	4H	Plant height	45	Bmag0353	3	1.6	99.134	99.134	99.134	[6]
QTL-56	4H	Plant height	88	HVBAMY	3	5.4	126.114	105.784	144.294	[6]
QTL-57	4H	Plant height	108	WMS6	3	3.6	144.294	126.114	148.434	[6]
QTL-58	5H	Plant height	141	EBmac0824	3	7.4	162.31	159.06	168.21	[6]
QTL-59	5H	Plant height	148	GMS27	3	8.3	168.21	162.31	168.21	[6]
QTL-60	7H	Plant height	107	Bmag0385	3	4.9	126.958	123.308	127.588	[6]
QTL-61	7H	Plant height	109	EBmac0764	3	2.4	127.588	126.958	137.858	[6]
QTL-62	7H	Plant height	118	Bmag0120	3	14.1	137.858	127.588	137.858	[6]
QTL-63	7H	Plant height	145	EBmac0755	3	6.2	171.168	171.168	194.608	[6]
QTL-64	7H	Plant height	165	Bmag0135	3	1.4	194.608	171.168	194.608	[6]
QTL-65	4H	Harvest index	26	HvB23D4	3	6.1	92.854	92.854	101.864	[6]
QTL-66	5H	Harvest index	141	EBmac0824	3	14.2	162.31	159.06	168.21	[6]
QTL-67	7H	Harvest index	118	Bmag0120	3	13.8	137.858	127.588	137.858	[6]
QTL-68	1H	Grain number per spike	17	GMS21	3	3.1	21.13	17.18	21.13	[6]
QTL-69	4H	Thousand grain weight	26	HvB23D4	3	2.6	92.854	92.854	101.864	[6]
QTL-70	5H	Thousand grain weight	35	Bmag0337	3	1.5	133.58	133.43	133.58	[6]
QTL-71	5H	Thousand grain weight	91	HvUDPGPP	3	1.8	159.06	149.07	159.06	[6]
QTL-72	2H	Yield	105	EBmac0415	3	1.5	177.479	177.479	182.029	[6]
QTL-73	3H	Yield	74	Bmag0225	3	1.4	49.12	45.69	49.12	[6]
QTL-74	5H	Yield	41	Bmac0113	3	1.4	133.43	133.43	149.07	[6]
QTL-75	5H	Yield	141	EBmac0824	3	6.9	162.31	162.31	168.21	[6]
QTL-76	5H	Yield	148	GMS27	3	6.2	168.21	162.31	168.21	[6]
QTL-77	5H	Yield	201	HVM6	3	3	207.11	207.11	207.11	[6]
QTL-78	7H	Yield	109	EBmac0764	3	1.5	127.588	126.958	137.858	[6]
QTL-79	7H	Yield	118	Bmag0120	3	3.6	137.858	127.588	137.858	[6]
QTL-80	7H	Yield	145	EBmac0755	3	2.5	171.168	171.168	194.608	[6]
QTL-81	4H	Number of spikes per square meter	88	HVBAMY	3	1.5	126.114	105.784	144.294	[7]
QTL-82	1H	Heading date	70	Bmag0347	3	1	35.55	35.55	35.55	[7]
QTL-83	2H	Heading date	17	HVM36	3	18.6	98.919	78.819	134.219	[7]
QTL-84	2H	Heading date	44	Bmag0378	3	24.7	134.219	98.919	135.459	[7]
QTL-85	2H	Heading date	48	GMS3	3	27.3	135.459	134.219	182.029	[7]
QTL-86	3H	Heading date	25	EBmac0705	3	1.7	20.49	7.843	20.49	[7]
QTL-87	3H	Heading date	69	HVM33	3	5.3	45.69	44.38	45.69	[7]
QTL-88	3H	Heading date	73	HVM60	3	7.2	46.77	44.38	46.77	[7]
QTL-89	3H	Heading date	141	Bmag0013	3	2.8	68.74	45.69	68.74	[7]
QTL-90	4H	Heading date	14	HVM40	3	1.5	92.854	92.854	92.854	[7]
QTL-91	4H	Heading date	21	HvOle	3	1	92.854	92.854	92.854	[7]
QTL-92	4H	Heading date	26	HvB23D4	3	1.4	92.854	92.854	101.864	[7]
QTL-93	4H	Heading date	83	EBmac0679	3	2	124.694	105.784	126.114	[7]
QTL-94	4H	Heading date	118	HVM67	3	3.4	148.434	144.294	148.434	[7]
QTL-95	5H	Heading date	35	Bmag0337	3	4.8	133.58	133.43	133.58	[7]
QTL-96	5H	Heading date	41	Bmac0113	3	3.9	133.43	133.43	149.07	[7]
QTL-97	5H	Heading date	61	Bmac0113	3	1	133.43	133.43	149.07	[7]
QTL-98	5H	Heading date	148	GMS27	3	16.8	168.21	162.31	168.21	[7]
QTL-99	5H	Heading date	200	HVM6	3	1	207.11	207.11	207.11	[7]
QTL-100	6H	Heading date	96	GMS6	3	1.5	66.447	66.447	66.757	[7]
QTL-101	7H	Heading date	145	EBmac0755	3	3.4	171.168	171.168	194.608	[7]
QTL-102	2H	Plant height	44	Bmag0378	3	9.5	134.219	98.919	135.459	[7]
QTL-103	2H	Plant height	48	GMS3	3	13.1	135.459	134.219	182.029	[7]
QTL-104	4H	Plant height	88	HVBAMY	3	2.5	126.114	105.784	144.294	[7]
QTL-105	5H	Plant height	148	GMS27	3	7.2	168.21	162.31	168.21	[7]
QTL-106	6H	Plant height	96	GMS6	3	1.6	66.447	66.447	66.757	[7]
QTL-107	2H	Harvest index	17	HVM36	3	2.4	98.919	78.819	134.219	[7]
QTL-108	2H	Harvest index	48	GMS3	3	3.6	135.459	134.219	182.029	[7]
QTL-109	3H	Harvest index	73	HVM60	3	1.9	46.77	44.38	46.77	[7]
QTL-110	5H	Grain number per spike	61	Bmac0113	3	9.8	133.43	133.43	149.07	[7]
QTL-111	1H	Thousand grain weight	57	HVALAAT	3	1.4	35.55	17.18	35.55	[7]
QTL-112	1H	Thousand grain weight	58	HVM20	3	1.3	35.55	35.55	35.55	[7]
QTL-113	1H	Thousand grain weight	70	Bmag0347	3	1.4	35.55	35.55	35.55	[7]
QTL-114	2H	Thousand grain weight	17	HVM36	3	6.2	98.919	78.819	134.219	[7]
QTL-115	2H	Thousand grain weight	44	Bmag0378	3	8.4	134.219	98.919	135.459	[7]
QTL-116	2H	Thousand grain weight	48	GMS3	3	8.3	135.459	134.219	182.029	[7]
QTL-117	3H	Thousand grain weight	69	HVM33	3	1.6	45.69	44.38	45.69	[7]
QTL-118	3H	Thousand grain weight	73	HVM60	3	3.5	46.77	44.38	46.77	[7]
QTL-119	5H	Thousand grain weight	41	Bmac0113	3	1.3	133.43	133.43	149.07	[7]
QTL-120	5H	Thousand grain weight	148	GMS27	3	7.8	168.21	162.31	168.21	[7]
QTL-121	2H	Yield	44	Bmag0378	3	9.7	134.219	98.919	135.459	[7]
QTL-122	2H	Yield	48	GMS3	3	1.6	135.459	134.219	182.029	[7]
QTL-123	4H	Yield	14	HVM40	3	1.1	92.854	92.854	92.854	[7]
QTL-124	4H	Yield	26	HvB23D4	3	1.1	92.854	92.854	101.864	[7]
QTL-125	4H	Yield	42	EBmac0775	3	1.4	102.894	92.854	102.894	[7]
QTL-126	4H	Yield	45	Bmag0353	3	2.7	99.134	99.134	99.134	[7]
QTL-127	4H	Yield	45	HVM68	3	2	101.864	99.134	101.864	[7]
QTL-128	4H	Yield	88	HVBAMY	3	4	126.114	105.784	144.294	[7]
QTL-129	5H	Yield	61	Bmag0113	3	3	149.07	133.43	149.07	[7]
QTL-130	5H	Yield	91	HvUDPGPP	3	5.5	159.06	149.07	159.06	[7]
QTL-131	5H	Yield	148	GMS27	3	12	168.21	162.31	168.21	[7]
QTL-132	5H	Yield	187	GMS1	3	1.6	207.11	207.11	207.11	[7]
QTL-133	4H	Number of spikelets	122.6	HVM67	2.7	13.5	148.434	128.054	148.434	[8]
QTL-134	5H	Number of spikelets	144.8	HvLOX	8.3	39.1	159.06	159.06	177.74	[8]
QTL-135	3H	Thousand grain weight	78.5	HVM62	4.5	22.5	93.63	93.63	114.913	[8]
QTL-136	6H	Thousand grain weight	51.5	HVM31	5	23.5	65.707	65.707	74.717	[8]
QTL-137	5H	Heading date	144.8	HvLOX	27.7	77	159.06	159.06	177.74	[8]
QTL-138	1H	Flowering date	141	Aga7	3.32	15.3	126.48	117.8	126.48	[11]
QTL-139	2H	Flowering date	80	bBE54D	8.49	20.5	136.449	133.209	136.449	[11]
QTL-140	3H	Flowering date	109	ABG453	3.71	14.1	49.13	48.13	49.914	[11]
QTL-141	2H	Heading date	75	ABC167B	6.97	18.3	133.209	133.209	136.449	[11]
QTL-142	5H	Heading date	50	Ubi2	5.15	19.1	133.58	133.47	133.58	[11]
QTL-143	7H	Heading date	105	Amy2	2.83	12.4	126.958	126.958	142.588	[11]
QTL-144	1H	Days to maturity	144	Aga7	3.46	22.2	126.48	117.8	132.11	[11]
QTL-145	2H	Days to maturity	186	bBE54C	3.96	16.1	184.729	184.729	185.329	[11]
QTL-146	4H	Days to maturity	59	Adh4	3.72	11.9	92.054	89.654	92.854	[11]
QTL-147	2H	Days to maturity	80	bBE54D	4.79	14.1	136.449	133.209	136.449	[11]
QTL-148	3H	Days to maturity	77	BCD828	15.8	61.1	45.04	39.28	45.39	[11]
QTL-149	1H	Number of spikes per plant	118	ABC257	2.7	20.2	87.83	87.83	93.2	[11]
QTL-150	5H	Number of spikes per plant	50	Ubi2	6.02	29.9	133.58	133.47	133.58	[11]
QTL-151	1H	Grain number per spike	75	Glb1	6.22	24.9	36.91	36.91	49.53	[11]
QTL-152	1H	Thousand grain weight	118	ABC257	5.39	19.8	87.83	87.83	93.2	[11]
QTL-153	7H	Thousand grain weight	146	ABG461A	2.86	13.9	172.478	172.478	177.168	[11]
QTL-154	2H	Yield	72	ABC306	3.6	21.5	135.459	133.209	135.459	[11]
QTL-155	1H	Yield	55.6	Bmac90	1.64	7.06	35.55	35.55	35.55	[9]
QTL-156	2H	Yield	27.4	GBMS229	3.76	18.24	111.219	98.919	111.219	[9]
QTL-157	2H	Heading date	27.4	GBMS229	5.43	20.68	111.219	98.919	111.219	[9]
QTL-158	5H	Plant height	29.6	Bmac303	3.17	16.86	133.58	121.8	146.2	[9]
QTL-159	1H	Spike length	55.6	Bmac90	2.59	7.05	35.55	35.55	35.55	[9]
QTL-160	2H	Spike length	102.8	HVM54	2.23	9.31	182.029	181.729	182.029	[9]
QTL-161	7H	Spike length	106	GBMS111	2.81	11.38	123.258	123.258	123.288	[9]
QTL-162	2H	Spikelet number per spike	27.4	GBMS229	8.08	36.83	111.219	98.919	111.219	[9]
QTL-163	2H	Grain number per spike	27.4	GBMS229	8.77	39.25	111.219	98.919	111.219	[9]
QTL-164	2H	Thousand grain weight	127.6	GBMS216	2.2	8.8	183.369	171.1	199.7	[9]
QTL-165	2H	Heading date	96.4	Bmag813	5.6	14	135.459	121.6	155.2	[10]
QTL-166	5H	Heading date	108.3	Bmac163	4.4	8	133.58	133.47	139.2	[10]
QTL-167	5H	Grain filling period	113.5	Bmac96	4.2	6	133.58	133.47	133.58	[10]
QTL-168	1H	Yield	87.3	HVHVA1	5.79	14.76	79.2	74.9	86.3	[12]
QTL-169	2H	Yield	42.3	GBMS229	3.89	9.52	111.219	111.219	134.149	[12]
QTL-170	3H	Yield	122	Bmag877	1.5	4.06	78.28	74.86	88.43	[12]
QTL-171	6H	Yield	91.3	GBMS222	5.42	13.89	63.857	51.2	88.9	[12]
QTL-172	7H	Yield	92.7	Bmag341	4.58	12.21	123.288	123.288	124.088	[12]
QTL-173	2H	Heading date	42.3	GBMS229	11.71	25.41	111.219	111.219	134.149	[12]
QTL-174	2H	Heading date	69.3	GBMS230	2.53	6.47	134.219	134.219	136.34	[12]
QTL-175	3H	Heading date	80	Bmag841	4.11	11.02	50.26	46.7	59.06	[12]
QTL-176	3H	Heading date	111.2	Bmag13	10.55	25.9	74.86	59.06	78.28	[12]
QTL-177	3H	Heading date	149.7	EBmac541	2.8	7.31	88.43	75.818	92.93	[12]
QTL-178	4H	Heading date	87.7	Bmag490	2.12	5.84	92.854	92.854	124.954	[12]
QTL-179	5H	Heading date	130.1	GBMS119	6.7	18.16	161.21	156.24	165.91	[12]
QTL-180	6H	Heading date	91.3	GBMS222	5.89	16.15	63.857	51.2	88.9	[12]
QTL-181	7H	Heading date	107.6	GBMS111	2.08	5.72	123.258	123.288	137.488	[12]
QTL-182	1H	Plant height	151.3	Bmag579	3.68	9.49	126.48	126.48	135.14	[12]
QTL-183	2H	Plant height	66.3	GBMS160	2.13	5.62	134.219	134.139	134.219	[12]
QTL-184	3H	Plant height	13.5	Bmag603	5.81	15.15	45.24	44.38	48.13	[12]
QTL-185	3H	Plant height	80	Bmag841	5.97	15.61	50.26	46.7	59.06	[12]
QTL-186	3H	Plant height	111.2	Bmag13	12.18	29.26	74.86	59.06	78.28	[12]
QTL-187	4H	Plant height	87.7	Bmag490	8.19	20.66	92.854	92.854	124.954	[12]
QTL-188	6H	Plant height	113.6	GBMS180	2.85	7.77	72.787	66.767	78.087	[12]
QTL-189	7H	Plant height	107.6	GBMS111	3.16	8.02	123.258	123.288	137.488	[12]
QTL-190	7H	Plant height	150.6	GBMS183	4.4	11.69	183.278	53.978	183.278	[12]
QTL-191	2H	Spike length	42.3	GBMS229	7.9	17.52	111.219	111.219	134.149	[12]
QTL-192	2H	Spike length	69.3	GBMS230	9.74	24.06	134.219	134.219	136.34	[12]
QTL-193	3H	Spike length	13.5	Bmag603	1.81	4.79	45.24	44.38	48.13	[12]
QTL-194	3H	Spike length	122	Bmag877	5.09	13.7	78.28	74.86	88.43	[12]
QTL-195	7H	Spike length	45.7	GBMS226	1.36	3.87	110.498	105.834	123.258	[12]
QTL-196	7H	Spike length	61.5	Bmac187	1.23	3.5	120.138	120.138	123.288	[12]
QTL-197	2H	Spikelet number per spike	69.3	GBMS230	15.38	35.24	134.219	134.219	136.34	[12]
QTL-198	3H	Spikelet number per spike	122	Bmag877	4.85	13.11	78.28	74.86	88.43	[12]
QTL-199	4H	Spikelet number per spike	68.2	Bmac310	1.58	4.39	101.864	92.854	101.864	[12]
QTL-200	7H	Spikelet number per spike	27.4	GBMS240	5.13	12.98	76.018	76.018	123.288	[12]
QTL-201	7H	Spikelet number per spike	60	Bmag516	5.44	14.59	123.258	110.498	123.258	[12]
QTL-202	7H	Spikelet number per spike	98.2	Bmag507	3.48	8.74	124.088	123.288	124.088	[12]
QTL-203	7H	Spikelet number per spike	167.5	HvPLASCIB	2.52	7.03	53.978	53.978	183.278	[12]
QTL-204	2H	Grain number per spike	42.3	GBMS229	21.49	42.12	111.219	111.219	134.149	[12]
QTL-205	2H	Grain number per spike	69.3	GBMS230	13.87	32.42	134.219	134.219	136.34	[12]
QTL-206	3H	Grain number per spike	122	Bmag877	3.76	10.32	78.28	74.86	88.43	[12]
QTL-207	7H	Grain number per spike	27.4	GBMS240	3.2	8.29	76.018	76.018	123.288	[12]
QTL-208	7H	Grain number per spike	60	Bmag516	4.42	12.02	123.258	110.498	123.258	[12]
QTL-209	7H	Grain number per spike	98.2	Bmag507	3.29	8.88	124.088	123.288	124.088	[12]
QTL-210	7H	Grain number per spike	167.5	HvPLASCIB	1.82	4.67	53.978	53.978	183.278	[12]
QTL-211	2H	Number of spikes per plant	56.1	Bmag518	3.29	8.93	134.139	116.589	134.219	[12]
QTL-212	7H	Number of spikes per plant	150.6	GBMS183	2.53	6.47	183.278	53.978	183.278	[12]
QTL-213	1H	Thousand grain weight	87.3	HVHVA1	2.15	5.73	79.2	74.9	86.3	[12]
QTL-214	2H	Thousand grain weight	50	GBMS137	4.43	11.06	116.589	116.589	134.219	[12]
QTL-215	2H	Thousand grain weight	114.3	Bmag692	4.43	11.06	127.549	127.549	148.589	[12]
QTL-216	3H	Thousand grain weight	13.5	Bmag603	3.29	8.62	45.24	44.38	48.13	[12]
QTL-217	3H	Thousand grain weight	80	Bmag841	3.65	11.02	50.26	46.7	59.06	[12]
QTL-218	3H	Thousand grain weight	100.2	Bmag606	4.64	11.94	59.06	50.26	74.86	[12]
QTL-219	5H	Thousand grain weight	130.1	GBMS119	3.77	9.5	161.21	156.24	165.91	[12]
QTL-220	6H	Thousand grain weight	91.3	GBMS222	4.97	13.89	63.857	51.2	88.9	[12]
QTL-221	1H	Heading date	143	ABC261	5.38	11.5	117.8	101.701	135.314	[13]
QTL-222	1H	Days to maturity	145	ABC261	3.3	7.2	117.8	101.701	135.314	[13]
QTL-223	1H	Number of spikes per square meter	162	GBMS143	3	3.7	133.36	127.61	133.36	[14]
QTL-224	2H	Number of spikes per square meter	17	HVM36	3	6.6	98.919	97.409	98.919	[14]
QTL-225	2H	Number of spikes per square meter	86	GMS3	3	28	135.459	135.459	135.459	[14]
QTL-226	4H	Number of spikes per square meter	21	HvOle	3	5.1	92.854	92.854	92.854	[14]
QTL-227	4H	Number of spikes per square meter	180	HVM67	3	27.7	148.434	128.554	163.064	[14]
QTL-228	5H	Number of spikes per square meter	43	Bmag337	3	5.5	133.47	133.43	161.21	[14]
QTL-229	6H	Number of spikes per square meter	135	GBM1008	3	5.9	97.997	70.427	97.997	[14]
QTL-230	2H	Heading date	42	GBM1052	3	17.4	108.319	97.409	135.459	[14]
QTL-231	2H	Heading date	146	EBmac415	3	3.5	181.729	181.729	182.029	[14]
QTL-232	3H	Heading date	25	HvLTPPB	3	4.3	20.49	20.49	44.64	[14]
QTL-233	4H	Heading date	190	HdAMYB	3	6.3	163.064	148.434	163.064	[14]
QTL-234	6H	Heading date	6	Bmac316	3	2.3	11.167	11.167	47.327	[14]
QTL-235	6H	Heading date	107	EBmac624	3	4.6	66.757	66.447	66.757	[14]
QTL-236	7H	Heading date	19	Bmag206	3	3.1	64.438	64.438	68.138	[14]
QTL-237	1H	Plant height	162	GBMS143	3	2.8	133.36	127.61	133.36	[14]
QTL-238	2H	Plant height	42	GBM1052	3	3.1	108.319	98.919	108.319	[14]
QTL-239	2H	Plant height	86	GMS3	3	14.8	135.459	135.459	138.149	[14]
QTL-240	4H	Plant height	180	HVM67	3	12	148.434	128.554	163.064	[14]
QTL-241	5H	Plant height	43	Bmag337	3	5.8	133.47	133.47	133.47	[14]
QTL-242	7H	Plant height	62	HvSS1	3	2.8	103.828	77.508	123.288	[14]
QTL-243	1H	Harvest index	162	GBMS143	3	3.9	133.36	127.61	133.36	[14]
QTL-244	2H	Harvest index	17	HVM36	3	5.5	98.919	97.409	98.919	[14]
QTL-245	2H	Harvest index	80	EBmac684	3	9.9	135.459	134.219	135.459	[14]
QTL-246	3H	Harvest index	70	Bmag603	3	18.4	45.24	28.58	45.24	[14]
QTL-247	4H	Harvest index	21	HvOle	3	2.2	92.854	92.854	92.854	[14]
QTL-248	4H	Harvest index	130	EBmac701	3	4.1	124.954	124.954	128.554	[14]
QTL-249	4H	Harvest index	180	HVM67	3	12.7	148.434	148.434	148.434	[14]
QTL-250	6H	Harvest index	103	HVM74	3	2.6	66.757	66.757	66.757	[14]
QTL-251	2H	Biomass yield	86	GMS3	3	8.4	135.459	135.459	138.149	[14]
QTL-252	3H	Biomass yield	165	HVM62	3	9	93.63	50.99	115.58	[14]
QTL-253	4H	Biomass yield	180	HVM67	3	4.9	148.434	143.874	148.434	[14]
QTL-254	5H	Biomass yield	43	Bmag337	3	27.7	133.47	133.47	133.47	[14]
QTL-255	2H	Thousand grain weight	27	GBM1035	3	7.7	97.409	97.409	135.459	[14]
QTL-256	3H	Thousand grain weight	110	HVM60	3	8.4	46.77	46.77	50.99	[14]
QTL-257	4H	Thousand grain weight	130	EBmac701	3	33.6	124.954	124.954	128.554	[14]
QTL-258	6H	Thousand grain weight	40	GBM1049	3	4.2	47.327	11.167	66.447	[14]
QTL-259	6H	Thousand grain weight	103	HVM74	3	3.6	66.757	66.447	66.757	[14]
QTL-260	1H	Yield	75	Bmag105	3	6.2	36.11	35.55	36.11	[14]
QTL-261	2H	Yield	27	GBM1035	3	1	97.409	97.409	98.919	[14]
QTL-262	2H	Yield	92	HvTUB	3	1.7	134.219	134.219	135.459	[14]
QTL-263	2H	Yield	139	GBM1016	3	3.3	177.479	148.589	181.729	[14]
QTL-264	3H	Yield	25	HvLTPPB	3	13.7	20.49	20.49	45.24	[14]
QTL-265	4H	Yield	170	GBM1015	3	3.1	143.874	128.554	163.064	[14]
QTL-266	5H	Yield	43	Bmag337	3	4.4	133.47	133.47	133.47	[14]
QTL-267	6H	Yield	112	Bmag613	3	4.9	70.427	66.447	70.427	[14]
QTL-268	1H	Plant height	122.3	GBM1002	2.82	11.2	79.38	71.87	84.63	[16]
QTL-269	2H	Plant height	138.8	HVM54	2.65	13.39	182.029	177.479	185.329	[16]
QTL-270	6H	Spike length	37.4	GBM1027	4.27	16.13	64.737	64.737	65.707	[16]
QTL-271	3H	Spike length	3.3	Bmac0067	5.27	19.25	45.3	45.3	45.3	[16]
QTL-272	2H	Spike length	23.6	HVM36	2.76	12.4	98.919	97.409	102.847	[16]
QTL-273	6H	Spike length	37.4	GBM1027	4.46	19.68	64.737	64.737	65.707	[16]
QTL-274	2H	Heading date	79.3	Bmag0518	12.61	42.65	134.069	134.069	134.219	[16]
QTL-275	2H	Heading date	23.6	HVM36	4.62	17.53	98.919	97.409	102.847	[16]
QTL-276	1H	Tiller number	64.2	GBM1013	3.26	12.9	36.34	35.55	44.295	[16]
QTL-277	2H	Tiller number	20.4	GBM1035	4.16	15.72	97.409	78.819	98.919	[16]
QTL-278	6H	Tiller number	94.4	GBM1022	3.34	15.26	108.567	65.877	108.567	[16]
QTL-279	7H	Heading date	41.61	ABC156D	4.35	6.6	104.328	104.328	115.34	[17]
QTL-280	2H	Heading date	33.41	Pox	18.78	31.42	121.529	117.429	121.529	[17]
QTL-281	2H	Heading date	47	Adh8	6.39	8	127.849	127.849	134.149	[17]
QTL-282	3H	Heading date	38.11	ABG471	3.22	4.96	23.45	23.06	38.91	[17]
QTL-283	1H	Heading date	31.31	ABC307A	11.69	19.35	73.4	73.4	79.38	[17]
QTL-284	7H	Plant height	67.91	PSR129	2.49	4.72	163.388	163.388	179.008	[17]
QTL-285	2H	Plant height	33.41	Pox	8.83	18.43	121.529	117.429	121.529	[17]
QTL-286	2H	Plant height	47	Adh8	8.41	20.57	127.849	127.849	134.149	[17]
QTL-287	6H	Plant height	40.91	CDO497	3.07	6	66.757	66.757	67.267	[17]
QTL-288	6H	Plant height	45.91	BCD340E	3.74	7.24	66.767	66.767	70.327	[17]
QTL-289	5H	Plant height	30.31	ABG708	4.93	9.72	131.27	131.27	133.33	[17]
QTL-290	2H	Tiller number	28.61	MWG858	4.89	11.02	110.519	110.519	111.219	[17]
QTL-291	2H	Grain weight per plant	77.56	MWG801 - Vrs1	9.8	26.2	139.55	139.55	145.789	[18]
QTL-292	2H	Grain number per plant	79.56	Vrs1 - MWG503	36.14	73.8	145.789	145.789	154.669	[18]
QTL-293	2H	Grain number per spike	79.56	Vrs1 - MWG503	70.47	85.7	145.789	145.789	154.669	[18]
QTL-294	2H	Thousand grain weight	79.56	Vrs1 - MWG503	32.88	71.5	145.789	145.789	154.669	[18]
QTL-295	2H	Grain length	83.56	Vrs1 - MWG503	7.18	11.3	145.789	145.789	154.669	[18]
QTL-296	2H	Grain width	79.56	Vrs1 - MWG503	20.08	52	145.789	145.789	154.669	[18]
QTL-297	7H	Grain width	76.07	ABG701 - cMWG704	3.66	5.5	123.258	123.258	130.325	[18]
QTL-298	2H	Grain width	79.56	Vrs1 - MWG503	7.56	14.5	145.789	145.789	154.669	[18]
QTL-299	2H	Grain area	79.56	Vrs1 - MWG503	13.23	35	145.789	145.789	154.669	[18]
QTL-300	2H	Harvest index	77.56	MWG801 - Vrs1	18	38	139.55	139.55	145.789	[18]
QTL-301	1H	Flowering date	NA	GMS21 - Bmac213	4.6	2.86	21.13	21.13	25.13	[19]
QTL-302	2H	Flowering date	NA	EBmac684 - Bmac093	5.66	19.1	135.459	135.459	144.62	[19]
QTL-303	3H	Flowering date	NA	Bmag606 - Bmag013	6.38	27.9	59.06	59.06	62.56	[19]
QTL-304	7H	Flowering date	NA	HvWaxyA - EBmac603	1.63	6.12	68.138	68.138	77.508	[19]
QTL-305	7H	Flowering date	NA	BMAG507 - Ris44	1.29	6.6	124.088	124.088	155.758	[19]
QTL-306	1H	Days to maturity	NA	GMS21 - Bmac213	1.78	8	21.13	21.13	25.13	[19]
QTL-307	2H	Days to maturity	NA	EBmac684 - Bmac093	3.22	9.3	135.459	135.459	144.62	[19]
QTL-308	3H	Days to maturity	NA	Bmag606 - Bmag013	3.87	23.1	59.06	59.06	62.56	[19]
QTL-309	7H	Days to maturity	NA	HvWaxyA - EBmac603	1.93	5.1	68.138	68.138	77.508	[19]
QTL-310	1H	Grain filling period	NA	GMS21 - Bmac213	1.35	5.9	21.13	21.13	25.13	[19]
QTL-311	2H	Grain filling period	NA	Bmac134 - HVM36	1.15	8.2	79.209	79.209	98.919	[19]
QTL-312	2H	Grain filling period	NA	EBmac684 - Bmac093	2.3	26.8	135.459	135.459	144.62	[19]
QTL-313	3H	Grain filling period	NA	Bmag606 - Bmag013	3.04	15.6	59.06	59.06	62.56	[19]
QTL-314	4H	Grain filling period	NA	Bmag419 - HdAMYB	1.02	5.3	145.494	145.494	163.064	[19]
QTL-315	7H	grain filling period	NA	HvWaxyA - EBmac603	1.15	9.8	68.138	68.138	77.508	[19]
QTL-316	1H	Heading date	85	Bmag382	3	16.5	74.9	66.457	81.11	[15]
QTL-317	3H	Heading date	71	Bmag225	3	3	46.7	35.42	53.83	[15]
QTL-318	3H	Heading date	170	HVM62	3	2	93.63	78.28	99.55	[15]
QTL-319	4H	Heading date	10	HVM40	3	2	92.854	80.513	103.654	[15]
QTL-320	6H	Heading date	60	EBmac806	3	1	78.087	73.38	97.997	[15]
QTL-321	2H	Heading date	108	EBmac684	3	11.1	135.459	116.829	137.349	[20]
QTL-322	3H	Heading date	320.5	ABG495	3	7.4	94.9	94.12	99.55	[20]
QTL-323	6H	Days to maturity	109.4	CDO497	3	6.8	66.757	66.757	78.087	[20]
QTL-324	3H	Yield	101	Bmag136	3	8.7	44.38	44.38	60.46	[20]
QTL-325	6H	Yield	71.8	Bmag173	3	13	66.247	54.226	66.247	[20]
QTL-326	6H	Yield	109.4	cdo497	3	17.6	66.757	66.757	78.087	[20]
QTL-327	5H	Thousand grain weight	129.8	WG889	3	9.2	133.58	133.58	153.66	[20]
QTL-328	5H	Thousand grain weight	260.8	CDO400	3	8	159.06	142.47	159.06	[20]
QTL-329	6H	Thousand grain weight	71.8	Bmag173	3	13.6	66.247	54.226	66.247	[20]
QTL-330	3H	Plant height	101.1	Bmag136	3	19.4	44.38	44.38	60.46	[20]
QTL-331	6H	Plant height	71.8	Bmag173	3	16.4	66.247	54.226	66.247	[20]
QTL-332	6H	Plant height	109.4	cdo497	3	17.5	66.757	66.757	78.087	[20]
QTL-333	1H	Spike length	156.9	Bmac32	3	10.6	49.53	36.11	49.53	[20]
QTL-334	1H	Heading date	39	GBM1042	3	4.4	32.36	25.86	35.47	[21]
QTL-335	2H	Heading date	42	GBM1052	3	21.6	108.319	97.67	113.091	[21]
QTL-336	2H	Heading date	82	EBmac684	3	5	135.459	132.669	139.504	[21]
QTL-337	2H	Heading date	146	EBmac415	3	4.2	181.729	167.509	185.329	[21]
QTL-338	3H	Heading date	28	HvLTPPB	3	4.7	20.49	13.94	24.69	[21]
QTL-339	3H	Heading date	130	GBM1043	3	4.3	50.99	45.3	56.36	[21]
QTL-340	3H	Heading date	161	HVM62	3	6.1	93.63	90.37	96.53	[21]
QTL-341	4H	Heading date	186	HVM67	3	5.2	148.434	144.424	150.456	[21]
QTL-342	6H	Heading date	107	EBmac624	3	4.5	66.757	63.197	70.427	[21]
QTL-343	2H	Plant height	28	HVM36	3	4.7	98.919	97.409	108.319	[21]
QTL-344	2H	Plant height	86	GMS3	3	13.2	135.459	134.219	135.459	[21]
QTL-345	3H	Plant height	55	HvLTPPB	3	6.4	20.49	20.49	45.3	[21]
QTL-346	3H	Plant height	130	GBM1043	3	8.9	50.99	45.3	56.36	[21]
QTL-347	3H	Plant height	165	HVM62	3	13.3	93.63	93.63	115.58	[21]
QTL-348	4H	Plant height	129	EBmac701	3	5.2	126.454	124.954	128.554	[21]
QTL-349	4H	Plant height	180	GBM1015	3	11.2	148.434	143.874	163.064	[21]
QTL-350	5H	Plant height	43	Bmag337	3	6.4	133.47	131.6	133.47	[21]
QTL-351	1H	Yield	69	HVM20	3	5.3	35.55	35.55	36.11	[21]
QTL-352	2H	Yield	117	Bmag381	3	3.6	143.009	138.149	148.589	[21]
QTL-353	3H	Yield	55	HvLTPPB	3	12.3	20.49	20.49	45.3	[21]
QTL-354	3H	Yield	161	HVM62	3	7.2	93.63	90.37	96.53	[21]
QTL-355	5H	Yield	43	Bmag337	3	3.6	133.47	131.6	133.47	[21]
QTL-356	5H	Yield	126	GMS61	3	2.6	161.53	153.66	173.58	[21]
QTL-357	1H	Thousand grain weight	65	HVM20	3	1.5	35.55	35.55	36.11	[21]
QTL-358	2H	Thousand grain weight	86	GMS3	3	1.9	135.459	134.219	135.459	[21]
QTL-359	3H	Thousand grain weight	110	HVM60	3	4.5	46.77	41.12	50.26	[21]
QTL-360	3H	Thousand grain weight	165	HVM62	3	4.7	93.63	90.37	96.53	[21]
QTL-361	4H	Thousand grain weight	129	EBmac701	3	16.7	126.454	124.954	128.554	[21]
QTL-362	4H	Thousand grain weight	186	HVM67	3	8.6	148.434	144.424	150.456	[21]
QTL-363	6H	Thousand grain weight	96	GMS6	3	1.4	66.447	66.447	69.527	[21]
QTL-364	6H	Thousand grain weight	135	GBM1008	3	1.6	97.997	90.089	109.854	[21]
QTL-365	7H	Thousand grain weight	155	Bmag120	3	4.5	137.488	132.018	177.268	[21]
QTL-366	2H	Number of spikes per square meter	17	HVM36	3	5.8	98.919	94.179	100.619	[21]
QTL-367	2H	Number of spikes per square meter	86	GMS3	3	18.3	134.219	134.219	135.459	[21]
QTL-368	3H	Number of spikes per square meter	67	Bmag603	3	6.6	45.24	41.08	45.24	[21]
QTL-369	3H	Number of spikes per square meter	165	HVM62	3	4.9	93.63	90.37	96.53	[21]
QTL-370	4H	Number of spikes per square meter	22	HvOle	3	4.9	92.854	92.854	92.854	[21]
QTL-371	4H	Number of spikes per square meter	129	EBmac701	3	9.6	126.454	124.954	128.554	[21]
QTL-372	4H	Number of spikes per square meter	180	GBM1015	3	17.3	148.434	143.874	163.064	[21]
QTL-373	5H	Number of spikes per square meter	43	Bmag337	3	4.6	133.47	131.6	133.47	[21]
QTL-374	6H	Number of spikes per square meter	135	GBM1008	3	5.1	97.997	90.089	109.854	[21]
QTL-375	5H	Yield	61	Bmag337	3.12	11	133.47	45.49	133.47	[22]
QTL-376	3H	Plant height	65.3	bPb-4747 - bPb-6765	11.9	42.4	45.24	45.24	46.4	[23]
QTL-377	3H	Plant height	90.1	Bmag606 - bPb-2550	8.9	30.5	59.06	59.06	77.58	[23]
QTL-378	7H	Spike length	75	HVCMA	10.35	25.2	115.998	109.398	123.258	[24]
QTL-379	4H	Tiller number	NA	bPb-1278 - bPb-3512	4.52	9.88	92.854	92.854	92.854	[25]
QTL-380	3H	Plant height	NA	bPb-4564 - bPb-3634	10.12	16.33	77.99	77.58	80.08	[25]
QTL-381	6H	Plant height	NA	bPb-9082 - EBmac0639	8.48	13.45	66.757	66.757	66.757	[25]
QTL-382	6H	Plant height	NA	bPb-8889 - bPb-7323	3.06	4.31	10.87	9.967	12.467	[25]
QTL-383	1H	Spikes per line	NA	bPb-5290 - bPb-1193	2.87	8.82	35.67	35.55	36.11	[25]
QTL-384	3H	Spikes per line	NA	bPb-6504 - bPb-1961	5.11	16.05	64.88	61.26	74.86	[25]
QTL-385	1H	Number of spikes per plant	NA	bPb-7609 - bPb-1541	4.97	19.2	54.03	54.03	54.03	[25]
QTL-386	5H	Number of spikes per plant	NA	bPb-8845 - bPb-8754	3.11	10.39	196.62	195.68	200.52	[25]
QTL-387	7H	Number of spikes per plant	NA	bPb-9898 - bPb-0366	5.6	20.05	92.98	89.608	98.528	[25]
QTL-388	3H	Biomass yield	NA	bPb-8419 - HVM62	2.41	5.41	93.63	93.63	93.63	[25]
QTL-389	2H	Grain number per plant	NA	bPb-0827 - bPb-7991	7.6	16.83	150.92	139.139	154.669	[25]
QTL-390	7H	Yield	NA	bPb-9898 - bPb-0366	3.49	8.19	92.9	89.608	98.528	[25]
QTL-391	3H	Plant height	82.6	bPb-0716	8.95	34.8	71.16	46.4	77.58	[27]
QTL-392	3H	Plant height	57.6	bPb-2433	6	21	45.24	32.98	45.24	[27]
QTL-393	3H	Plant height	69.2	bPb-0079	11.7	52.7	45.69	45.69	61.16	[27]
QTL-394	2H	Heading date	19.9	bPb-4523	3.58	16.8	99.489	99.489	134.069	[27]
QTL-395	3H	Heading date	82.6	bPb-0716	4.97	21.9	71.16	46.4	77.58	[27]
QTL-396	3H	Heading date	57.6	bPb-2433	3.65	13.8	45.24	32.98	45.24	[27]
QTL-397	2H	Spike length	130.8	bPb-4094	11.66	30.7	185.329	185.329	185.329	[27]
QTL-398	3H	Spike length	69.2	bPb-0079	12.68	34.6	45.69	45.69	61.16	[27]
QTL-399	2H	Spike length	130	bPb-7211	15.57	28.1	181.089	180.379	181.089	[27]
QTL-400	2H	Spike length	130.2	bPb-6087	5.18	10.7	134.219	134.219	135.659	[27]
QTL-401	2H	Grain number per spike	18.9	bPb-8750	6	32.3	99.489	92.939	99.489	[27]
QTL-402	2H	Grain number per spike	25.6	bPb-7229	6.31	33.2	107.719	104.519	112.619	[27]
QTL-403	2H	Grain density	130	bPb-7211	16.16	37.9	181.089	179.979	181.089	[27]
QTL-404	3H	Grain density	69.2	bPb-0079	14.93	33.5	45.69	45.69	61.16	[27]
QTL-405	2H	Grain density	129.8	bPb-5619	10.63	21.1	182.449	182.449	182.449	[27]
QTL-406	2H	Thousand grain weight	NA	bPb-6088 - bPb-5440	2.79	6.54	135.54	135.459	135.859	[28]
QTL-407	2H	Grain number per spike	NA	bPb-9754 - bPb-3653	13.22	50.86	142.65	136.449	161.169	[28]
QTL-408	7H	Grain number per spike	NA	bPb-9601 - bPb-9898	6.17	6.91	88.98	83.708	89.608	[28]
QTL-409	2H	Number of spikes per plant	NA	bPb-7124 - bPb-9258	5.31	10.91	172.28	167.509	182.029	[28]
QTL-410	6H	Number of spikes per plant	NA	bPb-1009 - bPb-7323	5.12	10.49	15.82	12.467	20.277	[28]
QTL-411	1H	Plant height	NA	bPb-9108 - bPb-3992	2.91	5.61	86.7	86.7	87.27	[28]
QTL-412	2H	Plant height	NA	bPb-6881 - bPb-3056	6.47	12.4	134.05	134.049	134.049	[28]
QTL-413	2H	Yield	NA	bPb-4040 - bPb-6088	6.94	15.94	135.62	135.459	135.859	[28]
QTL-414	6H	Thousand grain weight	NA	Bmag0500 - bPb-3202	4.46	6	34.62	25.877	37.787	[28]
QTL-415	2H	Grain number per spike	NA	bPb-6088 - bPb-5440	4.09	9.4	135.62	135.459	135.859	[28]
QTL-416	2H	Grain number per spike	NA	bPb-1772 - bPb-8737	7.22	19.13	161.56	161.269	161.769	[28]
QTL-417	2H	Spike length	NA	bPb-6088 - bPb-5440	7.76	12.97	135.74	135.459	135.859	[28]
QTL-418	2H	Spike length	NA	HVM54 - bPb-1103	7.05	10.97	182.03	182.029	182.029	[28]
QTL-419	4H	Spike length	NA	bPb-8164 - bPb-9859	3.64	5.5	133.28	130.054	134.074	[28]
QTL-420	1H	Spike length	170.7	2_0840	8.2	2	133.31	126.48	135.25	[29]
QTL-421	6H	Spike length	92.2	3_0573	3.9	1	78.087	71.877	78.087	[29]
QTL-422	7H	Spike length	124.6	2_1201	3.4	1	135.678	123.308	135.678	[29]
QTL-423	1H	Grain number per spike	170.7	2_0840	4	3	133.31	126.48	135.25	[29]
QTL-424	2H	Grain number per spike	104.8	1_1100	37.8	52	149.019	145.789	149.449	[29]
QTL-425	6H	Grain number per spike	82.8	2_0468	4.1	3	71.657	70.427	77.907	[29]
QTL-426	2H	Thousand grain weight	104.8	1_1100	38	54	149.019	145.789	149.449	[29]
QTL-427	7H	Thousand grain weight	117.6	2_0685	10.5	9	123.308	123.308	135.678	[29]
QTL-428	1H	Plant height	79.3	2_0696	5.4	3	49.08	48.02	49.08	[29]
QTL-429	3H	Plant height	57.7	2_1189	5.3	3	40.87	32.66	44.64	[29]
QTL-430	4H	Plant height	138.1	3_1422	5.6	4	145.704	145.704	145.704	[29]
QTL-431	6H	Plant height	86.9	2_0673	5.7	3	76.917	71.807	76.917	[29]
QTL-432	2H	Number of spike	105.8	3_0897	12.9	24	149.449	143.289	149.449	[29]
QTL-433	1H	Heading Date	170.7	2_0840	4.9	8	133.31	126.48	92.86	[29]
QTL-434	2H	Plant height	63.5	11_10191	3	10.8	139.55	134.219	139.55	[30]
QTL-435	3H	Plant height	127.1	11_10867	3	61.2	108.882	105.664	108.882	[30]
QTL-436	5H	Plant height	69.3	11_21239	3	20.2	133.72	133.58	133.72	[30]
QTL-437	7H	Plant height	9.8	11_20307	3	3.9	59.928	56.978	64.118	[30]
QTL-438	1H	Heading Date	91	11_20792	3	11.3	66.15	63.53	69.01	[30]
QTL-439	1H	Heading Date	138.3	11_20915	3	20.5	133.31	133.31	135.54	[30]
QTL-440	2H	Heading Date	67.5	11_21110	3	15.4	139.55	139.55	144.23	[30]
QTL-441	3H	Heading Date	127.1	11_10867	3	21.4	108.882	105.664	108.882	[30]
QTL-442	5H	Heading Date	142.2	11_11532	3	5.7	224.634	224.634	224.634	[30]
QTL-443	1H	Number of spikes per square meter	162	GBMS143	3	5.6	133.36	126.48	133.59	[26]
QTL-444	2H	Number of spikes per square meter	17	HVM36	3	6.5	98.919	98.919	92.86	[26]
QTL-445	2H	Number of spikes per square meter	86	GMS3	3	56.1	135.459	134.219	133.59	[26]
QTL-446	4H	Number of spikes per square meter	21	HvOle	3	5.5	92.854	92.854	134.139	[26]
QTL-447	4H	Number of spikes per square meter	130	EBmac701	3	16.9	124.954	103.654	111.719	[26]
QTL-448	4H	Number of spikes per square meter	180	HVM67	3	34.2	148.434	126.754	70.328	[26]
QTL-449	5H	Number of spikes per square meter	43	Bmag337	3	7.8	133.47	112.33	133.59	[26]
QTL-450	6H	Number of spikes per square meter	135	GBM1008	3	7.8	97.997	70.427	92.86	[26]
QTL-451	6H	Number of spikes per square meter	96	GMS6	3	6.1	66.447	47.327	66.757	[26]
QTL-452	1H	Heading date	39	GBM1042	3	3.4	32.36	21.13	35.55	[26]
QTL-453	1H	Heading date	105	Bmac32	3	6.3	49.53	36.11	49.53	[26]
QTL-454	2H	Heading date	42	GBM1052	3	29.9	108.319	98.919	135.459	[26]
QTL-455	2H	Heading date	146	EBmac415	3	4.2	181.729	177.479	185.329	[26]
QTL-456	3H	Heading date	25	HvLTPPB	3	5	20.49	20.49	45.24	[26]
QTL-457	4H	Heading date	190	HdAMYB	3	5.2	163.064	148.434	163.064	[26]
QTL-458	4H	Heading date	150	EBmac788	3	1.6	126.754	126.454	130.054	[26]
QTL-459	6H	Heading date	6	Bmac316	3	2.7	11.167	11.167	47.327	[26]
QTL-460	6H	Heading date	107	EBmac624	3	4.2	66.757	66.757	70.427	[26]
QTL-461	7H	Heading date	19	Bmag206	3	3.7	64.438	64.438	77.508	[26]
QTL-462	1H	Plant height	162	GBMS143	3	2.8	133.36	126.48	133.36	[26]
QTL-463	2H	Plant height	17	HVM36	3	6.6	98.919	98.919	108.319	[26]
QTL-464	2H	Plant height	86	GMS3	3	19.4	135.459	135.459	138.149	[26]
QTL-465	2H	Plant height	146	EBmac415	3	3.8	181.729	177.479	185.329	[26]
QTL-466	4H	Plant height	180	HVM67	3	20	148.434	126.754	163.064	[26]
QTL-467	4H	Plant height	21	HvOle	3	1.9	92.854	92.854	92.854	[26]
QTL-468	4H	Plant height	130	EBmac701	3	6.9	124.954	103.654	126.754	[26]
QTL-469	5H	Plant height	43	Bmag337	3	8	133.47	133.47	142.47	[26]
QTL-470	6H	Plant height	103	HVM74	3	3.3	66.757	66.447	66.757	[26]
QTL-471	7H	Plant height	62	HvSS1	3	3.1	103.828	77.508	103.828	[26]
QTL-472	1H	Thousand grain weight	14	GMS21	3	2.3	21.13	9.23	21.13	[26]
QTL-473	2H	Thousand grain weight	27	GBM1035	3	3.7	97.409	97.409	98.919	[26]
QTL-474	3H	Thousand grain weight	110	HVM60	3	4.8	46.77	46.77	50.99	[26]
QTL-475	4H	Thousand grain weight	131	EBmac635	3	18.4	126.454	126.454	163.064	[26]
QTL-476	4H	Thousand grain weight	31	HvKNOX3	3	1.4	90.794	90.794	92.854	[26]
QTL-477	5H	Thousand grain weight	126	GMS61	3	1.8	161.53	161.53	162.49	[26]
QTL-478	6H	Thousand grain weight	40	GBM1049	3	2.7	47.327	11.167	47.327	[26]
QTL-479	6H	Thousand grain weight	103	HVM74	3	1.5	66.757	66.447	66.757	[26]
QTL-480	6H	Thousand grain weight	6	Bmac316	3	2	11.167	11.167	47.327	[26]
QTL-481	6H	Thousand grain weight	112	Bmag613	3	1.1	70.427	66.757	70.427	[26]
QTL-482	7H	Thousand grain weight	152	Bmag120	3	4	137.488	137.488	197.038	[26]
QTL-483	7H	Thousand grain weight	62	HvSS1	3	1	103.828	77.508	103.828	[26]
QTL-484	1H	Yield	75	Bmag105	3	7.8	36.11	32.36	36.11	[26]
QTL-485	2H	Yield	27	GBM1035	3	1.4	97.409	97.409	98.919	[26]
QTL-486	2H	Yield	92	HvTUB	3	1.3	134.219	134.219	135.459	[26]
QTL-487	2H	Yield	122	Bmag125	3	4.9	148.589	138.149	181.729	[26]
QTL-488	2H	Yield	42	GBM1052	3	1.1	108.319	98.919	135.459	[26]
QTL-489	3H	Yield	25	HvLTPPB	3	16.4	20.49	20.49	45.24	[26]
QTL-490	4H	Yield	170	GBM1015	3	3.7	143.874	128.554	163.064	[26]
QTL-491	4H	Yield	31	HVKNOX3	3	1.8	90.794	90.794	92.854	[26]
QTL-492	5H	Yield	43	Bmag337	3	5.1	133.47	112.33	147.22	[26]
QTL-493	5H	Yield	137	AF043094A	3	3.6	162.49	161.53	162.49	[26]
QTL-494	6H	Yield	112	Bmag613	3	5.9	70.427	66.447	97.997	[26]
QTL-495	6H	Yield	6	Bmac316	3	1.2	11.167	11.167	47.327	[26]
QTL-496	1H	Plant height	16	Bmac32	7.53	15	49.53	36.11	49.53	[31]
QTL-497	3H	Plant height	45.4	Bmag606	5.73	13.6	59.06	50.26	74.86	[31]
QTL-498	3H	Plant height	97.4	scssr25538	3.23	8.4	152.98	99.55	152.98	[31]
QTL-499	5H	Plant height	14.8	GBM1506	5.18	10.7	145.86	134.18	145.86	[31]
QTL-500	6H	Plant height	37	GBM1355	2.09	5.8	47.587	47.587	97.997	[31]
QTL-501	7H	Plant height	41.6	GBMS139	2.98	6.9	76.098	60.928	76.168	[31]
QTL-502	7H	Biomass yield	41.6	GBMS139	2.73	5.6	76.098	60.928	76.168	[31]
QTL-503	5H	Biomass yield	1.9	Bmag337	3.76	6.3	133.47	133.47	134.18	[31]
QTL-504	5H	Biomass yield	2.3	GBM1231	3.55	6.3	159.06	159.06	161.21	[31]
QTL-505	3H	Yield	45.4	Bmag606	4.42	11.4	59.06	50.26	74.86	[31]
QTL-506	5H	Yield	2.2	GBM5008	2.06	4.1	159.06	159.06	159.06	[31]
QTL-507	2H	Yield	34.8	Bmag518	2.91	5	134.139	134.139	135.459	[31]
QTL-508	5H	Yield	2	Bmag323	2.93	5	134.18	133.47	145.86	[31]
QTL-509	5H	Yield	2.3	GBM1231	5.62	10.2	159.06	159.06	161.21	[31]
QTL-510	5H	Harvest index	2.2	GBM5008	5.47	10.5	159.06	159.06	159.06	[31]
QTL-511	3H	Harvest index	45.4	Bmag606	5.18	10.5	59.06	50.26	74.86	[31]
QTL-512	1H	Days to maturity	16	Bmac32	3.29	5	49.53	36.11	49.53	[31]
QTL-513	3H	Days to maturity	45.4	Bmag606	10.78	16	59.06	50.26	74.86	[31]
QTL-514	4H	Days to maturity	0	Bmag740	3.33	4.7	90.154	90.154	92.854	[31]
QTL-515	5H	Days to maturity	0	Bmac113	4.06	5.5	133.58	133.47	133.58	[31]
QTL-516	5H	Days to maturity	2	Bmag323	4.42	7.2	134.18	133.47	145.86	[31]
QTL-517	7H	Biomass yield	9	bPb-6821	2.32	9.7	90.728	89.608	90.728	[31]
QTL-518	7H	Biomass yield	34.3	bPb-8213	2.74	9	123.268	123.268	123.288	[31]
QTL-519	7H	Yield	9	bPb-6821	2.06	9.2	90.728	89.608	90.728	[31]
QTL-520	2H	Harvest index	60.3	bPb-2501	3.43	10.7	115.219	115.219	148.889	[31]
QTL-521	2H	Harvest index	3.8	bPb-6466	2.94	9.8	78.819	78.819	185.929	[31]
QTL-522	2H	Tiller number	NA	Bmac0134	5.6	15.7	78.819	78.819	98.919	[32]
QTL-523	2H	Tiller number	NA	EBmac0850	8.5	18.4	138.109	133.359	138.109	[32]
QTL-524	7H	Tiller number	NA	EBmac0603	3.7	8.2	80.318	80.318	122.248	[32]
QTL-525	2H	Grain number per spike	NA	HVM54	9.4	26.8	182.029	182.029	182.469	[32]
QTL-526	6H	Grain number per spike	NA	GBM1355	6.7	20.5	47.587	47.327	56.267	[32]
QTL-527	7H	Grain number per spike	NA	Bmag0120	4.9	13.2	137.858	137.858	141.718	[32]
QTL-528	3H	Thousand grain weight	NA	HVM60	8.5	14.3	46.77	45.69	49.12	[32]
QTL-529	6H	Thousand grain weight	NA	Bmag0500	3.8	18.7	37.787	34.947	37.787	[32]
QTL-530	7H	Thousand grain weight	NA	Bmac0282b	5.5	6.2	103.418	103.418	122.248	[32]
QTL-531	2H	Biomass yield	NA	HVM54	3.7	22.9	182.029	182.029	182.469	[32]
QTL-532	3H	Biomass yield	NA	Bmag0841	4.6	17.4	51.81	51.81	63.54	[32]
QTL-533	5H	Biomass yield	NA	Bmag0387	3.1	5.3	133.47	133.47	133.58	[32]
QTL-534	4H	Spike length	NA	EBmac0775	6.2	6.7	102.894	92.854	102.894	[32]
QTL-535	4H	Spike length	NA	GBM1324	3.5	25.7	153.444	151.934	160.204	[32]
QTL-536	5H	Grain yield per plant	NA	GBM5028	3.7	8.4	117.82	45.49	117.82	[32]
QTL-537	5H	Grain yield per plant	NA	HVM30	7.9	5.3	133.47	133.47	157.92	[32]
QTL-538	6H	Grain yield per plant	NA	EBmac0674	3.3	5.9	66.757	66.757	66.767	[32]
QTL-539	7H	Grain yield per plant	NA	EBmac0603	4.2	6.1	80.318	80.318	122.248	[32]
QTL-540	2H	Grain density	77.2	GBM1218	3.69	10.38	134.219	134.219	137.349	[34]
QTL-541	3H	Grain density	97.6	Bmag13	3.77	8.35	74.86	50.26	78.28	[34]
QTL-542	7H	Grain density	46.1	Bmag217	4.85	11.58	123.288	123.288	135.088	[34]
QTL-543	2H	Thousand grain weight	83.5	Bmag813	6.47	7.61	135.459	134.149	135.459	[34]
QTL-544	5H	Thousand grain weight	30.2	Bmag323	3.5	8.07	134.18	130.247	134.18	[34]
QTL-545	4H	Thousand grain weight	63.4	Bmag353	3.8	10.4	96.654	92.854	124.954	[34]
QTL-546	7H	Thousand grain weight	64.6	GMS046	3.25	11.75	123.258	123.258	130.325	[34]
QTL-547	2H	Thousand grain weight	81.5	Bmag518	3.64	9.05	134.139	132.11	134.139	[34]
QTL-548	2H	Thousand grain weight	NA	1_1072 - 1_0651	7.3	8.8	135.45	134.149	135.459	[36]
QTL-549	2H	Thousand grain weight	NA	2_1258 - 2_0960	5.6	6.8	138.42	134.269	139.139	[36]
QTL-550	6H	Thousand grain weight	NA	2_1224 - 2_0687	6.3	8.2	87.89	78.087	133.007	[36]
QTL-551	2H	Grain volume	NA	2_0039 - 1_1072	12.6	12.5	134.15	134.149	134.219	[36]
QTL-552	4H	Grain volume	NA	2_1122 - 1_0946	8.7	9.7	91.29	86.794	92.854	[36]
QTL-553	5H	Grain volume	NA	2_1239 - 2_0367	9.3	9.1	141.6	133.72	142.47	[36]
QTL-554	5H	Grain volume	91.8	1_1290 - 1_1350	4.7	6.7	153.98	152.45	154.22	[36]
QTL-555	5H	Grain volume	105.8	2_0320 - 1_0477	6.7	7.3	157.92	157.88	157.94	[36]
QTL-556	5H	Grain volume	NA	1_1456 - 1_0095	5.9	6.4	159.4	159.06	160.31	[36]
QTL-557	5H	Grain length	NA	1_0095 - 1_1071	7.1	8.3	160.78	160.31	160.8	[36]
QTL-558	6H	Grain length	113.9	2_1224 - 2_0558	5.9	5.6	95.3	78.087	115.147	[36]
QTL-559	1H	Grain length	47.4	2_1048 - 2_0514	3.3	2.7	33.19	26.43	35.28	[36]
QTL-560	2H	Grain length	NA	2_0039 - 1_0265	19.5	19.3	134.15	134.149	134.219	[36]
QTL-561	3H	Grain volume	NA	2_0612 - 2_1272	4.2	3.4	70.16	68.84	86.06	[36]
QTL-562	4H	Grain length	NA	2_1056 - 1_1345	5.5	4.6	92.86	92.854	92.86	[36]
QTL-563	5H	Grain length	NA	1_0834 - 1_0477	8.3	7.2	157.91	157.88	157.94	[36]
QTL-564	6H	Grain length	NA	2_0558 - 2_0687	11.6	10.2	128.29	115.147	133.007	[36]
QTL-565	1H	Grain width	NA	1_0186 - 2_0514	7.3	5.4	31.36	25.79	35.28	[36]
QTL-566	2H	Grain width	NA	2_0039 - 1_1072	33.2	24.7	134.17	134.149	134.219	[36]
QTL-567	2H	Grain width	NA	1_1072 - 2_1258	29.5	23.3	134.17	134.149	134.269	[36]
QTL-568	3H	Grain width	NA	2_1272 - 2_0339	4.6	2.7	97.68	86.06	99.9	[36]
QTL-569	5H	Grain width	NA	2_0306 - 2_0306	28.1	22.6	133.59	133.58	133.59	[36]
QTL-570	5H	Grain width	54.6	1_0641 - 2_1239	17.3	13.8	133.62	133.58	133.72	[36]
QTL-571	6H	Yield	NA	2_1224 - 2_0355	11.9	9.9	82.08	78.087	82.231	[36]
QTL-572	6H	Yield	NA	2_0558 - 2_0005	10.5	7.1	127.29	115.147	128.107	[36]
QTL-573	4H	Flowering date	18.3	1_0113 - 2_0557	7.9	7.9	92.86	92.854	92.86	[36]
QTL-574	5H	Flowering date	NA	1_0157 - 2_0306	6.6	6.3	133.59	133.58	133.59	[36]
QTL-575	5H	Flowering date	91.8	1_1290 - 1_1350	9	11.8	154.15	152.45	154.22	[36]
QTL-576	5H	Heading date	NA	1_0024 - 1_0477	14.2	18.2	157.9	157.88	157.94	[36]
QTL-577	5H	Heading date	NA	1_1456 - 1_1071	13.7	14.6	159.41	159.06	160.8	[36]
QTL-578	5H	Heading date	NA	1_1071 - 2_0100	13.9	15.5	162.44	160.8	162.49	[36]
QTL-579	5H	Spike length	NA	2_0386 - 2_0332	4	6.7	124.3	117.82	133.47	[36]
QTL-580	7H	Grain number per plant	NA	2_0014 - 1_0056	6.8	10.1	86.21	66.398	87.968	[36]
QTL-581	2H	Grain weight per spike	NA	2_0160 - 2_0690	8.8	8.7	134.22	134.219	134.219	[36]
QTL-582	4H	Thousand grain weight	NA	1_0510 - 2_0044	3	7.6	131.24	130.624	132.574	[36]
QTL-583	7H	Thousand grain weight	NA	2_0993 - 2_1528	32	1.6	88.15	80.318	90.728	[36]
QTL-584	2H	Plant height	81	GMS3	3	13	135.459	133.699	138.149	[37]
QTL-585	3H	Plant height	100.7	GBM1043	3	7.9	50.99	50.99	61.26	[37]
QTL-586	3H	Plant height	118.72	bPb-9110	3	59.2	61.26	61.26	61.26	[37]
QTL-587	4H	Plant height	131	EBmac635	3	5.9	126.454	126.454	134.074	[37]
QTL-588	4H	Plant height	146	HdAMYB	3	7	163.064	143.874	163.064	[37]
QTL-589	3H	Thousand grain weight	111.7	bPb-4209	3	5.9	61.16	61.16	61.26	[37]
QTL-590	4H	Thousand grain weight	131	EBmac635	3	1.4	126.454	126.454	134.074	[37]
QTL-591	4H	Thousand grain weight	141.1	HVM67	3	9.1	148.434	148.434	148.434	[37]
QTL-592	6H	Thousand grain weight	72.7	bPb-6721	3	1.9	68.827	66.447	70.427	[37]
QTL-593	1H	Yield	44.6	11_10275	3	8.2	92.026	79.398	92.026	[33]
QTL-594	7H	Yield	58.2	11_10327	3	7.6	89.694	89.694	111.418	[33]
QTL-595	7H	Heading date	58.2	11_10327	3	10.1	89.694	89.694	111.418	[33]
QTL-596	6H	Plant height	25.2	11_10954	3	15.3	75.107	54.633	75.107	[33]
QTL-597	7H	Plant height	87.1	11_20200	3	4.8	115.34	114.668	124.855	[33]
QTL-598	5H	Days to maturity	35.4	11_20850	3	6.6	177.366	158.603	179.706	[33]
QTL-599	7H	Days to maturity	58.2	11_10327	3	6.6	89.694	80.582	111.418	[33]
QTL-600	4H	Thousand grain weight	21.3	11_10610	3	5.3	222.263	197.949	222.263	[33]
QTL-601	6H	Thousand grain weight	40.8	11_20892	3	5.1	90.089	88.373	93.041	[33]
QTL-602	1H	Grain area	104.6	11_20267	3	16.7	135.314	135.314	139.614	[33]
QTL-603	7H	Spike length	46.2	ABC154A	4.15	13.16	91.728	79.708	113.738	[38]
QTL-604	2H	Thousand grain weight	66.8	MWG557	5	20.78	129.899	115.589	135.459	[38]
QTL-605	6H	Thousand grain weight	76	Nar7	2.54	8.71	87.287	82.621	104.937	[38]
QTL-606	7H	Thousand grain weight	65.6	ABC156D	3.45	13.54	104.328	91.513	114.668	[38]
QTL-607	2H	Tiller number	70.3	CDO474b	3.6	13.95	139.139	116.734	144.62	[38]
QTL-608	1H	Number of spike	15.3	Hor1	3.3	11.88	22.73	11.93	35.55	[38]
QTL-609	2H	Number of spike	71.8	ABC306	2.85	13.02	135.459	109.319	150.026	[38]
QTL-610	2H	Number of spike	72.8	WG996	5.38	20.69	135.459	109.319	150.026	[38]
QTL-611	3H	Number of spike	73	ABG396	2.84	10.01	45.24	20.49	57.96	[38]
QTL-612	2H	Grain number per spike	62	Adh8	3.42	13.86	127.849	97.534	139.55	[38]
QTL-613	4H	Grain number per spike	118.3	ABG500B	4.48	16.34	129.054	92.854	154.245	[38]
QTL-614	2H	Yield	65	Adh8	5.34	23.78	127.849	97.534	139.55	[38]
QTL-615	5H	Yield	17.9	bPb-0351	3.9	11.9	42.07	42.07	42.07	[35]
QTL-616	5H	Yield	112.5	bPb-2325	6.5	19.4	159.06	159.06	159.06	[35]
QTL-617	6H	Yield	52.5	bPb-6735	2.9	9	68.807	66.757	68.827	[35]
QTL-618	1H	Heading date	7	bPb-9414	5.8	5.7	16.13	12.03	16.13	[35]
QTL-619	1H	Heading date	54.6	bPb-7949	5.2	9.1	54.03	44.295	54.03	[35]
QTL-620	1H	Heading date	64.7	bPb-5249	10.1	11	69.6	69.6	69.6	[35]
QTL-621	3H	Heading date	133.7	Bmag0013	5.2	5.3	68.74	61.16	77.58	[35]
QTL-622	3H	Heading date	148	bPb-1481	6.3	6.3	82.52	79.18	82.52	[35]
QTL-623	5H	Heading date	98.9	bPb-5596	7.9	21.2	158.57	157.88	158.57	[35]
QTL-624	5H	Heading date	168.7	bPb-6195	3.4	5.3	177.19	170.54	177.19	[35]
QTL-625	1H	Plant height	58.1	bPb-1541	2.9	12.7	54.03	54.03	54.89	[35]
QTL-626	1H	Plant height	61.2	bPb-7609	3.2	12.2	54.03	54.03	54.03	[35]
QTL-627	4H	Plant height	76.2	bPb-3809	4.1	11.5	111.784	111.784	116.054	[35]
QTL-628	5H	Plant height	26.7	bPb-6183	3.4	12	117.82	42.07	117.82	[35]
QTL-629	5H	Plant height	128.7	bPb-2580	6.6	30.9	161.53	161.53	161.53	[35]
QTL-630	5H	Plant height	151.4	bPb-4318	4.6	20.3	161.81	161.81	172.88	[35]
QTL-631	5H	Plant height	171.8	bPb-3138	3.9	16.1	181.19	181.19	181.88	[35]
QTL-632	1H	Days to Maturity	56.1	bPb-1541	4.1	9.5	54.03	54.03	56.66	[35]
QTL-633	3H	Days to Maturity	48.1	bPb-2324	3.5	11.6	29.78	28.58	45.69	[35]
QTL-634	3H	Days to Maturity	148	bPb-1481	6.3	8.8	82.52	79.18	82.52	[35]
QTL-635	5H	Days to Maturity	133.7	bPb-2580	5.6	9.8	161.53	161.53	161.53	[35]
QTL-636	3H	Spike length	6.9	bPb-1264	3.6	14.9	0.78	0.78	2.25	[35]
QTL-637	4H	Spike length	76.5	bPb-3809	4.2	11.3	111.784	111.784	116.054	[35]
QTL-638	5H	Spike length	99.1	bPb-7395	3.8	11.4	158.57	158.57	158.57	[35]
QTL-639	4H	Number of spikes per square meter	77.5	bPb-3809	5.5	20	111.784	111.784	116.054	[35]
QTL-640	2H	Grain number per spike	114.9	bPb-0994	5	14.8	167.509	161.269	167.509	[35]
QTL-641	1H	Harvest Index	58.1	bPb-1541	3.8	14.7	54.03	54.03	56.66	[35]
QTL-642	2H	Harvest Index	56.2	bPb-5629	3.2	9.7	115.729	115.729	132.449	[35]
QTL-643	1H	Thousand grain weight	57.1	bPb-1541	8.8	25.7	54.03	54.03	56.66	[35]
QTL-644	1H	Thousand grain weight	87.5	bPb-6343	5.1	14.9	91.83	87.27	91.83	[35]
QTL-645	3H	Thousand grain weight	138.9	Bmag0013	3	7.2	68.74	68.74	68.74	[35]
QTL-646	4H	Thousand grain weight	77.5	bPb-3809	3.1	8.9	111.784	111.784	116.054	[35]
QTL-647	5H	Thousand grain weight	28.7	bPb-6495	3	8.3	124.77	124.77	124.77	[35]
QTL-648	7H	Thousand grain weight	109.7	bPb-0889	4	11.6	177.268	177.268	177.268	[35]
QTL-649	1H	Plant height	61.8	bPb-9611	6.72	10.8	35.55	35.55	36.11	[39]
QTL-650	2H	Plant height	17.3	bPb-6897	4.28	6.7	88.739	88.739	88.739	[39]
QTL-651	7H	Plant height	80	bPb-9269	13.23	23.2	93.628	93.628	96.128	[39]
QTL-652	1H	Heading date	112.6	bPb-9108	3.68	4.8	87.27	35.55	92.33	[39]
QTL-653	2H	Heading date	23.1	bPb-8292	5.68	10.6	94.139	94.139	95.817	[39]
QTL-654	2H	Heading date	77.4	bPb-5449	6.47	12	135.459	130.349	155.349	[39]
QTL-655	5H	Heading date	180.8	bPb-2314	7.91	12	178.29	177.74	181.88	[39]
QTL-656	7H	Heading date	57.1	bPb-6747	6.59	9.9	76.868	76.868	93.928	[39]
QTL-657	1H	Spike length	80.1	bPb-3920	4.08	5.14	50.43	48.73	50.43	[39]
QTL-658	2H	Spike length	36.2	bPb-1196	9.78	14	104.419	104.419	117.849	[39]
QTL-659	7H	Spike length	84.2	bPb-6747	5.1	7	76.868	76.868	93.928	[39]
QTL-660	1H	Grain number per spike	67.8	Bmac0063	4.23	4.7	36.11	35.55	36.11	[39]
QTL-661	2H	Grain number per spike	48.9	bPb-6755	5.3	5.9	111.719	107.719	111.719	[39]
QTL-662	3H	Grain number per spike	149	bPb-3634	6.49	7.41	77.58	77.58	79.18	[39]
QTL-663	4H	Grain number per spike	30.4	bPb-0076	12.96	16.1	92.854	92.854	100.924	[39]
QTL-664	7H	Grain number per spike	51.5	bPb-7382	6.06	8.1	80.318	76.868	80.318	[39]
QTL-665	7H	Grain number per spike	158.7	bPb-6301	6.24	8.3	158.138	156.158	158.138	[39]
QTL-666	3H	Thousand grain weight	8.2	bPb-7770	4.68	11.2	0.95	0.95	14.15	[39]
QTL-667	1H	Thousand grain weight	68.7	Bmag0211	7.85	15.2	35.55	35.55	41.21	[39]
QTL-668	7H	Thousand grain weight	26	HVWAXYG	9.98	19.8	66.728	66.728	68.138	[39]
QTL-669	1H	Thousand grain weight	64	Bmag0347	3.89	7.6	35.55	35.55	35.55	[39]
QTL-670	1H	Thousand grain weight	91	Bmag0345	4.33	6.2	35.55	35.55	54.89	[39]
QTL-671	3H	Thousand grain weight	163	bPb-8123	11.66	21.1	100.79	99.9	100.79	[39]
QTL-672	2H	Yield	77.4	bPb-5449	3.11	7.6	135.459	130.349	155.349	[39]
QTL-673	1H	Yield	64	HVM20	5.23	8.8	35.55	31.96	35.55	[39]
QTL-674	3H	Yield	4	bPb-1799	3.92	4.5	3.53	3.53	3.53	[39]
QTL-675	7H	Yield	24.7	bPb-6453	9.42	16.7	68.138	65.558	68.138	[39]
QTL-676	3H	Yield	165.3	bPb-5523	3.47	8.4	100.79	100.79	109.3	[39]
QTL-677	3H	Yield	163	bPb-8123	11.63	24	100.79	99.9	100.79	[39]
QTL-678	5H	Yield	21	GMS001	3.07	5.7	209.41	29.07	209.41	[39]
QTL-679	3H	Tiller number	24	scssr10559	4.87	15	23.26	20.49	24.69	[40]
QTL-680	3H	Tiller number	35.9	bPb-3642	5.63	16.7	24.69	24.69	24.69	[40]
QTL-681	7H	Tiller number	21	bPb-7990	3.75	11.3	70.328	68.138	70.328	[40]
QTL-682	4H	Tiller number	6.8	bPb-1469	4.8	14	92.854	92.854	92.854	[40]
QTL-683	2H	Yield	103.72	SCRI_RS_133539 - SCRI_RS_158285	3.91	9.49	155.875	155.875	159.341	[41]
QTL-684	2H	Yield	146.45	SCRI_RS_160767 - SCRI_RS_147203	4.13	8.81	241.012	241.012	241.012	[41]
QTL-685	2H	Grain number per square meter	112.91	SCRI_RS_171032 - SCRI_RS_171038	5.7	13.83	169.182	169.182	183.966	[41]
QTL-686	2H	Grain number per square meter	145.85	SCRI_RS_128484 - SCRI_RS_160767	3.72	9.86	240.042	240.042	241.012	[41]
QTL-687	7H	Grain number per square meter	64.23	SCRI_RS_15864 - BOPA1_4475-478	3.17	7.78	107.946	107.946	114.95	[41]
QTL-688	2H	Thousand grain weight	145.85	SCRI_RS_128484 - SCRI_RS_160767	3.21	7.7	240.042	240.042	241.012	[41]
QTL-689	2H	Plant height	186.05	HvAP2 - SCRI_RS_201191	3.3	7.5	273.374	273.374	277.674	[41]
QTL-690	1H	Grain number per spike	47.95	11603-445	3	15.77	121.045	118.37	123.585	[42]
QTL-691	1H	Thousand grain weight	53.41	6655-978	3	3.53	134.684	127.61	135.314	[42]
QTL-692	1H	Spike length	11.48	Bmac0154	3	5.14	58.385	58.385	139.708	[42]
QTL-693	1H	Grain number per spike	44.57	Bmag0579	3	12.97	129.7	128.79	135.314	[42]
QTL-694	2H	Thousand grain weight	11.59	GBM1214	3	52.78	111.219	100.889	115.368	[42]
QTL-695	2H	Heading date	11.59	GBM1214	3	91.32	111.219	100.889	115.368	[42]
QTL-696	2H	Grain weight per square meter	16.01	Bmag0692	3	25.84	114.179	109.526	183.629	[42]
QTL-697	2H	Grain weight per spike	27.84	2417-924	3	24.9	132.16	115.758	132.16	[42]
QTL-698	2H	Spike length	27.84	2417-924	3	21.1	132.16	115.758	132.16	[42]
QTL-699	2H	Grain number per spike	35.32	2417-924	3	7.04	132.16	115.758	132.16	[42]
QTL-700	2H	Grain weight per spike	48.35	2580-1456	3	9.32	132.669	132.669	133.409	[42]
QTL-701	2H	Thousand grain weight	49.79	2580-1456	3	7.64	132.669	132.669	133.409	[42]
QTL-702	2H	Grain weight per square meter	49.79	2580-1456	3	30.57	132.669	132.669	133.409	[42]
QTL-703	2H	Spike length	125.68	GBM1462	3	4.82	182.449	169.169	231.053	[42]
QTL-704	3H	Thousand grain weight	0	GBM1280	3	6.85	3.83	3.83	20.343	[42]
QTL-705	3H	Heading date	26.53	3688-1291	3	2.86	0.723	0.723	49.914	[42]
QTL-706	3H	Grain weight per square meter	67.12	4150-398	3	24.05	58.492	58.492	60.212	[42]
QTL-707	4H	Grain weight per spike	7.43	2055-947	3	14.75	52.948	52.948	92.854	[42]
QTL-708	4H	Grain number per spike	9.03	2055-947	3	11.69	52.948	52.948	92.854	[42]
QTL-709	4H	Thousand grain weight	47.58	Bmac0181	3	12.45	92.854	92.854	133.47	[42]
QTL-710	4H	Heading date	91.5	WMS6	3	12.46	144.294	135.7	144.294	[42]
QTL-711	6H	Thousand grain weight	54.22	HVM31	3	18.22	65.707	65.707	66.757	[42]
QTL-712	7H	Thousand grain weight	29.93	EBmac0755	3	5.41	171.168	107.704	171.168	[42]
QTL-713	7H	Grain weight per spike	39.99	Bmac0156	3	6.75	186.178	130.325	186.178	[42]
QTL-714	2H	Tiller number	49.79	11_10325	3	3.88	132.669	132.669	134.219	[44]
QTL-715	2H	Tiller number	81.8	11_10475	3	5.38	188.358	183.966	188.358	[44]
QTL-716	2H	Tiller number	93.61	11_11250	3	20.31	228.713	226.563	231.053	[44]
QTL-717	5H	Tiller number	0.59	11_20894	3	9.69	5.99	5.99	14.2	[44]
QTL-718	5H	Tiller number	62.61	GMS061	3	17.18	161.21	161.21	162.31	[44]
QTL-719	6H	Tiller number	20.5	11_20315	3	10.32	25.171	25.171	43.677	[44]
QTL-720	7H	Tiller number	52.43	11_11219	3	4.99	115.34	98.991	115.34	[44]
QTL-721	2H	Spike length	102.57	11_10352	3	2.56	241.402	234.962	258.642	[44]
QTL-722	2H	Spike length	125.68	GBM1462	3	11.5	182.449	177.649	182.449	[44]
QTL-723	3H	Spike length	95.01	Bmag0606	3	17.34	61.16	50.26	61.16	[44]
QTL-724	3H	Spike length	102.19	11_11172	3	4.87	108.492	99.55	108.492	[44]
QTL-725	4H	Spike length	15.22	GBM1323	3	3.17	92.854	84.332	92.854	[44]
QTL-726	4H	Spike length	72.81	11_10588	3	3.52	148.724	141.104	148.724	[44]
QTL-727	5H	Spike length	4.39	scssr02306	3	15.57	32.09	32.09	36.527	[44]
QTL-728	2H	Grain number per spike	56.16	11_10909	3	2.72	139.15	135.459	139.55	[44]
QTL-729	3H	Grain number per spike	102.19	11_11172	3	3.61	108.492	99.55	108.492	[44]
QTL-730	5H	Grain number per spike	0.59	11_20894	3	6.61	5.99	5.99	14.2	[44]
QTL-731	6H	Grain number per spike	7.97	11_21204	3	4.39	3.12	3.12	12.467	[44]
QTL-732	2H	Grain weight per spike	37	11_10297	3	11.53	131.499	115.758	131.499	[44]
QTL-733	2H	Grain weight per spike	49.79	11_10325	3	15.55	132.669	132.669	134.219	[44]
QTL-734	2H	Grain weight per spike	106.85	11_20182	3	4.36	254.346	254.346	264.154	[44]
QTL-735	3H	Grain weight per spike	78.43	GBM1090	3	5.55	46.77	46.77	49.12	[44]
QTL-736	4H	Grain weight per spike	72.81	11_10588	3	9.03	148.724	141.104	148.724	[44]
QTL-737	5H	Grain weight per spike	62.61	GMS061	3	25.24	161.21	161.21	162.31	[44]
QTL-738	7H	Grain weight per spike	36.88	11_20691	3	4.15	130.848	125.118	133.348	[44]
QTL-739	2H	Thousand grain weight	49.79	11_10325	3	3.82	132.669	132.669	134.219	[44]
QTL-740	4H	Thousand grain weight	5.84	GBM1221	3	14.71	92.854	80.513	101.704	[44]
QTL-741	5H	Thousand grain weight	52.32	11_20300	3	15.73	224.634	224.634	226.974	[44]
QTL-742	6H	Thousand grain weight	20.5	11_20315	3	10.38	25.171	25.171	43.677	[44]
QTL-743	2H	Grain weight per plant	108.63	11_20182	3	15.19	254.346	254.346	264.154	[44]
QTL-744	3H	Grain weight per plant	105.75	11_10754	3	3.04	108.492	106.192	112.44	[44]
QTL-745	5H	Grain weight per plant	45.19	GBM5008	3	19	159.06	159.06	159.06	[44]
QTL-746	7H	Grain weight per plant	8.23	GBM1326	3	11.68	76.168	59.758	76.168	[44]
QTL-747	7H	Grain weight per plant	57.96	11_11219	3	12.92	115.34	98.388	115.34	[44]
QTL-748	7H	Heading date	57.96	11_11219	3	3.25	115.34	98.388	115.34	[44]
QTL-749	7H	Heading date	15.97	11_10056	3	24.11	80.582	80.582	91.513	[45]
QTL-750	5H	Thousand grain weight	66.97	11_11092	3	7.45	224.634	224.634	225.804	[45]
QTL-751	7H	Thousand grain weight	15.97	11_10056	3	10.12	80.582	80.582	91.513	[45]
QTL-752	2H	Tiller number	74.42	11_10823	3	13.82	160.583	155.875	177.479	[45]
QTL-753	2H	Grain weight per spike	113.18	11_10404	3	5.53	257.327	253.162	257.327	[45]
QTL-754	2H	Grain weight per spike	138.98	11_10085	3	17.3	312.853	182.449	312.853	[45]
QTL-755	4H	Grain weight per spike	45.08	11_20482	3	8.88	100.924	96.094	101.864	[45]
QTL-756	2H	Grain number per spike	138.98	11_10085	3	13.61	312.853	182.449	312.853	[45]
QTL-757	4H	Grain number per spike	5.91	11_10319	3	7.15	9.301	9.301	92.854	[45]
QTL-758	4H	Grain number per spike	28.79	11_20180	3	3.64	80.735	68.156	80.735	[45]
QTL-759	4H	Grain number per spike	45.08	11_20482	3	11.39	100.924	96.094	101.864	[45]
QTL-760	6H	Grain number per spike	38.46	11_10244	3	21.72	55.803	55.803	61.057	[45]
QTL-761	2H	Spikelet number per spike	140.95	11_10085	3	13.12	312.853	182.449	312.853	[45]
QTL-762	6H	Spikelet number per spike	38.46	11_10244	3	14.33	55.803	55.803	61.057	[45]
QTL-763	2H	Spike length	113.18	11_10404	3	4.37	257.327	253.162	257.327	[45]
QTL-764	3H	Spike length	5.68	11_21027	3	21.72	0	0	0	[45]
QTL-765	4H	Spike length	45.08	11_20482	3	9.68	100.924	96.094	101.864	[45]
QTL-766	6H	Spike length	30.02	11_10129	3	6.79	54.226	47.667	63.267	[45]
QTL-767	6H	Spike length	72.83	11_10400	3	19.54	161.689	157.399	161.689	[45]
QTL-768	7H	Spike length	15.97	11_10056	3	13.99	80.582	80.582	91.513	[45]
QTL-769	3H	Plant height	NA	WG178 - HVM60	3	17	46.69	45.69	46.77	[46]
QTL-770	4H	Plant height	NA	BCD808C - HVKNOX3	3	17	90.16	89.834	90.794	[46]
QTL-771	5H	Plant height	NA	KSUA3A - ABC164	3	11	133.59	133.58	133.59	[46]
QTL-772	3H	Spike length	NA	WG405 - HVGSL8	3	16	45.57	45.24	45.69	[46]
QTL-773	4H	Spike length	NA	ANIONT1A - TACMD	3	9	127.64	126.454	128.554	[46]
QTL-774	5H	Spike length	NA	ABG702 - GBMS141	3	7	159.45	159.06	160.31	[46]
QTL-775	6H	Spike length	NA	EBMAC787 - GBMS180	3	9	67.05	66.757	72.787	[46]
QTL-776	2H	Fertile spike number	NA	CDO474B - VRS1	3	46	145.1	139.139	145.789	[46]
QTL-777	4H	Fertile spike number	NA	ANIONT1A - TACMD	3	5	128.32	126.454	128.554	[46]
QTL-778	6H	Fertile spike number	NA	PSR167 - TAM10	3	12	66.01	63.547	66.457	[46]
QTL-779	2H	Grain number per plant	NA	VRS1 - KSUF15	3	67	150.69	145.789	151.389	[46]
QTL-780	2H	Thousand grain weight	NA	CDO474B - VRS1	3	69	144.78	139.139	145.789	[46]
QTL-781	6H	Thousand grain weight	NA	PSR167 - TAM10	3	4	66.24	63.547	66.457	[46]
QTL-782	1H	Harvest index	NA	PSR158 - CDO105	3	6	35.8	35.55	36.11	[46]
QTL-783	2H	Harvest index	NA	CDO474B - VRS1	3	38	139.91	139.139	145.789	[46]
QTL-784	1H	Yield	NA	BCD454 - BMAC32	3	9	46.51	41.21	49.53	[46]
QTL-785	2H	Yield	NA	VRS1 - KSUF15	3	14	148.7	145.789	151.389	[46]
QTL-786	4H	Yield	NA	CDO358 - AWBMA29	3	3	92.86	92.854	92.86	[46]
QTL-787	6H	Yield	NA	PSR167 - TMA10	3	12	64.63	63.547	66.457	[46]
QTL-788	1H	Days to maturity	39.9	bPb-1604 - bPb-0357	3	2.85	31.06	11.93	32.65	[43]
QTL-789	7H	Days to maturity	0	bPb-7004 - bPb-2718	3	2.04	56.85	56.838	56.978	[43]
QTL-790	1H	Plant height	40.3	bPb-0357 - bPb-6621	3	1.98	29.97	11.93	35.55	[43]
QTL-791	2H	Plant height	110.8	bPb-8737 - bPb-3653	3	3.43	161.39	161.169	161.769	[43]
QTL-792	5H	Plant height	159.9	Bmag0222 - bPb-6195	3	2.65	171.16	170.54	177.19	[43]
QTL-793	1H	Number of spikes per plant	115.8	bPb-2260 - bPb-5550	3	0.61	135.12	135.11	135.21	[43]
QTL-794	2H	Number of spikes per plant	146.4	bPb-8008 - bPb-9800	3	0.77	185.33	185.329	185.329	[43]
QTL-795	1H	Grain number per spike	112.6	WMC1E8 - bPb-2260	3	4.22	130.63	128.79	135.21	[43]
QTL-796	2H	Grain number per spike	110.8	bPb-8737 - bPb-3653	3	9.23	161.31	161.169	161.769	[43]
QTL-797	5H	Grain number per spike	168.7	bPb-9147 - bPb-8070	3	2.47	178.94	177.19	181.19	[43]
QTL-798	6H	Grain number per spike	35.4	bPb-0597 - bPb-6002	3	1.93	56.27	56.267	56.267	[43]
QTL-799	7H	Thousand grain weight	66.5	bPb-1209 - bPb-5260	3	2.2	126.76	96.228	142.588	[43]
QTL-800	2H	Spike length	110.8	bPb-8737 - bPb-3653	3	10.05	161.77	161.769	161.769	[43]
QTL-801	5H	Spike length	168.7	bPb-6195 - bPb-9147	3	2.58	177.19	177.19	177.19	[43]
QTL-802	1H	Spike length	0	12_30969	3	10.6176	6.098	6.098	6.878	[47]
QTL-803	2H	Spike length	56.2	SCRI_RS_170235	3	27.54	139.55	139.55	143.45	[47]
QTL-804	2H	Spike length	107.9	SCRI_RS_158091	3	1.48	254.736	254.736	272.204	[47]
QTL-805	5H	Spike length	114.9	SCRI_RS_165569	3	13.11	224.634	224.634	224.634	[47]
QTL-806	6H	Spike length	57.2	SCRI_RS_153707	3	25.69	75.497	57.021	176.703	[47]
QTL-807	1H	Grain width	76.8	SCRI_RS_181353	3	35.57	143.625	106.979	143.625	[47]
QTL-808	2H	Grain width	56.2	SCRI_RS_170235	3	13.3	139.55	132.395	139.55	[47]
QTL-809	2H	Grain width	82.5	SCRI_RS_119261	3	10.02	188.906	188.906	212.076	[47]
QTL-810	2H	Grain width	144.1	11_21099	3	2.23	310.513	294.272	312.969	[47]
QTL-811	4H	Grain width	49.9	SCRI_RS_222133	3	29.05	84.722	75.781	100.924	[47]
QTL-812	5H	Grain width	0.1	11_20553	3	1.65	5.99	5.99	36.527	[47]
QTL-813	5H	Grain width	50	SCRI_RS_168185	3	24.67	87.139	82.059	138.067	[47]
QTL-814	5H	Grain width	120.2	SCRI_RS_214550	3	25.48	224.634	224.634	224.634	[47]
QTL-815	6H	Grain width	93.1	SCRI_RS_124224	3	1.44	176.703	176.703	205.1	[47]
QTL-816	1H	Grain length	95.9	11_10357	3	80.98	135.314	135.314	153.284	[47]
QTL-817	2H	Grain length	10.5	SCRI_RS_144545	3	0.55	37.923	17.896	83.89	[47]
QTL-818	2H	Grain length	28.7	11_10891	3	44.03	95.817	95.817	139.55	[47]
QTL-819	2H	Grain length	41.9	11_10342	3	1	119.273	115.758	131.109	[47]
QTL-820	4H	Grain length	85.8	SCRI_RS_210971	3	0.6	149.701	149.701	154.245	[47]
QTL-821	5H	Grain length	40	12_30707	3	53.44	82.059	71.899	173.957	[47]
QTL-822	5H	Grain length	106.6	SCRI_RS_149088	3	34.64	218.078	177.366	224.634	[47]
QTL-823	7H	Grain length	42.5	11_21528	3	0.71	91.513	91.513	92.293	[47]
QTL-824	1H	Grain area	95.9	11_10357	3	56.48	135.314	135.314	140.784	[47]
QTL-825	2H	Grain area	10.5	SCRI_RS_144545	3	0.69	37.923	17.896	83.89	[47]
QTL-826	2H	Grain area	28.7	11_10891	3	38.03	95.817	95.817	139.55	[47]
QTL-827	2H	Grain area	43.7	SCRI_RS_229103	3	0.98	121.223	115.368	127.979	[47]
QTL-828	4H	Grain area	40	SCRI_RS_145412	3	0.64	80.28	80.053	80.513	[47]
QTL-829	5H	Grain area	0.1	11_20553	3	0.55	5.99	5.99	36.527	[47]
QTL-830	5H	Grain area	40	12_30707	3	31.26	82.059	71.899	173.957	[47]
QTL-831	2H	Heading date	10.5	SCRI_RS_144545	3	51.12	37.923	0.39	119.273	[47]
QTL-832	2H	Heading date	56.2	SCRI_RS_170235	3	11.8	139.55	139.55	139.55	[47]
QTL-833	2H	Heading date	80	12_30897	3	10.79	183.966	169.182	212.076	[47]
QTL-834	2H	Heading date	120.8	11_21125	3	0.26	272.204	212.076	294.272	[47]
QTL-835	4H	Heading date	73.5	SCRI_RS_179438	3	12.66	117.827	114.317	117.827	[47]
QTL-836	5H	Heading date	120.2	SCRI_RS_214550	3	11.6	224.634	224.634	224.634	[47]
QTL-837	7H	Heading date	106.3	11_20247	3	46.81	130.325	116.12	130.325	[47]
QTL-838	2H	Tiller number	56.2	SCRI_RS_170235	3	24.72	139.55	139.55	143.45	[47]
QTL-839	2H	Tiller number	79.4	SCRI_RS_171032	3	34.65	169.182	155.485	272.204	[47]
QTL-840	4H	Tiller number	49.9	SCRI_RS_222133	3	15.97	84.722	84.722	99.19	[47]
QTL-841	5H	Tiller number	114.9	SCRI_RS_165569	3	24.73	224.634	224.634	224.634	[47]
QTL-842	1H	Yield	85.8	SCRI_RS_144315	3	10.05	135.314	135.314	135.314	[47]
QTL-843	2H	Yield	79.4	SCRI_RS_171032	3	27.21	169.182	152.355	188.358	[47]
QTL-844	2H	Yield	107.9	SCRI_RS_158091	3	23.66	254.736	253.902	272.204	[47]
QTL-845	3H	Yield	43.1	11_11002	3	14.31	21.903	21.903	23.51	[47]
QTL-846	4H	Yield	67.6	SCRI_RS_148392	3	6.77	100.396	84.722	114.317	[47]
QTL-847	5H	Yield	106.6	SCRI_RS_149088	3	11.28	218.078	218.078	224.634	[47]
QTL-848	6H	Yield	54.9	11_21124	3	18.05	75.107	75.107	132.111	[47]
QTL-849	7H	Yield	29.8	SCRI_RS_160602	3	15.72	74.33	74.33	92.293	[47]
QTL-850	7H	Yield	127.2	11_20847	3	3.85	130.325	130.325	130.458	[47]
QTL-851	2H	Biomass yield	10.5	SCRI_RS_144545	3	40.88	37.923	0.39	119.273	[47]
QTL-852	3H	Biomass yield	43.1	11_11002	3	12.25	21.903	21.903	23.51	[47]
QTL-853	4H	Biomass yield	49.9	SCRI_RS_222133	3	14.37	84.722	84.722	99.19	[47]
QTL-854	4H	Biomass yield	67.6	SCRI_RS_148392	3	6.85	100.396	100.396	117.827	[47]
QTL-855	1H	Thousand grain weight	61.8	11_11367	3	20.84	121.435	121.435	143.625	[47]
QTL-856	2H	Thousand grain weight	26.8	SCRI_RS_147371	3	1.27	85.06	85.06	95.817	[47]
QTL-857	2H	Thousand grain weight	38.1	11_20173	3	15.44	109.526	95.817	119.273	[47]
QTL-858	2H	Thousand grain weight	55.5	SCRI_RS_144891	3	10.56	139.55	139.55	139.55	[47]
QTL-859	2H	Thousand grain weight	68.6	12_30674	3	2.1	152.355	152.355	155.485	[47]
QTL-860	3H	Thousand grain weight	20.4	11_10559	3	12.35	0	0	0	[47]
QTL-861	4H	Thousand grain weight	0	SCRI_RS_150051	3	1.46	0	0	52.246	[47]
QTL-862	4H	Thousand grain weight	42.1	SCRI_RS_183399	3	18.28	80.513	80.053	84.722	[47]
QTL-863	4H	Thousand grain weight	73.5	SCRI_RS_179438	3	11.88	117.827	114.317	117.827	[47]
QTL-864	5H	Thousand grain weight	95.5	SCRI_RS_237352	3	18.97	206.151	206.151	218.078	[47]
QTL-865	5H	Thousand grain weight	120.2	SCRI_RS_214550	3	16.48	224.634	224.634	224.634	[47]
QTL-866	6H	Thousand grain weight	69.3	SCRI_RS_225193	3	1.21	92.597	92.597	132.111	[47]
QTL-867	7H	Thousand grain weight	106.3	11_20247	3	1.59	130.325	130.325	130.325	[47]
QTL-868	1H	Harvest index	9.9	SCRI_RS_1929	3	15.52	10.788	6.878	14.688	[47]
QTL-869	1H	Harvest index	117.5	11_10586	3	1.14	140.784	140.784	153.284	[47]
QTL-870	2H	Harvest index	79.4	SCRI_RS_171032	3	33.31	169.182	152.355	188.748	[47]
QTL-871	2H	Harvest index	80.9	SCRI_RS_192398	3	1.92	183.966	183.966	188.358	[47]
QTL-872	2H	Harvest index	107.9	SCRI_RS_158091	3	44.23	254.736	253.902	272.204	[47]
QTL-873	3H	Harvest index	36.3	SCRI_RS_115423	3	1.82	14.873	0	23.51	[47]
QTL-874	3H	Harvest index	131.7	SCRI_RS_169325	3	18.33	129.552	79.447	166.19	[47]
QTL-875	4H	Harvest index	85.8	SCRI_RS_210971	3	1.02	149.701	149.701	154.245	[47]
QTL-876	5H	Harvest index	149.1	11_10336	3	0.82	224.634	224.634	224.634	[47]
QTL-877	6H	Harvest index	0.3	SCRI_RS_168487	3	0.66	4.511	0	4.511	[47]
QTL-878	6H	Harvest index	57.2	SCRI_RS_153707	3	27.84	75.497	74.717	88.373	[47]
QTL-879	7H	Harvest index	29.8	SCRI_RS_160602	3	24.98	74.33	66.74	107.946	[47]
QTL-880	2H	Grain number per square meter	26.8	SCRI_RS_147371	3	2.76	85.06	85.06	95.817	[47]
QTL-881	2H	Grain number per square meter	28.7	11_10891	3	17.94	95.817	95.817	115.758	[47]
QTL-882	2H	Grain number per square meter	73.5	SCRI_RS_17898	3	1.98	155.485	155.485	155.875	[47]
QTL-883	2H	Grain number per square meter	79.4	SCRI_RS_171032	3	32.61	169.182	152.355	188.748	[47]
QTL-884	2H	Grain number per square meter	80.9	SCRI_RS_192398	3	2.75	183.966	183.966	188.358	[47]
QTL-885	2H	Grain number per square meter	144.1	11_21099	3	17.39	310.513	310.513	314.023	[47]
QTL-886	3H	Grain number per square meter	36.3	SCRI_RS_115423	3	3.12	14.873	0	23.51	[47]
QTL-887	3H	Grain number per square meter	43.1	11_11002	3	17.09	21.903	14.873	59.975	[47]
QTL-888	4H	Grain number per square meter	67.6	SCRI_RS_148392	3	5.25	100.396	82.772	114.317	[47]
QTL-889	5H	Grain number per square meter	106.6	SCRI_RS_149088	3	17.89	218.078	206.151	224.634	[47]
QTL-890	6H	Grain number per square meter	69.3	SCRI_RS_225193	3	14.25	92.597	88.373	132.111	[47]
QTL-891	7H	Grain number per square meter	29.8	SCRI_RS_160602	3	13.28	74.33	74.33	91.513	[47]
QTL-892	7H	Grain number per square meter	127.2	11_20847	3	3.83	130.325	130.325	130.458	[47]
QTL-893	2H	Heading date	28.7	S_145190 - S_143250	31.07	64.5	71.893	45.429	78.857	[48]
QTL-894	5H	Heading date	148.3	S_134711 - S_154148	10.54	13.2	224.634	224.634	224.634	[48]
QTL-895	6H	Heading date	55.2	S_9980 - S_171997	3.33	3.7	74.327	74.327	75.107	[48]
QTL-896	2H	Spike length	29.1	S_145190 - S_143250	16.61	27.3	71.893	45.429	78.857	[48]
QTL-897	5H	Spike length	148.3	S_206982 - S_160288	7.69	8.3	224.634	224.634	224.634	[48]
QTL-898	2H	Plant height	72	ABR338 - ABG356	5.79	16.58	135.459	135.459	135.459	[49]
QTL-899	3H	Plant height	188	ABG319B - ABC172	2.73	9.22	116.68	106.5	116.68	[49]
QTL-900	4H	Plant height	174	WG622 - MWG634	3.99	13.9	92.854	92.854	92.854	[49]
QTL-901	2H	Spike length	72	ABR338 - ABG356	3.75	5.61	135.459	135.459	135.459	[49]
QTL-902	2H	Grain filling rate	88	Bmag829	4.85	12.2	135.459	133.699	135.459	[50]
QTL-903	7H	Grain area	151	Bmac311	15.61	6.44	98.928	93.628	98.928	[50]
QTL-904	7H	Grain perimeter	49	GBM1102	5.26	5.45	135.088	130.325	142.178	[50]
QTL-905	7H	Grain length	150.92	Bmac31	24.79	43.21	123.288	123.288	123.288	[50]
QTL-906	1H	Grain diameter	89.17	Bmag770	27.03	14.59	35.55	35.55	35.55	[50]
QTL-907	6H	Grain diameter	78	GBM1256	5.54	1.66	78.047	75.497	78.047	[50]
QTL-908	7H	Grain diameter	151	Bmac31	9.59	6.33	123.288	123.238	123.288	[50]
QTL-909	5H	Grain diameter	17	GBM1176	3.08	9.62	45.49	24.26	71.899	[50]
QTL-910	3H	Plant height	32.6	11_21197	3	14.7	55.031	23.12	55.031	[51]
QTL-911	3H	Plant height	60.7	11_10601	3	3.2	23.12	20.733	55.031	[51]
QTL-912	3H	Plant height	139.8	11_11172	3	68	108.492	89.997	108.492	[51]
QTL-913	3H	Tiller number	139.8	11_11172	3	31.7	108.492	89.997	108.492	[51]
QTL-914	2H	Grain length	NA	bPb-9490 - 2651-1774	5.37	10.7	120.05	115.368	133.699	[52]
QTL-915	5H	Grain thickness	NA	bPb-5369 - 2146-2256	11.5	19	133.64	133.47	134.18	[52]
QTL-916	6H	Grain thickness	NA	bPb-0014 - bPb-9697	4.83	10.7	70	66.757	78.087	[52]
QTL-917	6H	Grain width		bPb-0014 - bPb-9697	4.8	7.9	74.31	66.757	78.087	[52]
QTL-918	1H	Spikelet number per spike	232.4	SCRI_RS_201086	3	5.51	135.314	123.585	135.314	[53]
QTL-919	2H	Spike length	21	BK_13	3	37.16	71.893	70.282	76.142	[53]
QTL-920	2H	Spike density	113.9	BOPA1_8065-1203	3	14.82	155.435	154.729	157.989	[53]
QTL-921	2H	Spikelet number per spike	229.8	SCRI_RS_174051	3	9.1	328.039	314.023	328.039	[53]
QTL-922	3H	Yield	90.2	SCRI_RS_147950	3	2.49	72.875	72.485	74.86	[53]
QTL-923	3H	Spikelet number per spike	166.2	BOPA1_7782-410	3	8.52	172.926	166.19	172.926	[53]
QTL-924	3H	Spikelet number per spike	234.2	SCRI_RS_151808	3	35.48	0	0	0.78	[53]
QTL-925	4H	Grain weight per spike	127.4	BOPA1_2196-195	3	5.42	126.692	124.954	126.692	[53]
QTL-926	4H	Thousand grain weight	127.4	BOPA1_2196-195	3	13.19	126.692	124.954	126.692	[53]
QTL-927	5H	Spike density	157.5	SCRI_RS_168359	3	3.73	10.094	8.34	10.094	[53]
QTL-928	5H	Heading date	268.6	SCRI_RS_3280	3	2.99	204.981	203.47	208.881	[53]
QTL-929	5H	Yield	285.2	BOPA2_12_30533	3	5.03	169.033	162.49	173.92	[53]
QTL-930	7H	Thousand grain weight	15	BOPA1_2124-984	3	18.66	73.067	67.568	73.067	[53]
QTL-931	7H	Grain length	193	JHI-Hv50k-2016-491158	7	16.1	124.855	116.12	127.205	[54]
QTL-932	2H	Grain length	90	BOPA1_ABC17685-1-4-365	18	49.5	139.55	132.279	139.55	[54]
QTL-933	2H	Grain length	170	JHI-Hv50k-2016-130920	6.3	12.7	277.284	276.894	280.794	[54]
QTL-934	7H	Grain length	125	JHI-Hv50k-2016-468564	3.4	8.2	107.946	92.683	127.205	[54]
QTL-935	7H	Grain length	132	JHI-Hv50k-2016-501018	3.8	10.1	130.325	116.12	130.325	[54]
QTL-936	2H	Grain length	103	JHI-Hv50k-2016-101171	8.2	40	144.62	139.55	150.026	[54]
QTL-937	3H	Grain length	158	JHI-Hv50k-2016-204087	3.5	14.3	105.802	75.818	129.552	[54]
QTL-938	6H	Grain length	54	JHI-Hv50k-2016-392807	5.3	27.5	74.717	71.43	75.497	[54]
QTL-939	2H	Grain length	201	JHI-Hv50k-2016-131002	3.2	26.7	277.674	265.334	277.674	[54]
QTL-940	3H	Grain length	115	JHI-Hv50k-2016-178038	4	9.1	49.914	27.31	68.975	[54]
QTL-941	1H	Grain length	184	SCRI_RS_171501	11.8	29.9	135.314	135.314	135.314	[54]
QTL-942	2H	Grain length	149	JHI-Hv50k-2016-104058	9.4	22.5	154.315	152.755	160.583	[54]
QTL-943	7H	Grain length	26	JHI-Hv50k-2016-451425	4.5	19.6	25.424	23.664	48.597	[54]
QTL-944	3H	Grain length	239	JHI-Hv50k-2016-214092	2.2	7.4	129.552	89.607	193.352	[54]
QTL-945	1H	Grain length	162	JHI-Hv50k-2016-45110	3.6	15.9	135.314	116.8	153.284	[54]
QTL-946	7H	Grain length	134	SCRI_RS_161359	5	23.5	115.34	104.436	116.12	[54]
QTL-947	4H	Grain length	35	JHI-Hv50k-2016-232191	2.4	5.3	71.523	15.042	100.924	[54]
QTL-948	7H	Grain length	157	BOPA2_12_20685	7.4	33.6	127.205	116.12	127.205	[54]
QTL-949	3H	Grain length	249	JHI-Hv50k-2016-221304	7.1	13.3	163.768	124.505	171.27	[54]
QTL-950	5H	Grain length	80	JHI-Hv50k-2016-306870	6.3	11.6	87.919	85.569	101.53	[54]
QTL-951	7H	Grain length	96	JHI-Hv50k-2016-470839	4.7	8.3	111.418	92.683	114.668	[54]
QTL-952	3H	Grain length	57	JHI-Hv50k-2016-162874	5.2	18.4	18.383	15.263	27.31	[54]
QTL-953	6H	Grain length	75	JHI-Hv50k-2016-390441	3.6	12	74.717	54.633	168.113	[54]
QTL-954	1H	Grain length	136	SCRI_RS_189168	6.5	12	135.314	121.435	153.284	[54]
QTL-955	2H	Grain length	162	JHI-Hv50k-2016-109411	5.9	10.8	211.296	160.583	226.563	[54]
QTL-956	4H	Grain length	160	JHI-Hv50k-2016-269381	5.8	10.7	197.169	169.653	219.913	[54]
QTL-957	1H	Grain length	160	JHI-Hv50k-2016-44298	5	14	135.314	117.98	153.284	[54]
QTL-958	2H	Grain length	192	SCRI_RS_128449	6.5	18.7	188.358	161.363	211.296	[54]
QTL-959	1H	Grain length	145	JHI-Hv50k-2016-38514	3	9	135.314	135.314	153.284	[54]
QTL-960	1H	Grain length	237	JHI-Hv50k-2016-43509	16.9	62.7	135.314	121.435	135.314	[54]
QTL-961	1H	Grain length	182	JHI-Hv50k-2016-44346	4.5	45.3	135.314	135.314	139.614	[54]
QTL-962	1H	Grain length	198	JHI-Hv50k-2016-43542	5.4	25.2	135.314	135.314	135.314	[54]
QTL-963	7H	Grain length	197	JHI-Hv50k-2016-490934	4.1	25.6	123.698	111.418	136.708	[54]
QTL-964	2H	Grain length	164	JHI-Hv50k-2016-106449	5.6	25	160.583	139.55	178.503	[54]
QTL-965	2H	Grain length	63	SCRI_RS_205712	5.9	21	47.769	31.253	83.11	[54]
QTL-966	7H	Grain length	295	BOPA1_11619-618	9.9	40.5	124.191	116.12	130.325	[54]
QTL-967	7H	Grain length	148	JHI-Hv50k-2016-481244	2.8	7.6	113.688	91.513	123.308	[54]
QTL-968	5H	Grain length	196	JHI-Hv50k-2016-333733	4.2	15.8	224.634	193.906	224.634	[54]
QTL-969	7H	Grain length	2	JHI-Hv50k-2016-437197	3.5	12.8	14.094	13.704	48.597	[54]
QTL-970	7H	Grain length	88	SCRI_RS_750	6.2	24.8	97.538	91.513	107.946	[54]
QTL-971	2H	Grain length	195	JHI-Hv50k-2016-103768	6.1	24.8	152.755	152.355	178.503	[54]
QTL-972	2H	Grain length	175	JHI-Hv50k-2016-109560	7.9	28.6	212.466	188.906	214.806	[54]
QTL-973	7H	Grain length	141	JHI-Hv50k-2016-475592	4.6	15.2	114.668	109.126	116.12	[54]
QTL-974	2H	Grain width	167	JHI-Hv50k-2016-107818	17.6	32.3	183.966	176.301	188.906	[54]
QTL-975	4H	Grain width	45	JHI-Hv50k-2016-231133	3.3	4.7	36.522	27.542	68.403	[54]
QTL-976	7H	Grain width	192	JHI-Hv50k-2016-491158	14.5	38.7	124.855	124.465	127.205	[54]
QTL-977	3H	Grain width	163	JHI-Hv50k-2016-205634	4.1	11.8	109.272	106.192	129.552	[54]
QTL-978	5H	Grain width	63	JHI-Hv50k-2016-285820	5.1	15	76.979	73.069	85.569	[54]
QTL-979	7H	Grain width	141	JHI-Hv50k-2016-491383	5.5	16.2	125.255	115.34	130.325	[54]
QTL-980	3H	Grain width	267	JHI-Hv50k-2016-211367	4.1	15.4	125.685	89.997	153.634	[54]
QTL-981	5H	Grain width	343	JHI-Hv50k-2016-346486	3.5	13	224.634	131.037	226.974	[54]
QTL-982	2H	Grain width	190	JHI-Hv50k-2016-130413	5.6	16.5	276.894	139.55	280.794	[54]
QTL-983	5H	Grain width	91	JHI-Hv50k-2016-309463	4.2	11.8	100.95	75.809	129.857	[54]
QTL-984	2H	Grain width	203	SCRI_RS_153811	3.2	16.4	264.164	76.532	266.114	[54]
QTL-985	5H	Grain width	201	JHI-Hv50k-2016-330574	3.7	17.8	224.634	224.634	226.974	[54]
QTL-986	6H	Grain width	114	JHI-Hv50k-2016-383725	4.5	14.1	55.413	53.836	73.38	[54]
QTL-987	2H	Grain width	91	JHI-Hv50k-2016-79228	3.7	9.3	115.758	115.758	119.273	[54]
QTL-988	6H	Grain width	89	JHI-Hv50k-2016-416642	3.5	18.6	158.569	142.699	167.713	[54]
QTL-989	1H	Grain width	110	JHI-Hv50k-2016-28745	3.4	13.2	104.133	81.548	121.045	[54]
QTL-990	3H	Grain width	82	JHI-Hv50k-2016-183077	5.5	30.5	49.914	49.914	69.365	[54]
QTL-991	7H	Grain width	155	BOPA2_12_20685	13.9	53.7	127.205	116.12	133.113	[54]
QTL-992	1H	Grain width	23	JHI-Hv50k-2016-7757	4.3	16.4	10.398	6.878	113.091	[54]
QTL-993	7H	Grain width	182	JHI-Hv50k-2016-493417	3.2	11.8	130.325	127.205	130.325	[54]
QTL-994	4H	Grain width	34	JHI-Hv50k-2016-231492	6.1	13	68.156	36.912	69.963	[54]
QTL-995	2H	Grain width	113	JHI-Hv50k-2016-90638	6.9	29.2	139.55	139.15	144.62	[54]
QTL-996	4H	Grain width	34	JHI-Hv50k-2016-231202	4.3	16.9	36.912	34.962	69.183	[54]
QTL-997	4H	Grain width	151	SCRI_RS_160461	4.7	5.2	185.073	176.206	197.949	[54]
QTL-998	6H	Grain width	102	JHI-Hv50k-2016-408298	6.6	7.7	88.373	81.949	93.431	[54]
QTL-999	2H	Grain width	217	JHI-Hv50k-2016-108928	4.7	12.8	188.748	154.315	211.296	[54]
QTL-1000	4H	Grain width	140	JHI-Hv50k-2016-255545	4.7	13	103.654	103.654	105.563	[54]
QTL-1001	1H	Grain width	123	JHI-Hv50k-2016-28380	3.3	5.6	104.133	79.788	112.311	[54]
QTL-1002	2H	Grain width	210	JHI-Hv50k-2016-107729	18	49.2	183.966	183.966	188.748	[54]
QTL-1003	4H	Grain width	96	JHI-Hv50k-2016-241208	4.3	16.5	85.112	68.403	99.354	[54]
QTL-1004	6H	Grain width	38	JHI-Hv50k-2016-376938	5	16.9	23.611	16.201	36.891	[54]
QTL-1005	6H	Grain width	296	BOPA2_12_31053	5.7	18.3	318.427	204.32	318.427	[54]
QTL-1006	7H	Grain width	294	BOPA1_11619-618	8.3	29	124.191	123.308	130.325	[54]
QTL-1007	7H	Grain width	182	BOPA2_12_20685	9.3	31.7	127.205	116.12	136.708	[54]
QTL-1008	3H	Grain width	165	JHI-Hv50k-2016-202418	3.4	14.4	89.997	52.99	107.372	[54]
QTL-1009	5H	Grain width	257	JHI-Hv50k-2016-330490	4.9	14.7	224.634	208.491	225.804	[54]
QTL-1010	1H	Grain area	176	JHI-Hv50k-2016-45782	1.4	2.5	135.314	92.026	153.284	[54]
QTL-1011	7H	Grain area	192	JHI-Hv50k-2016-491158	10.5	21.6	124.855	124.465	127.205	[54]
QTL-1012	2H	Grain area	88	JHI-Hv50k-2016-92462	22.1	48.4	139.55	132.669	144.62	[54]
QTL-1013	3H	Grain area	167	JHI-Hv50k-2016-205634	6.3	9.2	109.272	106.192	129.552	[54]
QTL-1014	7H	Grain area	141	JHI-Hv50k-2016-491383	8	12.4	125.255	116.12	130.325	[54]
QTL-1015	1H	Grain area	0	BOPA1_7174-365	3.5	4.1	11.469	10.788	11.469	[54]
QTL-1016	2H	Grain area	117	JHI-Hv50k-2016-82414	16	25.9	131.499	115.094	139.23	[54]
QTL-1017	3H	Grain area	282	JHI-Hv50k-2016-213145	8	10.5	129.552	125.685	153.634	[54]
QTL-1018	4H	Grain area	4	JHI-Hv50k-2016-227049	5.3	6.5	3.441	3.441	29.102	[54]
QTL-1019	4H	Grain area	94	BOPA1_6326-1032	5	18.9	101.314	85.112	117.827	[54]
QTL-1020	2H	Grain area	91	BOPA1_ABC03181-1-1-164	11.1	21.8	139.55	139.55	150.026	[54]
QTL-1021	2H	Grain area	74	JHI-Hv50k-2016-103513	8.9	34.4	152.355	131.889	161.363	[54]
QTL-1022	5H	Grain area	163	JHI-Hv50k-2016-316839	3.8	10.3	179.316	134.547	204.981	[54]
QTL-1023	7H	Grain area	163	JHI-Hv50k-2016-499145	4.9	13.8	130.325	130.325	130.325	[54]
QTL-1024	2H	Grain area	270	JHI-Hv50k-2016-131048	8.6	19.9	277.674	263.764	280.794	[54]
QTL-1025	3H	Grain area	115	JHI-Hv50k-2016-178038	5	10.5	49.914	13.313	49.914	[54]
QTL-1026	2H	Grain area	164	JHI-Hv50k-2016-108446	10.5	22.5	188.358	169.182	188.906	[54]
QTL-1027	6H	Grain area	85	JHI-Hv50k-2016-391363	8	16.3	74.717	71.43	90.089	[54]
QTL-1028	2H	Grain area	128	JHI-Hv50k-2016-103558	3.2	13.9	152.355	120.053	272.984	[54]
QTL-1029	2H	Grain area	118	JHI-Hv50k-2016-102665	2.6	9.6	150.416	115.758	229.493	[54]
QTL-1030	5H	Grain area	251	SCRI_RS_192640	2.9	10.8	224.634	79.319	226.974	[54]
QTL-1031	1H	Grain area	36	JHI-Hv50k-2016-16480	2.2	6.5	79.398	50.083	141.174	[54]
QTL-1032	3H	Grain area	83	JHI-Hv50k-2016-183234	3.3	10.4	52.294	49.914	56.786	[54]
QTL-1033	7H	Grain area	134	JHI-Hv50k-2016-475892	7.5	27	115.34	108.336	116.12	[54]
QTL-1034	7H	Grain area	157	BOPA2_12_20685	9.7	41.6	127.205	123.698	127.205	[54]
QTL-1035	2H	Grain area	75	JHI-Hv50k-2016-79404	3.3	18.2	119.273	83.11	139.55	[54]
QTL-1036	2H	Grain area	68	JHI-Hv50k-2016-77256	6.5	10.5	102.847	83.11	115.094	[54]
QTL-1037	3H	Grain area	234	JHI-Hv50k-2016-210952	5.8	9.1	124.505	124.505	129.552	[54]
QTL-1038	5H	Grain area	79	JHI-Hv50k-2016-306870	4.3	6.6	87.919	75.809	97.82	[54]
QTL-1039	4H	Grain area	156	JHI-Hv50k-2016-272291	6.2	23.9	222.263	182.066	225.621	[54]
QTL-1040	4H	Grain area	158	SCRI_RS_108369	6.8	12.6	196.769	178.747	197.949	[54]
QTL-1041	2H	Grain area	210	JHI-Hv50k-2016-107729	14.6	43.2	183.966	183.576	188.748	[54]
QTL-1042	1H	Grain area	204	SCRI_RS_21080	3.2	12.9	139.708	121.045	139.708	[54]
QTL-1043	2H	Grain area	164	JHI-Hv50k-2016-106449	3.8	17.8	160.583	144.62	176.301	[54]
QTL-1044	7H	Grain area	295	BOPA1_11619-618	9.5	39.6	124.191	123.308	130.325	[54]
QTL-1045	7H	Grain area	95	JHI-Hv50k-2016-456122	2.1	6.8	62.498	46.637	115.73	[54]
QTL-1046	6H	Grain area	201	SCRI_RS_152414	4.6	15	236.697	143.479	240.087	[54]
QTL-1047	3H	Grain area	103	SCRI_RS_175771	4.2	13	52.99	52.99	56.786	[54]
QTL-1048	1H	Grain area	296	JHI-Hv50k-2016-52321	4.6	13.2	141.564	135.314	153.284	[54]
QTL-1049	2H	Grain area	147	JHI-Hv50k-2016-90638	3.2	8.7	139.55	100.507	183.576	[54]
QTL-1050	2H	Grain area	175	JHI-Hv50k-2016-109560	11.2	46.8	212.466	188.748	212.856	[54]
QTL-1051	2H	Thousand grain weight	167	JHI-Hv50k-2016-107818	20.1	37.4	183.966	183.629	183.966	[54]
QTL-1052	6H	Thousand grain weight	56	JHI-Hv50k-2016-382095	4.3	6	54.226	46.957	132.111	[54]
QTL-1053	2H	Thousand grain weight	170	JHI-Hv50k-2016-106306	6.5	16.9	160.583	152.755	168.792	[54]
QTL-1054	7H	Thousand grain weight	191	JHI-Hv50k-2016-491158	5.4	13.9	124.855	123.308	127.205	[54]
QTL-1055	2H	Thousand grain weight	88	JHI-Hv50k-2016-92462	12.4	35	139.55	132.669	144.62	[54]
QTL-1056	3H	Thousand grain weight	158	JHI-Hv50k-2016-205634	3.4	7.7	109.272	106.192	129.552	[54]
QTL-1057	2H	Thousand grain weight	117	JHI-Hv50k-2016-82414	5.2	14.7	131.499	130.519	144.23	[54]
QTL-1058	2H	Thousand grain weight	96	JHI-Hv50k-2016-101631	4.2	12.7	150.026	124.469	211.296	[54]
QTL-1059	3H	Thousand grain weight	124	JHI-Hv50k-2016-205612	8.2	27.4	109.467	107.712	112.963	[54]
QTL-1060	2H	Thousand grain weight	63	JHI-Hv50k-2016-90633	6.8	27.6	139.55	127.979	150.026	[54]
QTL-1061	2H	Thousand grain weight	103	JHI-Hv50k-2016-101171	4.8	28.5	144.62	102.847	154.705	[54]
QTL-1062	2H	Thousand grain weight	34	JHI-Hv50k-2016-68843	4	9.2	38.673	3.13	109.526	[54]
QTL-1063	2H	Thousand grain weight	127	JHI-Hv50k-2016-100559	9.8	25.5	144.62	139.55	150.026	[54]
QTL-1064	2H	Thousand grain weight	192	JHI-Hv50k-2016-125904	3.6	18.8	265.334	49.139	273.374	[54]
QTL-1065	2H	Thousand grain weight	254	JHI-Hv50k-2016-142161	6	22.2	311.293	296.222	314.023	[54]
QTL-1066	6H	Thousand grain weight	48	JHI-Hv50k-2016-379895	4.1	14.3	40.791	33.761	49.536	[54]
QTL-1067	7H	Thousand grain weight	120	JHI-Hv50k-2016-481738	6.6	28.6	115.34	111.418	116.12	[54]
QTL-1068	4H	Thousand grain weight	154	JHI-Hv50k-2016-272121	8.2	19.8	219.913	197.949	225.621	[54]
QTL-1069	5H	Thousand grain weight	197	JHI-Hv50k-2016-341818	7.1	16.5	224.634	224.634	225.804	[54]
QTL-1070	2H	Thousand grain weight	234	JHI-Hv50k-2016-109469	3.7	12.4	212.076	183.576	241.402	[54]
QTL-1071	3H	Thousand grain weight	42	JHI-Hv50k-2016-166368	6.5	40.5	27.31	20.343	49.914	[54]
QTL-1072	2H	Thousand grain weight	211	SCRI_RS_180028	14.1	53.3	188.358	183.576	188.748	[54]
QTL-1073	4H	Thousand grain weight	13	JHI-Hv50k-2016-228502	2.3	12	15.042	2.271	117.827	[54]
QTL-1074	7H	Thousand grain weight	153	JHI-Hv50k-2016-474813	2.8	14.5	113.688	95.4	129.545	[54]
QTL-1075	5H	Thousand grain weight	456	JHI-Hv50k-2016-338482	4.2	12.3	224.634	224.634	225.804	[54]
QTL-1076	7H	Thousand grain weight	293	BOPA1_11619-618	5	14.9	124.191	116.12	130.325	[54]
QTL-1077	7H	Thousand grain weight	182	BOPA2_12_20685	3.9	15.7	127.205	91.513	130.325	[54]
QTL-1078	1H	Thousand grain weight	62	JHI-Hv50k-2016-16401	8.4	28.1	79.398	75.888	79.398	[54]
QTL-1079	5H	Thousand grain weight	173	JHI-Hv50k-2016-325942	4.3	12.4	224.634	204.981	226.974	[54]
QTL-1080	2H	Thousand grain weight	175	JHI-Hv50k-2016-109560	14.6	41	212.466	188.358	212.856	[54]
Reference
1. Marquez-Cedillo LA, Hayes PM, Kleinhofs A, Legge WG, Rossnagel BG, Sato K, et al. QTL analysis of agronomic traits in barley based on the doubled haploid progeny of two elite North American varieties representing different germplasm groups. Theor Appl Genet. 2001;103: 625–637.
2. Teulat B, Merah O, Souyris I, This D. QTLs for agronomic traits from a Mediterranean barley progeny grown in several environments. Theor Appl Genet. 2001;103: 774–787.
3. Baum M, Grando S, Backes G, Jahoor A, Sabbagh A, Ceccarelli S. QTLs for agronomic traits in the Mediterranean environment identified in recombinant inbred lines of the cross 'Arta' x H. spontaneum 41-1. Theor Appl Genet. 2003;107: 1215-1225.
4. Dahleen LS, Agrama HA, Horsley RD, Steffenson BJ, Schwarz PB, Mesfin A, et al. Identification of QTLs associated with Fusarium head blight resistance in Zhedar 2 barley. Theor Appl Genet. 2003;108: 95-104.
5. Hori K, Kobayashi T, Shimizu A, Sato K, Takeda K, Kawasaki S. Efficient construction of high-density linkage map and its application to QTL analysis in barley. Theor Appl Genet. 2003;107: 806-813.
6. Pillen K, Zacharias A, Leon J. Advanced backcross QTL analysis in barley (Hordeum vulgare L.). Theor Appl Genet. 2003;107: 340-352.
7. Pillen K, Zacharias A, Leon J. Comparative AB-QTL analysis in barley using a single exotic donor of Hordeum vulgare ssp. spontaneum. Theor Appl Genet. 2004;108: 1591-1601.
8. Hori K, Sato K, Nankaku N, Takeda K. QTL Analysis in Recombinant Chromosome Substitution Lines and Doubled Haploid Lines Derived from a Cross between Hordeum vulgare ssp. vulgare and Hordeum vulgare ssp. spontaneum. Mol Breeding. 2005;16: 295-311.
9. Li JZ, Huang XQ, Heinrichs F, Ganal MW, Roder MS. Analysis of QTLs for yield, yield components, and malting quality in a BC3-DH population of spring barley. Theor Appl Genet. 2005;110: 356-363.
10. Mohammadi M, Taleei A, Zeinali H, Naghavi MR, Ceccarelli S, Grando S, et al. QTL Analysis for Phenologic Traits in Doubled Haploid Population of Barley. Int J Agric Biol. 2005;7: 820-823.
11. Peighambari SA, Samadi BY, Nabipour A, Charmet G, Sarrafi A. QTL analysis for agronomic traits in a barley doubled haploids population grown in Iran. Plant Science. 2005;169: 1008-1013.
12. Li JZ, Huang XQ, Heinrichs F, Ganal MW, Roder MS. Analysis of QTLs for yield components, agronomic traits, and disease resistance in an advanced backcross population of spring barley. Genome. 2006;49: 454-466.
13. Sameri M, Takeda K, Komatsuda T. Quantitative Trait Loci Controlling Agronomic Traits in Recombinant Inbred Lines from a Cross of Oriental- and Occidental-type Barley Cultivars. Breeding Science. 2006;56: 243–252.
14. von Korff M, Wang H, Leon J, Pillen K. AB-QTL analysis in spring barley: II. Detection of favourable exotic alleles for agronomic traits introgressed from wild barley (H. vulgare ssp. spontaneum). Theor Appl Genet. 2006;112: 1221-1231.
15. Cuesta-Marcos A, Igartua E, Ciudad FJ, Codesal P, Russell JR, Molina-Cano JL, et al. Heading date QTL in a spring × winter barley cross evaluated in Mediterranean environments. Mol Breeding. 2007;21: 455-471.
16. Gyenis L, Yun SJ, Smith KP, Steffenson BJ, Bossolini E, Sanguineti MC, et al. Genetic architecture of quantitative trait loci associated with morphological and agronomic trait differences in a wild by cultivated barley cross. Genome. 2007;50: 714-723.
17. Rao HS, Basha OP, Singh NK, Sato K, Dhaliwal HS. Frequency distributions and composite interval mapping for QTL analysis in ‘Steptoe’ x ‘Morex’ barley mapping population. Barley Genetics Newsletter. 2007;37: 5-20.
18. Sameri M, Komatsuda T. Localization of Quantitative Trait Loci for Yield Components in a Cross Oriental × Occidental Barley Cultivar (Hordeum vulgare L.). Jarq-Jpn Agr Res Q. 2007;41: 195-199.
19. Castro AJ, Hayes P, Viega L, Vales I. Transgressive segregation for phenological traits in barley explained by two major QTL alleles with additivity. Plant Breeding. 2008;127: 561-568.
20. von Korff M, Grando S, Del Greco A, This D, Baum M, Ceccarelli S. Quantitative trait loci associated with adaptation to Mediterranean dryland conditions in barley. Theor Appl Genet. 2008;117: 653-669.
21. Bauer AM, Hoti F, von Korff M, Pillen K, Leon J, Sillanpaa MJ. Advanced backcross-QTL analysis in spring barley (H. vulgare ssp. spontaneum) comparing a REML versus a Bayesian model in multi-environmental field trials. Theor Appl Genet. 2009;119: 105-123.
22. Cuesta-Marcos A, Casas AM, Hayes PM, Gracia MP, Lasa JM, Ciudad F, et al. Yield QTL affected by heading date in Mediterranean grown barley. Plant Breeding. 2009;128: 46-53.
23. Li HB, Zhou MX, Liu CJ. A major QTL conferring crown rot resistance in barley and its association with plant height. Theor Appl Genet. 2009;118: 903-910.
24. Sameri M, Nakamura S, Nair SK, Takeda K, Komatsuda T. A quantitative trait locus for reduced culm internode length in barley segregates as a Mendelian gene. Theor Appl Genet. 2009;118: 643-652.
25. Xue DW, Huang YZ, Zhang XQ, Wei K, Westcott S, Li CD, et al. Identification of QTLs associated with salinity tolerance at late growth stage in barley. Euphytica. 2009;169: 187-196.
26. Saal B, von Korff M, Léon J, Pillen K. Advanced-backcross QTL analysis in spring barley: IV. Localization of QTL × nitrogen interaction effects for yield-related traits. Euphytica. 2010;177: 223-239.
27. Wang JM, Yang JM, McNeil DL, Zhou MX. Identification and molecular mapping of a dwarfing gene in barley (Hordeum vulgare L.) and its correlation with other agronomic traits. Euphytica. 2010;175: 331-342.
28. Xue DW, Zhou MX, Zhang XQ, Chen S, Wei K, Zeng FR, et al. Identification of QTLs for yield and yield components of barley under different growth conditions. J Zhejiang Univ Sci B. 2010;11: 169-176.
29. Cistue L, Cuesta-Marcos A, Chao S, Echavarri B, Chutimanitsakun Y, Corey A, et al. Comparative mapping of the Oregon Wolfe Barley using doubled haploid lines derived from female and male gametes. Theor Appl Genet. 2011;122: 1399-1410.
30. Malosetti M, van Eeuwijk FA, Boer MP, Casas AM, Elia M, Moralejo M, et al. Gene and QTL detection in a three-way barley cross under selection by a mixed model with kinship information using SNPs. Theor Appl Genet. 2011;122: 1605-1616.
31. Chen J, Chang SX, Anyia AO. Quantitative trait loci for water-use efficiency in barley (Hordeum vulgare L.) measured by carbon isotope discrimination under rain-fed conditions on the Canadian Prairies. Theor Appl Genet. 2012;125: 71-90.
32. Eshghi R, Salayeva S, Ebrahimpour F, Rahimi M, Baraty M, Ojaghi J. Advanced-backcross QTL analysis in hulless barley: I. Detection of exotic alleles for yield and yield components introgressed from Hordeum vulgare ssp. spontaneum. Intl J Agri Crop Sci. 2013;5: 95-100.
33. Mansour E, Casas AM, Gracia MP, Molina-Cano JL, Moralejo M, Cattivelli L, et al. Quantitative trait loci for agronomic traits in an elite barley population for Mediterranean conditions. Mol Breeding. 2013;33: 249-265.
34. Ren XF, Sun DF, Sun GL, Li CD, Dong WB. Molecular detection of QTL for agronomic and quality traits in a doubled haploid barley population. Aust J Crop Sci. 2013;7: 878-886.
35. Tondelli A, Francia E, Visioni A, Comadran J, Mastrangelo AM, Akar T, et al. QTLs for barley yield adaptation to Mediterranean environments in the ‘Nure’ × ‘Tremois’ biparental population. Euphytica. 2013;197: 73-86.
36. Walker CK, Ford R, Munoz-Amatriain M, Panozzo JF. The detection of QTLs in barley associated with endosperm hardness, grain density, grain size and malting quality using rapid phenotyping tools. Theor Appl Genet. 2013;126: 2533-2551.
37. Arifuzzaman M, Sayed MA, Muzammil S, Pillen K, Schumann H, Naz AA, et al. Detection and validation of novel QTL for shoot and root traits in barley (Hordeum vulgare L.). Mol Breeding. 2014;34: 1373-1387.
38. Mehravaran L, Fakheri B, Sharifi-Rad J. Localization of quantitative trait loci (QTLs) controlling drought tolerance in Barley. Int J Biosci. 2014;5: 248-259.
39. Wang JM, Yang JM, Jia QJ, Zhu JH, Shang Y, Hua W, et al. A new QTL for plant height in barley (Hordeum vulgare L.) showing no negative effects on grain yield. PLoS One. 2014;9: e90144.
40. Broughton S, Zhou GF, Teakle NL, Matsuda R, Zhou MX, O’Leary RA, et al. Waterlogging tolerance is associated with root porosity in barley (Hordeum vulgare L.). Mol Breeding. 2015;35: 27.
41. Gong X, Wheeler R, Bovill WD, McDonald GK. QTL mapping of grain yield and phosphorus efficiency in barley in a Mediterranean-like environment. Theor Appl Genet. 2016;129: 1657-1672.
42. Mikołajczak K, Ogrodowicz P, Gudys K, Krystkowiak K, Sawikowska A, Frohmberg W, et al. Quantitative Trait Loci for Yield and Yield-Related Traits in Spring Barley Populations Derived from Crosses between European and Syrian Cultivars. PLoS One. 2016;11: e0155938.
43. Beheshtizadeh H, Fakheri B, A., Aghnoum R, Mahdinezhad N, Pourdad SS, Masoudi B. QTL mapping of grain yield and its components under normal and drought stress conditions in barley (Hordeum vulgare L.). Indian J Genet. 2017;78: 69-80.
44. Mikołajczak K, Kuczyńska A, Krajewski P, Sawikowska A, Surma M, Ogrodowicz P, et al. Quantitative trait loci for plant height in Maresi × CamB barley population and their associations with yield-related traits under different water regimes. J Appl Genetics. 2017;58: 23-35.
45. Ogrodowicz P, Adamski T, Mikolajczak K, Kuczynska A, Surma M, Krajewski P, et al. QTLs for earliness and yield-forming traits in the Lubuski x CamB barley RIL population under various water regimes. J Appl Genet. 2017;58: 49-65.
46. Shamasbi FV, Jamali SH, Sadeghzadeh B, Mandoulakani BA. Genetic Mapping of Quantitative Trait Loci for Yield-Affecting Traits in a Barley Doubled Haploid Population Derived from Clipper x Sahara 3771. Front Plant Sci. 2017;8: 688.
47. Cantó CDF, Russell J, Hackett CA, Booth A, Dancey S, George TS, et al. Genetic dissection of quantitative and qualitative traits using a minimum set of barley Recombinant Chromosome Substitution Lines. BMC Plant Biol. 2018;18: 340.
48. Huang YD, Haas M, Heinen S, Steffenson BJ, Smith KP, Muehlbauer GJ. QTL Mapping of Fusarium Head Blight and Correlated Agromorphological Traits in an Elite Barley Cultivar Rasmusson. Front Plant Sci. 2018;9: 1260.
49. Kumbhar F, Bian JX, Sial TA, Lahori AH, Chang X, Nie XJ, et al. QTL mapping of plant height, spike length, peduncle length and number of grains per plant in barley (Hordeum Vulgare L.) using ‘Steptoe/Morex’ dh population grown in northwest of China. Pak J Bot. 2018;50: 2205-2214.
50. Du BB, Wang QF, Sun GL, Ren XF, Cheng Y, Wang YX, et al. Mapping dynamic QTL dissects the genetic architecture of grain size and grain filling rate at different grain-filling stages in barley. Sci Rep. 2019;9: 18823.
51. Goddard R, de Vos S, Steed A, Muhammed A, Thomas K, Griggs D, et al. Mapping of agronomic traits, disease resistance and malting quality in a wide cross of two-row barley cultivars. PLoS One. 2019;14: e0219042.
52. Watt C, Zhou GF, McFawn LA, Chalmers KJ, Li CD. Fine mapping of qGL5H, a major grain length locus in barley (Hordeum vulgare L.). Theor Appl Genet. 2019;132: 883-893.
53. Ogrodowicz P, Kumar A, Kuczyńska A, Mikołajczak K, Adamski T, Surma M, et al. Mapping of quantitative trait loci for traits linked to fusarium head blight in barley. Plos One. 2020;15.
54. Shrestha A, Cosenza F, van Inghelandt D, Wu PY, Li J, Casale FA, et al. The double round-robin population unravels the genetic architecture of grain size in barley. J Exp Bot. 2022;73: 7344-7361.
