# Supplementary material for: Genome-wide screening of meta-QTL and candidate genes controlling yield and yield-related traits in barley (Hordeum vulgare L.)
Source: PLoS One. 2024 May 20;19(5):e0303751. doi: 10.1371/journal.pone.0303751 (PMC11104655; doi:10.1371/journal.pone.0303751)
Supplement: S3 Table — (XLSX) [file pone.0303751.s003.xlsx]

## Sheet: Sheet1
S3 Table. Construction of consensus map for barley in this study
No.	Chromosome	Marker	Position (cM)
1	1H	BOPA1_3107-422	0
2	1H	BOPA2_12_10420	0
3	1H	E39M61-334	0
4	1H	SCRI_RS_204276	0.468
5	1H	SCRI_RS_180989	0.699
6	1H	BOPA2_12_30653	1.164
7	1H	GBMS187	2.52
8	1H	BOPA1_3220-723	2.83
9	1H	BOPA2_12_30715	5.856
10	1H	SCRI_RS_124234	6.098
11	1H	JHI-Hv50k-2016-200	6.098
12	1H	JHI-Hv50k-2016-270	6.098
13	1H	JHI-Hv50k-2016-284	6.098
14	1H	SCRI_RS_227491	6.098
15	1H	SCRI_RS_149838	6.098
16	1H	JHI-Hv50k-2016-745	6.098
17	1H	12_30969	6.098
18	1H	JHI-Hv50k-2016-392	6.098
19	1H	JHI-Hv50k-2016-498	6.098
20	1H	JHI-Hv50k-2016-1864	6.098
21	1H	JHI-Hv50k-2016-1951	6.098
22	1H	JHI-Hv50k-2016-2322	6.098
23	1H	SCRI_RS_120053	6.343
24	1H	E42M51-113	6.55
25	1H	JHI-Hv50k-2016-2855	6.878
26	1H	JHI-Hv50k-2016-2859	6.878
27	1H	JHI-Hv50k-2016-3779	6.878
28	1H	SCRI_RS_232577	6.878
29	1H	JHI-Hv50k-2016-4209	6.878
30	1H	JHI-Hv50k-2016-4247	6.878
31	1H	JHI-Hv50k-2016-4298	6.878
32	1H	SCRI_RS_60293	6.878
33	1H	11_10419	6.878
34	1H	JHI-Hv50k-2016-4426	6.878
35	1H	JHI-Hv50k-2016-4520	6.878
36	1H	JHI-Hv50k-2016-4532	6.878
37	1H	SCRI_RS_60145	6.878
38	1H	JHI-Hv50k-2016-4822	6.878
39	1H	12_10636	6.878
40	1H	JHI-Hv50k-2016-4897	6.878
41	1H	JHI-Hv50k-2016-5029	6.878
42	1H	JHI-Hv50k-2016-5040	6.878
43	1H	JHI-Hv50k-2016-5157	6.878
44	1H	SCRI_RS_194326	6.878
45	1H	JHI-Hv50k-2016-5228	6.878
46	1H	JHI-Hv50k-2016-5286	6.878
47	1H	12_31144	6.878
48	1H	JHI-Hv50k-2016-5369	6.878
49	1H	JHI-Hv50k-2016-5448	6.878
50	1H	JHI-Hv50k-2016-5663	6.878
51	1H	JHI-Hv50k-2016-5959	6.878
52	1H	JHI-Hv50k-2016-5960	6.878
53	1H	JHI-Hv50k-2016-6091	6.878
54	1H	JHI-Hv50k-2016-6092	6.878
55	1H	JHI-Hv50k-2016-6206	6.878
56	1H	JHI-Hv50k-2016-6222	6.878
57	1H	SCRI_RS_82277	6.878
58	1H	JHI-Hv50k-2016-6496	7.268
59	1H	JHI-Hv50k-2016-6497	7.268
60	1H	1_0420	7.55
61	1H	2_0275	7.55
62	1H	2_0373	7.55
63	1H	2_0479	7.55
64	1H	JHI-Hv50k-2016-6652	7.658
65	1H	JHI-Hv50k-2016-6543	8.048
66	1H	JHI-Hv50k-2016-7033	8.048
67	1H	JHI-Hv50k-2016-7035	8.048
68	1H	12_11011	8.048
69	1H	12_30933	8.048
70	1H	ksuD14	8.21
71	1H	bPb-6188	8.23
72	1H	bPt-0055	8.51
73	1H	bPt-8272	8.51
74	1H	bPb-1663	8.53
75	1H	24-1B	8.71
76	1H	32-11A	8.71
77	1H	37-6A	8.71
78	1H	45-5A	8.71
79	1H	bPb-0878	8.73
80	1H	bPb-3489	8.73
81	1H	bPb-5159	8.73
82	1H	bPb-9115	8.73
83	1H	bPb-9234	8.73
84	1H	bPb-9567	8.73
85	1H	bPb-2862	8.73
86	1H	bPt-3432	9.13
87	1H	bPt-5332	9.23
88	1H	bPb-3451	9.23
89	1H	bPb-6318	9.23
90	1H	bPb-7112	9.23
91	1H	1_0895	9.23
92	1H	1_1223	9.23
93	1H	2_1354	9.23
94	1H	3_0542	9.23
95	1H	3_0968	9.23
96	1H	3_0969	9.23
97	1H	3_0970	9.23
98	1H	JHI-Hv50k-2016-7222	9.618
99	1H	JHI-Hv50k-2016-7228	9.618
100	1H	JHI-Hv50k-2016-7237	9.618
101	1H	JHI-Hv50k-2016-7238	9.618
102	1H	2_1067	9.75
103	1H	3_0916	9.75
104	1H	3_0917	9.75
105	1H	JHI-Hv50k-2016-7390	10.008
106	1H	JHI-Hv50k-2016-7394	10.008
107	1H	JHI-Hv50k-2016-7404	10.008
108	1H	JHI-Hv50k-2016-7405	10.008
109	1H	JHI-Hv50k-2016-7443	10.008
110	1H	JHI-Hv50k-2016-7449	10.008
111	1H	JHI-Hv50k-2016-7452	10.008
112	1H	SCRI_RS_162524	10.398
113	1H	JHI-Hv50k-2016-7753	10.398
114	1H	JHI-Hv50k-2016-7757	10.398
115	1H	JHI-Hv50k-2016-7860	10.398
116	1H	JHI-Hv50k-2016-7866	10.398
117	1H	11_21174	10.398
118	1H	JHI-Hv50k-2016-7922	10.398
119	1H	JHI-Hv50k-2016-7965	10.398
120	1H	2_0836	10.6
121	1H	2_0951	10.6
122	1H	3_0715	10.6
123	1H	3_1303	10.6
124	1H	bPt-1318	10.71
125	1H	JHI-Hv50k-2016-8132	10.788
126	1H	JHI-Hv50k-2016-8208	10.788
127	1H	SCRI_RS_1929	10.788
128	1H	JHI-Hv50k-2016-8341	10.788
129	1H	JHI-Hv50k-2016-8401	10.788
130	1H	2_0502	11.06
131	1H	3_0944	11.06
132	1H	3_0945	11.06
133	1H	JHI-Hv50k-2016-8710	11.178
134	1H	JHI-Hv50k-2016-8793	11.178
135	1H	SCRI_RS_165792	11.178
136	1H	JHI-Hv50k-2016-8797	11.178
137	1H	SCRI_RS_222250	11.178
138	1H	JHI-Hv50k-2016-9237	11.178
139	1H	BOPA1_7174-365	11.469
140	1H	BOPA1_6195-2137	11.469
141	1H	SCRI_RS_138156	11.469
142	1H	bPb-5877	11.49
143	1H	bPb-5064	11.51
144	1H	bPb-6451	11.51
145	1H	bPb-7697	11.51
146	1H	bPt-1519	11.51
147	1H	bPb-0178	11.51
148	1H	bPb-6777a	11.51
149	1H	InDel1001	11.51
150	1H	InDel1002	11.51
151	1H	InDel1003	11.51
152	1H	1_0410	11.52
153	1H	1_0636	11.52
154	1H	1_0654	11.52
155	1H	1_1311	11.52
156	1H	2_0554	11.52
157	1H	2_0842	11.52
158	1H	bPb-2000	11.52
159	1H	bPb-4607	11.52
160	1H	bPb-5242	11.52
161	1H	bPb-8212	11.52
162	1H	bPb-8559	11.52
163	1H	bPb-0405	11.63
164	1H	bPb-1165	11.63
165	1H	bPb-1348	11.63
166	1H	bPb-3622	11.63
167	1H	bPb-5912	11.63
168	1H	bPb-6482	11.63
169	1H	bPb-9881	11.63
170	1H	bPt-0005	11.63
171	1H	bPt-0487	11.63
172	1H	bPt-0848	11.63
173	1H	bPt-1833	11.63
174	1H	bPt-2419	11.63
175	1H	bPt-3852	11.63
176	1H	bPt-4774	11.63
177	1H	bPt-5342	11.63
178	1H	bPt-5389	11.63
179	1H	bPt-5433	11.63
180	1H	bPt-5619	11.63
181	1H	bPt-6329	11.63
182	1H	bPt-8010	11.63
183	1H	bPt-8024	11.63
184	1H	bPt-8274	11.63
185	1H	bPt-9651	11.63
186	1H	bPt-9702	11.63
187	1H	bPt-9901	11.63
188	1H	BE216485B	11.63
189	1H	BI949494B	11.63
190	1H	MWG938	11.63
191	1H	SCRI_RS_113745	11.686
192	1H	InDel1004	11.92
193	1H	InDel1005	11.92
194	1H	bPb-0181	11.93
195	1H	bPb-6238	11.93
196	1H	bPb-5877a	11.93
197	1H	MWG835A	11.93
198	1H	bPb-3600	11.93
199	1H	bPb-3776	11.93
200	1H	bPb-9718	11.93
201	1H	bPb-1312	11.93
202	1H	bPb-2170	11.93
203	1H	bPb-2723	11.93
204	1H	bPb-3249	11.93
205	1H	bPb-7043	11.93
206	1H	bPb-9608	11.93
207	1H	bPb-7137	11.93
208	1H	bPb-0487	11.93
209	1H	bPb-2055	11.93
210	1H	ABG1014	11.93
211	1H	bPb-0005	11.93
212	1H	bPb-7241	11.93
213	1H	1_0419	11.93
214	1H	2_0238	11.93
215	1H	2_1456	11.93
216	1H	3_0283	11.93
217	1H	3_1144	11.93
218	1H	bPb-0374	11.93
219	1H	bPb-1781	11.93
220	1H	bPb-3594	11.93
221	1H	bPb-5043	11.93
222	1H	bPb-8345	11.93
223	1H	bPb-9664	11.93
224	1H	1_1011	11.93
225	1H	3_0933	11.93
226	1H	InDel1006	11.93
227	1H	JHI-Hv50k-2016-9519	11.958
228	1H	JHI-Hv50k-2016-9567	11.958
229	1H	5-16B	12.03
230	1H	AF445764	12.03
231	1H	W1-C1	12.03
232	1H	bPb-1318	12.03
233	1H	bPb-8973	12.03
234	1H	jfr001B	12.03
235	1H	MWG36A	12.03
236	1H	InDel1007	12.03
237	1H	2_1174	12.03
238	1H	3_0287	12.03
239	1H	bPb-6387	12.03
240	1H	1_0716	12.1
241	1H	2_1226	12.1
242	1H	InDel1008	12.1
243	1H	InDel1009	12.1
244	1H	SCRI_RS_138128	12.18
245	1H	bPb-1562	12.7
246	1H	1_0460	12.7
247	1H	JHI-Hv50k-2016-9618	12.738
248	1H	12_30918	12.738
249	1H	GBM1007	12.82
250	1H	2_0177	12.88
251	1H	JHI-Hv50k-2016-9842	13.128
252	1H	JHI-Hv50k-2016-9857	13.128
253	1H	JHI-Hv50k-2016-9963	13.518
254	1H	JHI-Hv50k-2016-9983	13.518
255	1H	JHI-Hv50k-2016-9987	13.518
256	1H	SCRI_RS_148560	13.518
257	1H	1_0549	13.52
258	1H	3_0957	13.52
259	1H	JHI-Hv50k-2016-10222	13.908
260	1H	JHI-Hv50k-2016-10223	13.908
261	1H	JHI-Hv50k-2016-10260	13.908
262	1H	JHI-Hv50k-2016-10265	13.908
263	1H	JHI-Hv50k-2016-10283	13.908
264	1H	SCRI_RS_148733	13.908
265	1H	JHI-Hv50k-2016-10336	13.908
266	1H	JHI-Hv50k-2016-10363	13.908
267	1H	3_0632	14.51
268	1H	3_1149	14.51
269	1H	JHI-Hv50k-2016-10993	14.688
270	1H	JHI-Hv50k-2016-10994	14.688
271	1H	SCRI_RS_130600	14.688
272	1H	SCRI_RS_182656	14.688
273	1H	JHI-Hv50k-2016-11028	14.688
274	1H	Bmac0399	15.23
275	1H	3_0266	15.36
276	1H	3_0918	15.36
277	1H	3_0919	15.36
278	1H	bPb-8562	15.36
279	1H	3_0495	15.73
280	1H	3_0911	15.73
281	1H	3_0912	15.73
282	1H	3_0950	15.73
283	1H	3_0951	15.73
284	1H	3_0952	15.73
285	1H	3_1533	15.73
286	1H	InDel1010	15.73
287	1H	InDel1011	15.73
288	1H	InDel1012	15.73
289	1H	InDel1013	15.73
290	1H	InDel1014	15.73
291	1H	InDel1173	15.73
292	1H	3_0588	15.73
293	1H	bPb-6273	15.73
294	1H	InDel1015	15.73
295	1H	InDel1016	15.73
296	1H	InDel1017	15.73
297	1H	InDel1018	15.73
298	1H	3_0118	15.73
299	1H	3_0954	15.73
300	1H	3_0955	15.73
301	1H	SCRI_RS_161137	16.068
302	1H	ABA004	16.07
303	1H	bPb-2757	16.13
304	1H	bPb-9414	16.13
305	1H	bPb-9604	16.13
306	1H	bPb-9952	16.13
307	1H	bPb-2212	16.13
308	1H	bPb-3117	16.13
309	1H	1_0484	16.23
310	1H	1_0775	16.23
311	1H	2_0106	16.23
312	1H	2_0318	16.23
313	1H	2_0575	16.23
314	1H	2_0749	16.23
315	1H	3_0947	16.23
316	1H	3_0948	16.23
317	1H	1_0501	16.3
318	1H	2_0598	16.3
319	1H	cMWG645	16.65
320	1H	Bmac0213	17.18
321	1H	bPb-0473	18.93
322	1H	bPb-2183	18.93
323	1H	bPb-4657	18.93
324	1H	bPb-5445	19.13
325	1H	bPb-5638	19.13
326	1H	bPb-7306	19.13
327	1H	bPb-8094	19.13
328	1H	bPb-9339	19.13
329	1H	BCD402	19.13
330	1H	PSR381	19.13
331	1H	ABC165C	19.13
332	1H	InDel1019	19.62
333	1H	InDel1020	19.62
334	1H	1_0030	19.63
335	1H	2_0371	19.63
336	1H	InDel1174	19.76
337	1H	GBMS062	20.5
338	1H	3_0876	20.77
339	1H	3_0877	20.77
340	1H	GMS21	21.13
341	1H	MWG837	21.33
342	1H	SCRI_RS_179144	21.354
343	1H	Hor1	22.73
344	1H	BOPA2_12_11011	23.527
345	1H	BCD098	23.69
346	1H	BOPA2_12_30933	23.762
347	1H	bPt-5198	24.33
348	1H	1_0744	24.36
349	1H	Bmac213	25.13
350	1H	bPb-4741	25.23
351	1H	1_0873	25.72
352	1H	bPb-6237	25.72
353	1H	1_0186	25.79
354	1H	2_0440	25.79
355	1H	PM	25.86
356	1H	bPb-9788	25.86
357	1H	bPt-2476	25.86
358	1H	bPt-2831	25.86
359	1H	bPt-7738	25.86
360	1H	bPt-9186	25.86
361	1H	bPt-9745	25.86
362	1H	bPt-9006	25.86
363	1H	bPb-3773	25.86
364	1H	ksuE18a	25.86
365	1H	bPt-2947	25.86
366	1H	2_0712	25.86
367	1H	3_0241	25.86
368	1H	2_0767	25.86
369	1H	InDel1021	26.14
370	1H	2_0110	26.43
371	1H	2_1048	26.43
372	1H	bPb-8375	26.43
373	1H	InDel1022	26.43
374	1H	bPb-0539	26.66
375	1H	1_0757	26.71
376	1H	InDel1175	27.36
377	1H	bPb-9337	28.26
378	1H	bPb-2166	28.26
379	1H	bPt-1419	28.26
380	1H	bPt-1695	28.26
381	1H	bPt-2276	28.26
382	1H	bPt-6418	28.26
383	1H	bPt-9747	28.26
384	1H	BCD098A	28.26
385	1H	bPb-4415	28.46
386	1H	InDel1023	28.46
387	1H	3_1276	28.46
388	1H	bPb-8359	28.46
389	1H	ABG053	28.54
390	1H	BCD98	28.86
391	1H	EBmac0565a	30.03
392	1H	jfc011B	30.36
393	1H	jfc003B	30.86
394	1H	jfc006B	31.16
395	1H	ABG500A	31.86
396	1H	bPb-2175	31.96
397	1H	bPb-3217	32.36
398	1H	bPb-6408	32.36
399	1H	bPb-7231	32.36
400	1H	bPb-9418	32.36
401	1H	AF445769C	32.36
402	1H	GBM1042	32.36
403	1H	bPb-4813	32.36
404	1H	bPb-8662	32.36
405	1H	bPb-9388	32.36
406	1H	bPb-1231	32.36
407	1H	bPb-1398	32.36
408	1H	bPb-1535	32.36
409	1H	bPb-1586	32.36
410	1H	bPb-2976	32.36
411	1H	bPb-5672	32.36
412	1H	BI947581	32.36
413	1H	Bmag876	32.36
414	1H	End1	32.36
415	1H	KFP219	32.36
416	1H	bPb-0482	32.36
417	1H	InDel1176	32.36
418	1H	InDel1024	32.36
419	1H	InDel1025	32.36
420	1H	InDel1177	32.36
421	1H	3_0814	32.36
422	1H	3_0815	32.36
423	1H	3_0816	32.36
424	1H	3_0817	32.36
425	1H	3_0811	32.36
426	1H	3_0812	32.36
427	1H	3_0336	32.36
428	1H	bPb-0559	32.36
429	1H	bPb-2087	32.36
430	1H	bPb-1604	32.65
431	1H	Bmag872	32.66
432	1H	bPb-4487	32.96
433	1H	bPb-5400	32.96
434	1H	EBmac405	33.05
435	1H	Ica1	33.36
436	1H	bPb-9423	33.36
437	1H	BF258391	33.36
438	1H	BF260528	33.36
439	1H	bPb-1347	33.36
440	1H	bPb-0720	33.46
441	1H	bPb-7925	33.46
442	1H	2_0912	33.51
443	1H	3_1272	33.51
444	1H	InDel1037	33.51
445	1H	1_0235	33.65
446	1H	3_0762	33.79
447	1H	3_1320	33.79
448	1H	GBM1311	33.79
449	1H	GMS021	33.79
450	1H	1_0192	33.82
451	1H	1_0438	33.82
452	1H	1_0938	33.82
453	1H	1_1176	33.82
454	1H	1_1256	33.82
455	1H	1_1393	33.82
456	1H	1_1498	33.82
457	1H	2_0474	33.82
458	1H	2_0741	33.82
459	1H	2_1097	33.82
460	1H	2_1408	33.82
461	1H	2_1485	33.82
462	1H	3_0018	33.82
463	1H	3_0211	33.82
464	1H	3_0243	33.82
465	1H	3_0306	33.82
466	1H	3_0498	33.82
467	1H	3_0522	33.82
468	1H	3_0523	33.82
469	1H	3_1358	33.82
470	1H	bPb-4393	33.82
471	1H	bPb-7341	33.82
472	1H	bPb-8813	33.82
473	1H	Bmac0273a	33.82
474	1H	InDel1038	33.82
475	1H	InDel1039	33.82
476	1H	InDel1040	33.82
477	1H	InDel1041	33.82
478	1H	InDel1042	33.82
479	1H	InDel1043	33.82
480	1H	InDel1044	33.82
481	1H	bPb-0429	33.86
482	1H	bPb-8294	33.86
483	1H	bPb-8746	33.86
484	1H	bPb-9333	33.86
485	1H	bPb-8884	33.86
486	1H	EBmac0560a	33.89
487	1H	bPb-1127	34.05
488	1H	GBM1412	34.24
489	1H	InDel1026	34.28
490	1H	GBMS093	34.32
491	1H	GBM1032	34.32
492	1H	1_0814	34.32
493	1H	bPb-7661	34.43
494	1H	3_1124	34.5
495	1H	InDel1027	34.57
496	1H	1_0764	34.57
497	1H	Bmag0350c	34.96
498	1H	InDel1028	35
499	1H	1_0759	35.12
500	1H	2_1217	35.12
501	1H	3_0074	35.12
502	1H	3_0750	35.12
503	1H	InDel1070	35.19
504	1H	1_1326	35.27
505	1H	3_0672	35.27
506	1H	InDel1071	35.27
507	1H	InDel1072	35.27
508	1H	InDel1073	35.27
509	1H	1_0275	35.28
510	1H	2_0514	35.28
511	1H	bPb-6563	35.28
512	1H	InDel1029	35.42
513	1H	3_1405	35.42
514	1H	HVM22b	35.47
515	1H	InDel1048	35.54
516	1H	InDel1049	35.54
517	1H	ABC164a	35.55
518	1H	bPb-9717	35.55
519	1H	Bmag211	35.55
520	1H	bPb-6621	35.55
521	1H	bPb-4949	35.55
522	1H	0090I	35.55
523	1H	0090J	35.55
524	1H	0090R	35.55
525	1H	0501A	35.55
526	1H	0501C	35.55
527	1H	0501E	35.55
528	1H	Bmag644	35.55
529	1H	GBM1234	35.55
530	1H	bPb-7186	35.55
531	1H	bPb-9675	35.55
532	1H	0211B	35.55
533	1H	BCD351b	35.55
534	1H	Bmag347	35.55
535	1H	Bmag5a	35.55
536	1H	EBmac404	35.55
537	1H	EBmac816	35.55
538	1H	HVM20	35.55
539	1H	WG789d	35.55
540	1H	bPb-0910	35.55
541	1H	bPb-4980	35.55
542	1H	bPb-0468	35.55
543	1H	bPb-0579	35.55
544	1H	bPb-2813	35.55
545	1H	bPb-3835	35.55
546	1H	bPb-4662	35.55
547	1H	bPb-6358	35.55
548	1H	bPb-7325	35.55
549	1H	bPb-7644a	35.55
550	1H	bPb-7859	35.55
551	1H	bPb-8960	35.55
552	1H	bPb-9057	35.55
553	1H	bPb-9475	35.55
554	1H	0211D	35.55
555	1H	BF254175	35.55
556	1H	BI949494C	35.55
557	1H	bPb-4531	35.55
558	1H	EBmac560	35.55
559	1H	Bmag535	35.55
560	1H	bPb-0249	35.55
561	1H	bPb-2967	35.55
562	1H	bPb-6110a	35.55
563	1H	bPb-6853	35.55
564	1H	bPt-3173	35.55
565	1H	bPt-6453	35.55
566	1H	bPt-7870	35.55
567	1H	bPt-9073	35.55
568	1H	Bmag770	35.55
569	1H	ABG494	35.55
570	1H	EBmac501	35.55
571	1H	bPb-3605	35.55
572	1H	0501D	35.55
573	1H	bPb-5683	35.55
574	1H	bPb-1922	35.55
575	1H	bPb-9611	35.55
576	1H	bPb-5292	35.55
577	1H	bPt-0325	35.55
578	1H	bPt-0720	35.55
579	1H	bPt-3302	35.55
580	1H	bPt-5584	35.55
581	1H	bPt-7068	35.55
582	1H	bPt-9961	35.55
583	1H	bPb-5749	35.55
584	1H	bPb-9767	35.55
585	1H	bPb-9957	35.55
586	1H	bPt-6765	35.55
587	1H	BG416701	35.55
588	1H	Bmac90	35.55
589	1H	bPt-7165	35.55
590	1H	bPt-0150	35.55
591	1H	bPb-9360	35.55
592	1H	AWRM1	35.55
593	1H	PSR158	35.55
594	1H	bPt-4025	35.55
595	1H	bPb-1377	35.55
596	1H	bPb-5290	35.55
597	1H	3_0268	35.55
598	1H	EBmac0405	35.55
599	1H	1_0597	35.55
600	1H	2_0433	35.55
601	1H	3_0058	35.55
602	1H	bPb-2561	35.55
603	1H	2_1134	35.55
604	1H	1_0259	35.55
605	1H	1_0526	35.55
606	1H	2_0077	35.55
607	1H	2_0641	35.55
608	1H	GBM1451	35.55
609	1H	InDel1030	35.55
610	1H	3_0110	35.55
611	1H	1_0159	35.55
612	1H	1_0294	35.55
613	1H	1_0416	35.55
614	1H	1_0833	35.55
615	1H	1_1263	35.55
616	1H	2_0360	35.55
617	1H	2_1154	35.55
618	1H	3_0436	35.55
619	1H	3_1467	35.55
620	1H	bPb-1934	35.55
621	1H	InDel1031	35.55
622	1H	InDel1032	35.55
623	1H	InDel1033	35.55
624	1H	InDel1034	35.55
625	1H	2_1375	35.55
626	1H	3_0093	35.55
627	1H	3_0683	35.55
628	1H	3_0758	35.55
629	1H	Bmag0211	35.55
630	1H	HVALAAT	35.55
631	1H	1_1334	35.55
632	1H	Bmag0504	35.55
633	1H	InDel1035	35.55
634	1H	InDel1036	35.55
635	1H	1_0491	35.55
636	1H	3_0592	35.55
637	1H	3_1334	35.55
638	1H	bPb-6070	35.55
639	1H	EBmac0659	35.55
640	1H	GBM1480	35.55
641	1H	GBM1487	35.55
642	1H	HVM64	35.55
643	1H	Bmag0770	35.55
644	1H	1_0075	35.55
645	1H	1_0300	35.55
646	1H	1_0374	35.55
647	1H	1_0470	35.55
648	1H	1_0489	35.55
649	1H	1_0802	35.55
650	1H	1_0957	35.55
651	1H	1_1036	35.55
652	1H	1_1064	35.55
653	1H	1_1217	35.55
654	1H	1_1287	35.55
655	1H	1_1336	35.55
656	1H	1_1359	35.55
657	1H	2_0047	35.55
658	1H	2_0260	35.55
659	1H	2_0587	35.55
660	1H	2_0660	35.55
661	1H	2_0798	35.55
662	1H	2_0810	35.55
663	1H	2_0855	35.55
664	1H	2_0871	35.55
665	1H	2_0916	35.55
666	1H	2_0948	35.55
667	1H	2_1000	35.55
668	1H	2_1006	35.55
669	1H	2_1193	35.55
670	1H	2_1312	35.55
671	1H	2_1357	35.55
672	1H	2_1432	35.55
673	1H	3_0160	35.55
674	1H	3_0258	35.55
675	1H	3_0350	35.55
676	1H	3_0404	35.55
677	1H	3_0406	35.55
678	1H	3_0462	35.55
679	1H	3_0694	35.55
680	1H	3_0796	35.55
681	1H	3_1134	35.55
682	1H	3_1142	35.55
683	1H	3_1191	35.55
684	1H	3_1381	35.55
685	1H	3_1386	35.55
686	1H	bPb-3034	35.55
687	1H	bPb-4121	35.55
688	1H	bPb-4709	35.55
689	1H	bPb-6876	35.55
690	1H	Bmag0113a	35.55
691	1H	EBmac0501	35.55
692	1H	EBmac0816	35.55
693	1H	InDel1050	35.55
694	1H	InDel1051	35.55
695	1H	InDel1052	35.55
696	1H	InDel1053	35.55
697	1H	InDel1054	35.55
698	1H	InDel1055	35.55
699	1H	InDel1056	35.55
700	1H	InDel1057	35.55
701	1H	InDel1058	35.55
702	1H	InDel1059	35.55
703	1H	InDel1060	35.55
704	1H	InDel1061	35.55
705	1H	InDel1062	35.55
706	1H	InDel1063	35.55
707	1H	InDel1064	35.55
708	1H	InDel1065	35.55
709	1H	1_0293	35.55
710	1H	1_0933	35.55
711	1H	2_0938	35.55
712	1H	2_1053	35.55
713	1H	3_0741	35.55
714	1H	GBM1336	35.55
715	1H	InDel1074	35.55
716	1H	InDel1075	35.55
717	1H	InDel1076	35.55
718	1H	2_1269	35.55
719	1H	2_1361	35.55
720	1H	3_0315	35.55
721	1H	3_0478	35.55
722	1H	3_0499	35.55
723	1H	InDel1077	35.55
724	1H	InDel1078	35.55
725	1H	1_1188	35.55
726	1H	2_1486	35.55
727	1H	3_0085	35.55
728	1H	3_0387	35.55
729	1H	3_0710	35.55
730	1H	3_0786	35.55
731	1H	bPb-8509	35.55
732	1H	Bmag0345	35.55
733	1H	InDel1079	35.55
734	1H	InDel1080	35.55
735	1H	Bmag0872	35.55
736	1H	E35M61-92	35.55
737	1H	Bmag0347	35.55
738	1H	EBmac0656	35.55
739	1H	Bmag0344c	35.55
740	1H	GBMS014	35.55
741	1H	Bmac0297e	35.55
742	1H	E37M50-192	35.55
743	1H	GBMS065	35.55
744	1H	Bmag0103c	35.55
745	1H	Bmag0113c	35.55
746	1H	Bmag0318b	35.55
747	1H	GBM1004	35.55
748	1H	GBM1025	35.55
749	1H	GBM1029	35.55
750	1H	GBMS219a	35.55
751	1H	Bmac0144h	35.55
752	1H	GBM1070	35.55
753	1H	Pcr2	35.55
754	1H	Bmac0044	35.55
755	1H	ABR337	35.55
756	1H	EBmac0695	35.55
757	1H	SCRI_RS_189465	35.599
758	1H	1_0506	35.62
759	1H	2_0427	35.62
760	1H	bPb-1554	35.62
761	1H	bPb-1812	35.62
762	1H	InDel1066	35.62
763	1H	InDel1067	35.62
764	1H	1_0985	35.69
765	1H	1_1162	35.69
766	1H	3_0059	35.69
767	1H	Bmac0090	35.69
768	1H	3_1505	35.69
769	1H	bPb-5080	35.76
770	1H	GBMS037	35.82
771	1H	1_0520	35.83
772	1H	3_0519	35.83
773	1H	InDel1068	35.83
774	1H	1_0198	35.83
775	1H	1_0324	35.83
776	1H	1_1248	35.83
777	1H	InDel1081	35.83
778	1H	InDel1069	35.9
779	1H	3_0464	35.9
780	1H	2_0973	35.97
781	1H	bPb-6357	35.97
782	1H	bPb-1193	36.11
783	1H	bPb-7190	36.11
784	1H	bPb-9246	36.11
785	1H	0211G	36.11
786	1H	BF627888	36.11
787	1H	Bmag105	36.11
788	1H	CDO105	36.11
789	1H	bPb-1150	36.11
790	1H	bPb-3382	36.11
791	1H	bPb-3986	36.11
792	1H	Bmag345a	36.11
793	1H	bPb-1791	36.11
794	1H	1_1209	36.11
795	1H	1_1478	36.11
796	1H	3_0438	36.11
797	1H	bPb-0603	36.11
798	1H	1_0131	36.11
799	1H	1_0612	36.11
800	1H	1_1107	36.11
801	1H	1_1169	36.11
802	1H	1_1301	36.11
803	1H	1_1474	36.11
804	1H	2_0208	36.11
805	1H	2_0698	36.11
806	1H	2_0757	36.11
807	1H	2_1529	36.11
808	1H	3_0031	36.11
809	1H	3_0043	36.11
810	1H	3_0417	36.11
811	1H	3_0562	36.11
812	1H	3_1208	36.11
813	1H	bPb-7496	36.11
814	1H	bPb-7896	36.11
815	1H	Bmag0013	36.11
816	1H	InDel1045	36.11
817	1H	InDel1046	36.11
818	1H	InDel1047	36.11
819	1H	2_0447	36.11
820	1H	Bmac0063	36.11
821	1H	3_0343	36.11
822	1H	GBM1216	36.11
823	1H	InDel1082	36.11
824	1H	bPb-3273	36.11
825	1H	3_0534	36.11
826	1H	bPb-4271	36.11
827	1H	bPb-5425	36.11
828	1H	1_0105	36.32
829	1H	InDel1083	36.32
830	1H	InDel1084	36.32
831	1H	GBM1013	36.34
832	1H	1_1444	36.35
833	1H	InDel1085	36.35
834	1H	1_0768	36.39
835	1H	2_1333	36.39
836	1H	3_0739	36.39
837	1H	InDel1086	36.39
838	1H	InDel1087	36.39
839	1H	bPb-6133	36.91
840	1H	bPb-9005	36.91
841	1H	bPb-1723	36.91
842	1H	bPb-4590	36.91
843	1H	bPb-4614	36.91
844	1H	bPb-5334	36.91
845	1H	bPb-5486	36.91
846	1H	bPb-7435	36.91
847	1H	bPb-8897	36.91
848	1H	bPt-4248	36.91
849	1H	bPt-4715	36.91
850	1H	BG367156	36.91
851	1H	bPb-8763	36.91
852	1H	Glb1	36.91
853	1H	2_0541	36.91
854	1H	1_0201	36.91
855	1H	2_0478	36.91
856	1H	InDel1088	36.91
857	1H	InDel1089	36.91
858	1H	1_0176	36.91
859	1H	3_0466	36.91
860	1H	3_0579	36.91
861	1H	3_0753	36.91
862	1H	bPb-5365	36.91
863	1H	InDel1090	36.91
864	1H	InDel1091	36.91
865	1H	InDel1092	36.91
866	1H	InDel1093	36.91
867	1H	2_1169	36.91
868	1H	2_0774	36.91
869	1H	bPb-4774	36.91
870	1H	bPb-9429	36.91
871	1H	GBM1072	37.06
872	1H	GBM1051	37.31
873	1H	BOPA2_12_30948	37.332
874	1H	bPb-8107	38.61
875	1H	ABC152E	38.61
876	1H	AWBMA34	38.61
877	1H	PSR121	38.61
878	1H	1_0617	38.61
879	1H	3_0820	38.61
880	1H	3_0821	38.61
881	1H	3_1314	38.61
882	1H	3_1532	38.61
883	1H	bPb-5015	38.61
884	1H	InDel1094	38.61
885	1H	InDel1095	38.61
886	1H	InDel1096	38.61
887	1H	InDel1097	38.61
888	1H	Bmag0228a	38.72
889	1H	2_0991	38.83
890	1H	GBM1334	38.83
891	1H	bPb-4041	39.1
892	1H	InDel1098	39.1
893	1H	2_0282	39.24
894	1H	3_0161	39.24
895	1H	1_1193	39.39
896	1H	3_0744	39.53
897	1H	3_1401	39.53
898	1H	1_0798	39.67
899	1H	3_0304	39.67
900	1H	3_1087	39.67
901	1H	bPb-9035	39.67
902	1H	InDel1099	39.67
903	1H	3_0624	39.74
904	1H	InDel1178	39.77
905	1H	HvUXS2	40.11
906	1H	3_1116	40.16
907	1H	1_1049	40.62
908	1H	2_1306	40.62
909	1H	bPb-1133	41.21
910	1H	bPb-8183	41.21
911	1H	AWWM3	41.21
912	1H	BCD454	41.21
913	1H	CDO473	41.21
914	1H	2_0642	41.21
915	1H	3_0061	41.21
916	1H	3_0094	41.21
917	1H	bPb-0722	41.21
918	1H	3_0327	41.21
919	1H	2_0432	41.28
920	1H	3_0477	41.28
921	1H	InDel1100	41.28
922	1H	1_0960	41.6
923	1H	GBM1153	41.6
924	1H	InDel1101	42.05
925	1H	1_0043	42.06
926	1H	1_0313	42.06
927	1H	1_0516	42.06
928	1H	2_1431	42.06
929	1H	2_0956	42.34
930	1H	2_1347	42.34
931	1H	bPb-1168	42.34
932	1H	bPb-1313	42.34
933	1H	SCRI_RS_13972	43.3
934	1H	3_1464	43.63
935	1H	InDel1102	43.63
936	1H	Bmag0105	44.025
937	1H	1_0002	44.26
938	1H	2_1219	44.26
939	1H	InDel1103	44.29
940	1H	Bmac0032	44.295
941	1H	bPb-2416	44.33
942	1H	bPb-5914	44.33
943	1H	bPb-4909	44.62
944	1H	1_1062	44.62
945	1H	1_1367	44.62
946	1H	3_0295	45.36
947	1H	1_0463	45.48
948	1H	2_1176	45.48
949	1H	1_0776	45.61
950	1H	3_0779	45.61
951	1H	3_1099	45.61
952	1H	bPb-1590	45.61
953	1H	GBMS017	45.635
954	1H	BOPA2_12_30876	45.741
955	1H	bPb-8357	47.55
956	1H	InDel1104	48.01
957	1H	1_0166	48.02
958	1H	2_0157	48.02
959	1H	1_0466	48.25
960	1H	bPb-3389	48.73
961	1H	bPb-5339	48.73
962	1H	bPb-5877b	48.73
963	1H	1_0440	48.94
964	1H	3_0298	48.94
965	1H	3_0742	48.94
966	1H	bPb-8942	48.94
967	1H	InDel1105	49.079
968	1H	1_0142	49.08
969	1H	2_0120	49.08
970	1H	2_0229	49.08
971	1H	2_0290	49.08
972	1H	2_0696	49.08
973	1H	3_0505	49.08
974	1H	E33M61-347	49.175
975	1H	ABC160	49.53
976	1H	Bmac32	49.53
977	1H	InDel1106	49.64
978	1H	InDel1107	49.645
979	1H	InDel1108	49.645
980	1H	scssr10477	49.645
981	1H	1_0206	49.65
982	1H	3_0147	49.65
983	1H	1_0434	49.65
984	1H	1_0686	49.65
985	1H	BOPA1_10922-503	50.083
986	1H	bPb-6117	50.43
987	1H	Bmac154	50.43
988	1H	3_0559	50.43
989	1H	bPb-3920	50.43
990	1H	bPb-8713	50.43
991	1H	GBM1411	50.465
992	1H	2_0310	50.71
993	1H	BG369208	51.73
994	1H	Bmag0103b	52.555
995	1H	bPb-0110	52.76
996	1H	2_0789	53.05
997	1H	2_1126	53.4
998	1H	1_0006	53.47
999	1H	E45M61-160	53.985
1000	1H	bPb-1541	54.03
1001	1H	bPb-6158	54.03
1002	1H	bPb-7949	54.03
1003	1H	bPt-1231	54.03
1004	1H	bPb-7609	54.03
1005	1H	2_0990	54.89
1006	1H	bPb-3972	54.89
1007	1H	1_0279	55.03
1008	1H	bPb-9086	55.03
1009	1H	InDel1179	55.1
1010	1H	SCRI_RS_130592	55.102
1011	1H	1_1078	56.17
1012	1H	2_0657	56.66
1013	1H	C04-403-H548	56.66
1014	1H	His4A	57.785
1015	1H	InDel1180	58.21
1016	1H	bPb-3604	58.23
1017	1H	bPb-7899	58.23
1018	1H	Bmac0154	58.385
1019	1H	WG184	59.03
1020	1H	JHI-Hv50k-2016-11098	59.037
1021	1H	InDel1109	59.35
1022	1H	1_0351	59.35
1023	1H	1_1182	59.35
1024	1H	2_0398	59.35
1025	1H	2_1146	59.35
1026	1H	JHI-Hv50k-2016-11149	59.817
1027	1H	JHI-Hv50k-2016-11229	60.987
1028	1H	JHI-Hv50k-2016-11495	60.987
1029	1H	InDel1110	61.05
1030	1H	JHI-Hv50k-2016-11646	61.377
1031	1H	JHI-Hv50k-2016-11873	61.377
1032	1H	JHI-Hv50k-2016-11874	61.377
1033	1H	JHI-Hv50k-2016-11876	61.377
1034	1H	ABG464	61.63
1035	1H	SCRI_RS_139220	61.767
1036	1H	12_30948	61.767
1037	1H	JHI-Hv50k-2016-11970	61.767
1038	1H	JHI-Hv50k-2016-12202	61.767
1039	1H	Bmac0144a	62.345
1040	1H	JHI-Hv50k-2016-12523	63.327
1041	1H	2_1192	63.53
1042	1H	3_0072	63.53
1043	1H	bPb-3041	63.53
1044	1H	bPb-8477	63.53
1045	1H	InDel1111	63.53
1046	1H	JHI-Hv50k-2016-12666	63.717
1047	1H	JHI-Hv50k-2016-12669	63.717
1048	1H	SCRI_RS_169668	63.847
1049	1H	JHI-Hv50k-2016-12689	64.107
1050	1H	JHI-Hv50k-2016-12699	64.107
1051	1H	JHI-Hv50k-2016-12700	64.107
1052	1H	JHI-Hv50k-2016-12702	64.107
1053	1H	JHI-Hv50k-2016-12703	64.107
1054	1H	JHI-Hv50k-2016-12704	64.107
1055	1H	JHI-Hv50k-2016-12707	64.107
1056	1H	JHI-Hv50k-2016-12715	64.107
1057	1H	11_20371	64.107
1058	1H	JHI-Hv50k-2016-12736	64.107
1059	1H	JHI-Hv50k-2016-12821	64.107
1060	1H	InDel1112	64.24
1061	1H	InDel1181	64.62
1062	1H	BOPA2_12_30241	64.83
1063	1H	InDel1182	65.01
1064	1H	1_0830	65.16
1065	1H	InDel1113	65.16
1066	1H	InDel1114	66.08
1067	1H	2_0792	66.15
1068	1H	JHI-Hv50k-2016-12986	66.457
1069	1H	InDel1183	67.03
1070	1H	InDel1184	67.46
1071	1H	SCRI_RS_4891	68.658
1072	1H	SCRI_RS_124926	68.797
1073	1H	SCRI_RS_153360	68.797
1074	1H	SCRI_RS_138043	68.797
1075	1H	11_10873	68.797
1076	1H	JHI-Hv50k-2016-13264	68.797
1077	1H	JHI-Hv50k-2016-13282	68.797
1078	1H	JHI-Hv50k-2016-13324	68.797
1079	1H	JHI-Hv50k-2016-13325	68.797
1080	1H	JHI-Hv50k-2016-13419	68.797
1081	1H	InDel1115	68.98
1082	1H	InDel1116	68.98
1083	1H	InDel1117	68.98
1084	1H	1_0298	68.98
1085	1H	3_0198	68.98
1086	1H	GBM1092	68.98
1087	1H	1_0433	69.01
1088	1H	1_0535	69.01
1089	1H	1_1439	69.01
1090	1H	2_0475	69.01
1091	1H	2_0769	69.01
1092	1H	2_0937	69.01
1093	1H	2_1446	69.01
1094	1H	2_1518	69.01
1095	1H	3_0546	69.01
1096	1H	3_1516	69.01
1097	1H	SCRI_RS_14227	69.048
1098	1H	SCRI_RS_88375	69.048
1099	1H	SCRI_RS_171221	69.048
1100	1H	SCRI_RS_150226	69.048
1101	1H	JHI-Hv50k-2016-13500	69.048
1102	1H	JHI-Hv50k-2016-13509	69.048
1103	1H	JHI-Hv50k-2016-13566	69.048
1104	1H	JHI-Hv50k-2016-13578	69.048
1105	1H	JHI-Hv50k-2016-13583	69.048
1106	1H	JHI-Hv50k-2016-13621	69.048
1107	1H	JHI-Hv50k-2016-13780	69.048
1108	1H	JHI-Hv50k-2016-13961	69.048
1109	1H	JHI-Hv50k-2016-14076	69.048
1110	1H	JHI-Hv50k-2016-14306	69.048
1111	1H	bPb-9116	69.3
1112	1H	InDel1118	69.3
1113	1H	bPb-0234	69.6
1114	1H	bPb-3089	69.6
1115	1H	bPb-4144	69.6
1116	1H	bPb-4898	69.6
1117	1H	bPb-5249	69.6
1118	1H	bPb-6901	69.6
1119	1H	bPb-6911	69.6
1120	1H	bPb-9121	69.6
1121	1H	bPb-1213	69.7
1122	1H	1_0788	69.7
1123	1H	1_1041	69.7
1124	1H	1_1174	69.7
1125	1H	1_1189	69.7
1126	1H	2_0323	69.7
1127	1H	2_0632	69.7
1128	1H	2_0971	69.7
1129	1H	2_1457	69.7
1130	1H	3_0204	69.7
1131	1H	3_1229	69.7
1132	1H	bPb-6980	69.7
1133	1H	bPb-7607	69.7
1134	1H	bPb-9401	69.7
1135	1H	bPb-1366	69.8
1136	1H	3_0052	69.99
1137	1H	GBM1143	70.12
1138	1H	GBM1371	70.31
1139	1H	GBM5162	70.31
1140	1H	2_1301	70.37
1141	1H	bPb-7829	70.37
1142	1H	Bmag0113h	70.69
1143	1H	2_1213	71.59
1144	1H	InDel1119	71.72
1145	1H	1_1008	71.73
1146	1H	2_0149	71.73
1147	1H	bPb-7963	71.73
1148	1H	1_0865	71.8
1149	1H	1_0396	71.87
1150	1H	2_1373	71.87
1151	1H	3_1163	71.87
1152	1H	bPb-1889	71.87
1153	1H	bPb-3838	71.87
1154	1H	His3B	72.2
1155	1H	JHI-Hv50k-2016-14681	72.368
1156	1H	SCRI_RS_155382	72.368
1157	1H	JHI-Hv50k-2016-14683	72.368
1158	1H	11_10757	72.368
1159	1H	JHI-Hv50k-2016-14867	72.368
1160	1H	JHI-Hv50k-2016-14904	72.368
1161	1H	ABC152F	72.6
1162	1H	JHI-Hv50k-2016-14929	72.758
1163	1H	JHI-Hv50k-2016-14930	72.758
1164	1H	JHI-Hv50k-2016-14932	72.758
1165	1H	JHI-Hv50k-2016-15025	73.148
1166	1H	JHI-Hv50k-2016-15027	73.148
1167	1H	JHI-Hv50k-2016-15033	73.148
1168	1H	JHI-Hv50k-2016-15043	73.148
1169	1H	JHI-Hv50k-2016-15048	73.148
1170	1H	JHI-Hv50k-2016-15050	73.148
1171	1H	JHI-Hv50k-2016-15051	73.148
1172	1H	JHI-Hv50k-2016-15068	73.148
1173	1H	JHI-Hv50k-2016-15073	73.148
1174	1H	JHI-Hv50k-2016-15075	73.148
1175	1H	JHI-Hv50k-2016-15082	73.148
1176	1H	JHI-Hv50k-2016-15099	73.148
1177	1H	JHI-Hv50k-2016-15113	73.148
1178	1H	ABC307A	73.4
1179	1H	InDel1120	73.5
1180	1H	InDel1121	73.63
1181	1H	InDel1122	73.63
1182	1H	3_1319	73.64
1183	1H	InDel1123	73.78
1184	1H	InDel1124	73.78
1185	1H	1_1277	73.78
1186	1H	3_1192	73.78
1187	1H	3_1263	73.78
1188	1H	SCRI_RS_239784	73.938
1189	1H	JHI-Hv50k-2016-15408	73.938
1190	1H	JHI-Hv50k-2016-15414	73.938
1191	1H	SCRI_RS_150500	73.938
1192	1H	JHI-Hv50k-2016-15510	73.938
1193	1H	JHI-Hv50k-2016-15515	73.938
1194	1H	JHI-Hv50k-2016-15523	73.938
1195	1H	JHI-Hv50k-2016-15529	73.938
1196	1H	JHI-Hv50k-2016-15574	73.938
1197	1H	JHI-Hv50k-2016-15598	73.938
1198	1H	JHI-Hv50k-2016-15630	73.938
1199	1H	cMWG649B	74.01
1200	1H	GBMS054	74.36
1201	1H	Bmag382	74.9
1202	1H	JHI-Hv50k-2016-15607	75.108
1203	1H	JHI-Hv50k-2016-15608	75.108
1204	1H	JHI-Hv50k-2016-15609	75.108
1205	1H	12_31276	75.108
1206	1H	JHI-Hv50k-2016-15705	75.108
1207	1H	JHI-Hv50k-2016-15707	75.108
1208	1H	JHI-Hv50k-2016-15722	75.108
1209	1H	1_0822	75.13
1210	1H	JHI-Hv50k-2016-15869	75.498
1211	1H	JHI-Hv50k-2016-15870	75.498
1212	1H	JHI-Hv50k-2016-15952	75.498
1213	1H	JHI-Hv50k-2016-15962	75.498
1214	1H	JHI-Hv50k-2016-15964	75.498
1215	1H	JHI-Hv50k-2016-16019	75.888
1216	1H	JHI-Hv50k-2016-16025	75.888
1217	1H	JHI-Hv50k-2016-16026	75.888
1218	1H	GBMS128c	76.11
1219	1H	bPb-7524	76.2
1220	1H	bPb-2007	76.4
1221	1H	2_0125	76.61
1222	1H	2_0153	76.61
1223	1H	JHI-Hv50k-2016-16033	76.668
1224	1H	JHI-Hv50k-2016-16053	76.668
1225	1H	JHI-Hv50k-2016-16065	76.668
1226	1H	JHI-Hv50k-2016-16066	76.668
1227	1H	GBM1272	76.86
1228	1H	1_0357	77.57
1229	1H	1_1173	77.57
1230	1H	Bmag0382	77.57
1231	1H	SCRI_RS_232660	77.649
1232	1H	SCRI_RS_128285	77.649
1233	1H	JHI-Hv50k-2016-16174	78.228
1234	1H	JHI-Hv50k-2016-16178	78.228
1235	1H	JHI-Hv50k-2016-16180	78.228
1236	1H	JHI-Hv50k-2016-16185	78.228
1237	1H	JHI-Hv50k-2016-16203	78.228
1238	1H	JHI-Hv50k-2016-16218	78.228
1239	1H	JHI-Hv50k-2016-16219	78.228
1240	1H	JHI-Hv50k-2016-16224	78.228
1241	1H	JHI-Hv50k-2016-16232	78.228
1242	1H	JHI-Hv50k-2016-16233	78.228
1243	1H	JHI-Hv50k-2016-16240	78.228
1244	1H	JHI-Hv50k-2016-16245	78.228
1245	1H	JHI-Hv50k-2016-16247	78.228
1246	1H	JHI-Hv50k-2016-16248	78.228
1247	1H	JHI-Hv50k-2016-16250	78.228
1248	1H	JHI-Hv50k-2016-16252	78.228
1249	1H	JHI-Hv50k-2016-16253	78.228
1250	1H	JHI-Hv50k-2016-16255	78.228
1251	1H	JHI-Hv50k-2016-16257	78.228
1252	1H	JHI-Hv50k-2016-16260	78.228
1253	1H	JHI-Hv50k-2016-16264	78.228
1254	1H	bPb-2248	78.42
1255	1H	InDel1125	78.56
1256	1H	InDel1126	79.2
1257	1H	InDel1127	79.2
1258	1H	1_0111	79.2
1259	1H	2_0187	79.2
1260	1H	2_0267	79.2
1261	1H	2_0596	79.2
1262	1H	2_0613	79.2
1263	1H	2_0909	79.2
1264	1H	2_1020	79.2
1265	1H	3_0615	79.2
1266	1H	3_1152	79.2
1267	1H	HVHVA1	79.2
1268	1H	cMWG706A	79.38
1269	1H	GBM1002	79.38
1270	1H	11_10760	79.398
1271	1H	JHI-Hv50k-2016-16332	79.398
1272	1H	JHI-Hv50k-2016-16399	79.398
1273	1H	JHI-Hv50k-2016-16400	79.398
1274	1H	JHI-Hv50k-2016-16401	79.398
1275	1H	JHI-Hv50k-2016-16403	79.398
1276	1H	JHI-Hv50k-2016-16405	79.398
1277	1H	JHI-Hv50k-2016-16413	79.398
1278	1H	JHI-Hv50k-2016-16437	79.398
1279	1H	JHI-Hv50k-2016-16442	79.398
1280	1H	JHI-Hv50k-2016-16444	79.398
1281	1H	JHI-Hv50k-2016-16445	79.398
1282	1H	JHI-Hv50k-2016-16448	79.398
1283	1H	JHI-Hv50k-2016-16449	79.398
1284	1H	JHI-Hv50k-2016-16450	79.398
1285	1H	JHI-Hv50k-2016-16459	79.398
1286	1H	JHI-Hv50k-2016-16461	79.398
1287	1H	JHI-Hv50k-2016-16462	79.398
1288	1H	JHI-Hv50k-2016-16468	79.398
1289	1H	JHI-Hv50k-2016-16469	79.398
1290	1H	JHI-Hv50k-2016-16473	79.398
1291	1H	JHI-Hv50k-2016-16475	79.398
1292	1H	JHI-Hv50k-2016-16477	79.398
1293	1H	JHI-Hv50k-2016-16478	79.398
1294	1H	JHI-Hv50k-2016-16480	79.398
1295	1H	JHI-Hv50k-2016-16481	79.398
1296	1H	JHI-Hv50k-2016-16482	79.398
1297	1H	JHI-Hv50k-2016-16489	79.398
1298	1H	JHI-Hv50k-2016-16491	79.398
1299	1H	JHI-Hv50k-2016-16499	79.398
1300	1H	JHI-Hv50k-2016-16507	79.398
1301	1H	JHI-Hv50k-2016-16514	79.398
1302	1H	JHI-Hv50k-2016-16516	79.398
1303	1H	JHI-Hv50k-2016-16517	79.398
1304	1H	JHI-Hv50k-2016-16542	79.398
1305	1H	PSR162	79.6
1306	1H	JHI-Hv50k-2016-16622	79.788
1307	1H	JHI-Hv50k-2016-16623	79.788
1308	1H	JHI-Hv50k-2016-16624	79.788
1309	1H	JHI-Hv50k-2016-16625	79.788
1310	1H	JHI-Hv50k-2016-16626	79.788
1311	1H	JHI-Hv50k-2016-16644	79.788
1312	1H	JHI-Hv50k-2016-16648	79.788
1313	1H	JHI-Hv50k-2016-16650	79.788
1314	1H	JHI-Hv50k-2016-16651	79.788
1315	1H	JHI-Hv50k-2016-16654	79.788
1316	1H	JHI-Hv50k-2016-16655	79.788
1317	1H	JHI-Hv50k-2016-16657	79.788
1318	1H	11_21072	79.788
1319	1H	JHI-Hv50k-2016-16677	79.788
1320	1H	JHI-Hv50k-2016-16680	79.788
1321	1H	JHI-Hv50k-2016-16684	79.788
1322	1H	JHI-Hv50k-2016-16711	79.788
1323	1H	JHI-Hv50k-2016-16712	79.788
1324	1H	JHI-Hv50k-2016-16715	79.788
1325	1H	JHI-Hv50k-2016-16731	79.788
1326	1H	JHI-Hv50k-2016-16732	79.788
1327	1H	JHI-Hv50k-2016-16733	79.788
1328	1H	JHI-Hv50k-2016-16735	79.788
1329	1H	JHI-Hv50k-2016-16778	79.788
1330	1H	JHI-Hv50k-2016-16780	79.788
1331	1H	JHI-Hv50k-2016-16787	79.788
1332	1H	JHI-Hv50k-2016-16799	79.788
1333	1H	JHI-Hv50k-2016-16800	79.788
1334	1H	JHI-Hv50k-2016-16807	79.788
1335	1H	JHI-Hv50k-2016-16839	79.788
1336	1H	12_31177	79.788
1337	1H	JHI-Hv50k-2016-16845	79.788
1338	1H	JHI-Hv50k-2016-16903	80.378
1339	1H	JHI-Hv50k-2016-16906	80.378
1340	1H	JHI-Hv50k-2016-16907	80.378
1341	1H	JHI-Hv50k-2016-16908	80.378
1342	1H	JHI-Hv50k-2016-16911	80.378
1343	1H	JHI-Hv50k-2016-16913	80.378
1344	1H	JHI-Hv50k-2016-16918	80.378
1345	1H	JHI-Hv50k-2016-16921	80.378
1346	1H	JHI-Hv50k-2016-16923	80.378
1347	1H	JHI-Hv50k-2016-16924	80.378
1348	1H	JHI-Hv50k-2016-16927	80.378
1349	1H	JHI-Hv50k-2016-16928	80.378
1350	1H	JHI-Hv50k-2016-16929	80.378
1351	1H	JHI-Hv50k-2016-16965	80.378
1352	1H	JHI-Hv50k-2016-17006	80.378
1353	1H	JHI-Hv50k-2016-17042	80.768
1354	1H	JHI-Hv50k-2016-17064	80.768
1355	1H	JHI-Hv50k-2016-17065	80.768
1356	1H	JHI-Hv50k-2016-17082	80.768
1357	1H	JHI-Hv50k-2016-17085	80.768
1358	1H	JHI-Hv50k-2016-17086	80.768
1359	1H	JHI-Hv50k-2016-17159	80.768
1360	1H	JHI-Hv50k-2016-17163	80.768
1361	1H	JHI-Hv50k-2016-17164	80.768
1362	1H	JHI-Hv50k-2016-17165	80.768
1363	1H	SCRI_RS_161702	80.795
1364	1H	bPb-1419	80.9
1365	1H	bPb-4515	80.9
1366	1H	bPb-7429	80.9
1367	1H	bPb-9180	80.9
1368	1H	2_0780	81.01
1369	1H	3_0171	81.01
1370	1H	bPb-3378	81.01
1371	1H	bPb-9897	81.01
1372	1H	MWG706	81.1
1373	1H	InDel1128	81.11
1374	1H	InDel1129	81.11
1375	1H	3_0191	81.11
1376	1H	SCRI_RS_116548	81.25
1377	1H	3_1181	81.33
1378	1H	3_1507	81.33
1379	1H	InDel1130	81.33
1380	1H	InDel1131	81.41
1381	1H	JHI-Hv50k-2016-17218	81.548
1382	1H	JHI-Hv50k-2016-17219	81.548
1383	1H	JHI-Hv50k-2016-17222	81.548
1384	1H	JHI-Hv50k-2016-17226	81.548
1385	1H	JHI-Hv50k-2016-17238	81.548
1386	1H	JHI-Hv50k-2016-17241	81.548
1387	1H	JHI-Hv50k-2016-17362	81.548
1388	1H	JHI-Hv50k-2016-17393	81.548
1389	1H	JHI-Hv50k-2016-17394	81.548
1390	1H	JHI-Hv50k-2016-17441	81.548
1391	1H	12_30336	81.548
1392	1H	JHI-Hv50k-2016-17481	81.548
1393	1H	SCRI_RS_114047	81.548
1394	1H	SCRI_RS_193392	81.548
1395	1H	HvCSLC1	82.2
1396	1H	JHI-Hv50k-2016-17526	83.118
1397	1H	JHI-Hv50k-2016-17533	83.118
1398	1H	SCRI_RS_153785	83.118
1399	1H	1_0091	83.32
1400	1H	bPb-4257	83.32
1401	1H	bPb-4796	83.32
1402	1H	SCRI_RS_170869	83.508
1403	1H	JHI-Hv50k-2016-17765	83.508
1404	1H	11_10764	83.508
1405	1H	JHI-Hv50k-2016-17846	83.508
1406	1H	JHI-Hv50k-2016-17849	83.508
1407	1H	JHI-Hv50k-2016-17850	83.508
1408	1H	JHI-Hv50k-2016-17884	83.508
1409	1H	JHI-Hv50k-2016-17885	83.508
1410	1H	SCRI_RS_189483	83.508
1411	1H	JHI-Hv50k-2016-17892	83.508
1412	1H	JHI-Hv50k-2016-17895	83.508
1413	1H	JHI-Hv50k-2016-17898	83.508
1414	1H	JHI-Hv50k-2016-17901	83.508
1415	1H	JHI-Hv50k-2016-17903	83.508
1416	1H	JHI-Hv50k-2016-17905	83.508
1417	1H	JHI-Hv50k-2016-17907	83.508
1418	1H	SCRI_RS_140837	83.508
1419	1H	JHI-Hv50k-2016-17965	83.508
1420	1H	JHI-Hv50k-2016-17966	83.508
1421	1H	JHI-Hv50k-2016-17967	83.508
1422	1H	SCRI_RS_230987	83.508
1423	1H	bPb-3473	83.6
1424	1H	bPb-6770	84.5
1425	1H	bPb-3984	84.6
1426	1H	bPb-1078	84.6
1427	1H	InDel1132	84.63
1428	1H	InDel1133	84.63
1429	1H	InDel1134	84.63
1430	1H	InDel1135	84.63
1431	1H	2_0921	84.63
1432	1H	3_0509	84.63
1433	1H	InDel1136	84.7
1434	1H	InDel1185	84.7
1435	1H	2_0625	84.7
1436	1H	2_0844	84.7
1437	1H	bPt-4966	85.6
1438	1H	bPb-3992	86.7
1439	1H	1_0149	87.13
1440	1H	1_0231	87.13
1441	1H	2_0021	87.13
1442	1H	2_0220	87.13
1443	1H	bPb-2363	87.13
1444	1H	bPb-9108	87.27
1445	1H	bPt-1741	87.27
1446	1H	ABC257	87.83
1447	1H	2_0221	89.51
1448	1H	3_0798	89.96
1449	1H	3_1526	89.96
1450	1H	InDel1137	90.38
1451	1H	1_0789	90.38
1452	1H	2_1392	90.38
1453	1H	3_1223	90.38
1454	1H	3_0014	90.81
1455	1H	3_0526	90.81
1456	1H	3_1025	90.81
1457	1H	3_1028	90.81
1458	1H	3_1029	90.81
1459	1H	3_1030	90.81
1460	1H	3_1031	90.81
1461	1H	InDel1138	90.81
1462	1H	bPt-3869	91.03
1463	1H	bPb-2063	91.83
1464	1H	bPb-6343	91.83
1465	1H	bPt-5672	91.83
1466	1H	bPt-6128	91.83
1467	1H	SCRI_RS_184784	92.026
1468	1H	BOPA1_3277-446	92.026
1469	1H	SCRI_RS_11615	92.026
1470	1H	JHI-Hv50k-2016-18006	92.026
1471	1H	JHI-Hv50k-2016-18032	92.026
1472	1H	JHI-Hv50k-2016-18042	92.026
1473	1H	JHI-Hv50k-2016-18043	92.026
1474	1H	SCRI_RS_160545	92.026
1475	1H	11_10275	92.026
1476	1H	JHI-Hv50k-2016-18068	92.026
1477	1H	JHI-Hv50k-2016-18132	92.026
1478	1H	JHI-Hv50k-2016-18133	92.026
1479	1H	SCRI_RS_147042	92.026
1480	1H	JHI-Hv50k-2016-18134	92.026
1481	1H	JHI-Hv50k-2016-18138	92.026
1482	1H	JHI-Hv50k-2016-18139	92.026
1483	1H	JHI-Hv50k-2016-18141	92.026
1484	1H	JHI-Hv50k-2016-18142	92.026
1485	1H	JHI-Hv50k-2016-18149	92.026
1486	1H	11_10597	92.026
1487	1H	JHI-Hv50k-2016-18158	92.026
1488	1H	JHI-Hv50k-2016-18159	92.026
1489	1H	JHI-Hv50k-2016-18160	92.026
1490	1H	JHI-Hv50k-2016-18163	92.026
1491	1H	11_20514	92.026
1492	1H	JHI-Hv50k-2016-18164	92.026
1493	1H	SCRI_RS_187264	92.026
1494	1H	JHI-Hv50k-2016-18180	92.026
1495	1H	JHI-Hv50k-2016-18188	92.026
1496	1H	JHI-Hv50k-2016-18206	92.026
1497	1H	JHI-Hv50k-2016-18209	92.026
1498	1H	JHI-Hv50k-2016-18211	92.026
1499	1H	JHI-Hv50k-2016-18214	92.026
1500	1H	JHI-Hv50k-2016-18239	92.026
1501	1H	JHI-Hv50k-2016-18243	92.026
1502	1H	JHI-Hv50k-2016-18338	92.026
1503	1H	JHI-Hv50k-2016-18354	92.026
1504	1H	JHI-Hv50k-2016-18360	92.026
1505	1H	JHI-Hv50k-2016-18373	92.026
1506	1H	JHI-Hv50k-2016-18380	92.026
1507	1H	JHI-Hv50k-2016-18381	92.026
1508	1H	JHI-Hv50k-2016-18382	92.026
1509	1H	JHI-Hv50k-2016-18385	92.026
1510	1H	JHI-Hv50k-2016-18386	92.026
1511	1H	JHI-Hv50k-2016-18400	92.026
1512	1H	JHI-Hv50k-2016-18401	92.026
1513	1H	SCRI_RS_141140	92.276
1514	1H	SCRI_RS_214559	92.276
1515	1H	SCRI_RS_183171	92.276
1516	1H	bPb-5014	92.33
1517	1H	bPb-5198	92.33
1518	1H	bPb-8081	92.33
1519	1H	bPt-1505	92.33
1520	1H	bPt-7875	92.33
1521	1H	bPt-8813	92.33
1522	1H	BCD265c	92.33
1523	1H	BCD808a	92.33
1524	1H	CDO669b	92.33
1525	1H	JHI-Hv50k-2016-18410	93.056
1526	1H	JHI-Hv50k-2016-18411	93.056
1527	1H	JHI-Hv50k-2016-18413	93.056
1528	1H	11_21134	93.056
1529	1H	cMWG733	93.2
1530	1H	bPb-8453	94.6
1531	1H	InDel1139	94.6
1532	1H	1_0905	94.63
1533	1H	2_0140	94.74
1534	1H	2_1317	95.34
1535	1H	bPb-0617	95.7
1536	1H	bPb-8935	95.7
1537	1H	bPt-0534	95.7
1538	1H	bPt-2693	95.7
1539	1H	bPt-8800	95.7
1540	1H	BCD304	95.7
1541	1H	InDel1140	95.76
1542	1H	InDel1141	95.76
1543	1H	1_0729	95.76
1544	1H	1_1116	95.76
1545	1H	2_0959	95.76
1546	1H	2_1478	95.76
1547	1H	3_0257	95.76
1548	1H	bPb-3384	95.76
1549	1H	X7SGLOB	96.5
1550	1H	InDel1186	97.67
1551	1H	bPt-5002	98.2
1552	1H	bPb-0092	99.8
1553	1H	bPb-2240	99.8
1554	1H	AtpbA	99.8
1555	1H	ABG702	99.88
1556	1H	SCRI_RS_199179	99.941
1557	1H	SCRI_RS_132461	99.941
1558	1H	SCRI_RS_199178	99.941
1559	1H	SCRI_RS_9480	99.941
1560	1H	JHI-Hv50k-2016-18514	99.941
1561	1H	JHI-Hv50k-2016-18529	100.131
1562	1H	JHI-Hv50k-2016-18530	100.131
1563	1H	JHI-Hv50k-2016-18696	100.911
1564	1H	JHI-Hv50k-2016-18697	100.911
1565	1H	11_11293	100.911
1566	1H	JHI-Hv50k-2016-18712	100.911
1567	1H	JHI-Hv50k-2016-18720	100.911
1568	1H	JHI-Hv50k-2016-18721	100.911
1569	1H	JHI-Hv50k-2016-18725	100.911
1570	1H	JHI-Hv50k-2016-18726	100.911
1571	1H	JHI-Hv50k-2016-18729	100.911
1572	1H	12_10491	100.911
1573	1H	JHI-Hv50k-2016-18735	100.911
1574	1H	JHI-Hv50k-2016-18745	100.911
1575	1H	JHI-Hv50k-2016-18747	100.911
1576	1H	JHI-Hv50k-2016-18760	100.911
1577	1H	JHI-Hv50k-2016-18762	100.911
1578	1H	JHI-Hv50k-2016-18776	100.911
1579	1H	JHI-Hv50k-2016-18779	100.911
1580	1H	JHI-Hv50k-2016-18780	100.911
1581	1H	JHI-Hv50k-2016-18793	100.911
1582	1H	JHI-Hv50k-2016-18797	100.911
1583	1H	JHI-Hv50k-2016-18883	100.911
1584	1H	JHI-Hv50k-2016-18885	100.911
1585	1H	JHI-Hv50k-2016-18833	101.311
1586	1H	JHI-Hv50k-2016-18889	101.311
1587	1H	JHI-Hv50k-2016-18940	101.311
1588	1H	JHI-Hv50k-2016-18950	101.311
1589	1H	GBMS053	101.53
1590	1H	JHI-Hv50k-2016-19014	101.701
1591	1H	JHI-Hv50k-2016-19160	101.701
1592	1H	JHI-Hv50k-2016-19169	101.701
1593	1H	JHI-Hv50k-2016-19198	101.701
1594	1H	JHI-Hv50k-2016-19217	101.701
1595	1H	JHI-Hv50k-2016-19255	101.701
1596	1H	JHI-Hv50k-2016-19261	101.701
1597	1H	JHI-Hv50k-2016-19267	101.701
1598	1H	11_10526	101.701
1599	1H	JHI-Hv50k-2016-19311	101.701
1600	1H	12_31467	101.701
1601	1H	JHI-Hv50k-2016-19334	101.701
1602	1H	JHI-Hv50k-2016-19345	101.701
1603	1H	JHI-Hv50k-2016-19396	101.701
1604	1H	JHI-Hv50k-2016-19484	101.701
1605	1H	JHI-Hv50k-2016-19489	101.701
1606	1H	JHI-Hv50k-2016-19505	101.701
1607	1H	12_30683	101.701
1608	1H	JHI-Hv50k-2016-19512	101.701
1609	1H	JHI-Hv50k-2016-19518	101.701
1610	1H	JHI-Hv50k-2016-19521	101.701
1611	1H	JHI-Hv50k-2016-19531	101.701
1612	1H	JHI-Hv50k-2016-19669	101.701
1613	1H	JHI-Hv50k-2016-19675	101.701
1614	1H	JHI-Hv50k-2016-19699	101.701
1615	1H	JHI-Hv50k-2016-19711	101.701
1616	1H	JHI-Hv50k-2016-19718	101.701
1617	1H	JHI-Hv50k-2016-19743	101.701
1618	1H	JHI-Hv50k-2016-19938	101.701
1619	1H	JHI-Hv50k-2016-19943	101.701
1620	1H	JHI-Hv50k-2016-19959	101.701
1621	1H	JHI-Hv50k-2016-19966	101.701
1622	1H	SCRI_RS_221759	101.984
1623	1H	BOPA1_2265-363	102.23
1624	1H	BOPA2_12_31467	102.479
1625	1H	SCRI_RS_151764	102.479
1626	1H	BOPA1_8166-525	102.48
1627	1H	SCRI_RS_182631	102.48
1628	1H	SCRI_RS_188937	102.48
1629	1H	BOPA2_12_30683	102.48
1630	1H	BOPA1_3710-852	102.48
1631	1H	SCRI_RS_160916	102.723
1632	1H	BOPA2_12_30796	102.723
1633	1H	BOPA1_ABC02639-1-4-370	102.723
1634	1H	BOPA1_ConsensusGBS0342-1	102.723
1635	1H	SCRI_RS_82327	102.723
1636	1H	BOPA1_3444-1044	102.723
1637	1H	SCRI_RS_85918	102.723
1638	1H	BOPA2_12_10235	102.723
1639	1H	SCRI_RS_193640	102.723
1640	1H	BOPA1_3217-929	102.723
1641	1H	SCRI_RS_17924	102.723
1642	1H	SCRI_RS_139785	102.723
1643	1H	BOPA2_12_31208	102.723
1644	1H	SCRI_RS_149726	102.723
1645	1H	BOPA1_7090-1260	102.723
1646	1H	BOPA2_12_10300	102.723
1647	1H	BOPA1_8613-278	102.723
1648	1H	11_10957	102.723
1649	1H	12_11301	102.723
1650	1H	12_10235	102.723
1651	1H	JHI-Hv50k-2016-20069	102.723
1652	1H	JHI-Hv50k-2016-20076	102.723
1653	1H	SCRI_RS_85917	102.723
1654	1H	11_20855	102.723
1655	1H	12_30796	102.723
1656	1H	JHI-Hv50k-2016-20391	102.723
1657	1H	JHI-Hv50k-2016-20414	102.723
1658	1H	JHI-Hv50k-2016-20419	102.723
1659	1H	11_11478	102.723
1660	1H	JHI-Hv50k-2016-20488	102.723
1661	1H	JHI-Hv50k-2016-20498	102.723
1662	1H	JHI-Hv50k-2016-20512	102.723
1663	1H	JHI-Hv50k-2016-20549	102.723
1664	1H	JHI-Hv50k-2016-20585	102.723
1665	1H	11_10470	102.723
1666	1H	JHI-Hv50k-2016-20590	102.723
1667	1H	JHI-Hv50k-2016-20636	102.723
1668	1H	JHI-Hv50k-2016-20684	102.723
1669	1H	JHI-Hv50k-2016-20692	102.723
1670	1H	JHI-Hv50k-2016-20725	102.723
1671	1H	12_30438	102.723
1672	1H	12_10159	102.723
1673	1H	12_30436	102.723
1674	1H	12_30762	102.723
1675	1H	JHI-Hv50k-2016-21026	102.723
1676	1H	11_20757	102.723
1677	1H	JHI-Hv50k-2016-22829	102.723
1678	1H	JHI-Hv50k-2016-22836	102.723
1679	1H	JHI-Hv50k-2016-22858	102.723
1680	1H	JHI-Hv50k-2016-22869	102.723
1681	1H	JHI-Hv50k-2016-22875	102.723
1682	1H	JHI-Hv50k-2016-22927	102.723
1683	1H	JHI-Hv50k-2016-23022	102.723
1684	1H	JHI-Hv50k-2016-23041	102.723
1685	1H	JHI-Hv50k-2016-23064	102.723
1686	1H	11_20427	102.723
1687	1H	JHI-Hv50k-2016-23106	102.723
1688	1H	JHI-Hv50k-2016-23109	102.723
1689	1H	12_30562	102.723
1690	1H	11_20698	102.723
1691	1H	12_30043	102.723
1692	1H	JHI-Hv50k-2016-23277	102.723
1693	1H	12_10300	102.723
1694	1H	JHI-Hv50k-2016-23330	102.723
1695	1H	11_11287	102.723
1696	1H	JHI-Hv50k-2016-23368	102.723
1697	1H	JHI-Hv50k-2016-23394	102.723
1698	1H	11_21193	102.723
1699	1H	11_20260	102.723
1700	1H	12_30404	102.723
1701	1H	JHI-Hv50k-2016-23511	102.723
1702	1H	JHI-Hv50k-2016-23586	102.723
1703	1H	JHI-Hv50k-2016-23594	102.723
1704	1H	BOPA2_12_10159	102.962
1705	1H	SCRI_RS_149971	102.962
1706	1H	SCRI_RS_141511	102.962
1707	1H	BOPA2_12_30043	102.963
1708	1H	BOPA2_12_30404	102.963
1709	1H	SCRI_RS_213103	102.963
1710	1H	SCRI_RS_143927	102.963
1711	1H	BOPA2_12_30438	102.963
1712	1H	SCRI_RS_186830	102.963
1713	1H	BOPA1_ABC14148-1-1-177	102.963
1714	1H	SCRI_RS_189586	102.963
1715	1H	BOPA1_ABC11913-1-1-104	102.963
1716	1H	BOPA1_1866-866	102.963
1717	1H	SCRI_RS_124377	102.963
1718	1H	BOPA2_12_30562	102.963
1719	1H	JHI-Hv50k-2016-23640	102.963
1720	1H	JHI-Hv50k-2016-23694	102.963
1721	1H	JHI-Hv50k-2016-23706	102.963
1722	1H	JHI-Hv50k-2016-23721	102.963
1723	1H	JHI-Hv50k-2016-23727	102.963
1724	1H	JHI-Hv50k-2016-23754	102.963
1725	1H	11_20660	102.963
1726	1H	JHI-Hv50k-2016-23818	102.963
1727	1H	JHI-Hv50k-2016-23829	102.963
1728	1H	12_31208	102.963
1729	1H	JHI-Hv50k-2016-23940	102.963
1730	1H	JHI-Hv50k-2016-23975	102.963
1731	1H	JHI-Hv50k-2016-24013	102.963
1732	1H	JHI-Hv50k-2016-24165	102.963
1733	1H	JHI-Hv50k-2016-24433	102.963
1734	1H	JHI-Hv50k-2016-24596	102.963
1735	1H	JHI-Hv50k-2016-24600	102.963
1736	1H	JHI-Hv50k-2016-24624	102.963
1737	1H	JHI-Hv50k-2016-24633	102.963
1738	1H	JHI-Hv50k-2016-24648	102.963
1739	1H	JHI-Hv50k-2016-24838	102.963
1740	1H	JHI-Hv50k-2016-24851	102.963
1741	1H	SCRI_RS_132604	102.963
1742	1H	SCRI_RS_7197	102.963
1743	1H	JHI-Hv50k-2016-24939	102.963
1744	1H	JHI-Hv50k-2016-24990	102.963
1745	1H	JHI-Hv50k-2016-25001	102.963
1746	1H	SCRI_RS_236235	102.963
1747	1H	JHI-Hv50k-2016-25043	102.963
1748	1H	JHI-Hv50k-2016-25062	102.963
1749	1H	SCRI_RS_151874	102.963
1750	1H	JHI-Hv50k-2016-25140	102.963
1751	1H	12_30592	102.963
1752	1H	11_11484	102.963
1753	1H	JHI-Hv50k-2016-25364	102.963
1754	1H	JHI-Hv50k-2016-25378	102.963
1755	1H	JHI-Hv50k-2016-25399	102.963
1756	1H	SCRI_RS_138691	103.215
1757	1H	JHI-Hv50k-2016-25431	103.353
1758	1H	SCRI_RS_141598	103.353
1759	1H	12_31272	103.353
1760	1H	JHI-Hv50k-2016-25723	103.353
1761	1H	JHI-Hv50k-2016-25728	103.353
1762	1H	JHI-Hv50k-2016-26334	103.353
1763	1H	SCRI_RS_116685	103.353
1764	1H	JHI-Hv50k-2016-26344	103.353
1765	1H	SCRI_RS_158003	103.353
1766	1H	JHI-Hv50k-2016-26363	103.353
1767	1H	JHI-Hv50k-2016-26365	103.353
1768	1H	bPb-4902	103.4
1769	1H	ABG702a	103.4
1770	1H	BOPA2_12_30306	103.468
1771	1H	bPb-2565	103.7
1772	1H	JHI-Hv50k-2016-27829	104.133
1773	1H	JHI-Hv50k-2016-27837	104.133
1774	1H	11_10933	104.133
1775	1H	JHI-Hv50k-2016-27864	104.133
1776	1H	JHI-Hv50k-2016-27868	104.133
1777	1H	JHI-Hv50k-2016-27873	104.133
1778	1H	JHI-Hv50k-2016-27889	104.133
1779	1H	JHI-Hv50k-2016-27903	104.133
1780	1H	JHI-Hv50k-2016-27921	104.133
1781	1H	JHI-Hv50k-2016-27929	104.133
1782	1H	SCRI_RS_14834	104.133
1783	1H	JHI-Hv50k-2016-27941	104.133
1784	1H	JHI-Hv50k-2016-27948	104.133
1785	1H	JHI-Hv50k-2016-27954	104.133
1786	1H	JHI-Hv50k-2016-27961	104.133
1787	1H	JHI-Hv50k-2016-27968	104.133
1788	1H	JHI-Hv50k-2016-28014	104.133
1789	1H	JHI-Hv50k-2016-28052	104.133
1790	1H	JHI-Hv50k-2016-28053	104.133
1791	1H	JHI-Hv50k-2016-28056	104.133
1792	1H	JHI-Hv50k-2016-28062	104.133
1793	1H	JHI-Hv50k-2016-28073	104.133
1794	1H	SCRI_RS_161643	104.133
1795	1H	JHI-Hv50k-2016-28094	104.133
1796	1H	12_30710	104.133
1797	1H	JHI-Hv50k-2016-28123	104.133
1798	1H	JHI-Hv50k-2016-28125	104.133
1799	1H	JHI-Hv50k-2016-28138	104.133
1800	1H	JHI-Hv50k-2016-28171	104.133
1801	1H	JHI-Hv50k-2016-28209	104.133
1802	1H	JHI-Hv50k-2016-28210	104.133
1803	1H	JHI-Hv50k-2016-28218	104.133
1804	1H	JHI-Hv50k-2016-28251	104.133
1805	1H	JHI-Hv50k-2016-28314	104.133
1806	1H	JHI-Hv50k-2016-28315	104.133
1807	1H	JHI-Hv50k-2016-28331	104.133
1808	1H	JHI-Hv50k-2016-28380	104.133
1809	1H	12_10198	104.133
1810	1H	JHI-Hv50k-2016-28416	104.133
1811	1H	JHI-Hv50k-2016-28456	104.133
1812	1H	12_30343	104.133
1813	1H	JHI-Hv50k-2016-28482	104.133
1814	1H	JHI-Hv50k-2016-28497	104.133
1815	1H	JHI-Hv50k-2016-28505	104.133
1816	1H	JHI-Hv50k-2016-28631	104.133
1817	1H	JHI-Hv50k-2016-28635	104.133
1818	1H	JHI-Hv50k-2016-28716	104.133
1819	1H	JHI-Hv50k-2016-28720	104.133
1820	1H	JHI-Hv50k-2016-28721	104.133
1821	1H	JHI-Hv50k-2016-28732	104.133
1822	1H	JHI-Hv50k-2016-28733	104.133
1823	1H	JHI-Hv50k-2016-28734	104.133
1824	1H	JHI-Hv50k-2016-28743	104.133
1825	1H	JHI-Hv50k-2016-28745	104.133
1826	1H	JHI-Hv50k-2016-28763	104.133
1827	1H	JHI-Hv50k-2016-28765	104.133
1828	1H	11_21053	104.133
1829	1H	BOPA2_12_10938	104.201
1830	1H	BOPA1_5297-796	104.44
1831	1H	BOPA1_ABC10636-1-4-285	104.44
1832	1H	BOPA2_12_30243	104.44
1833	1H	SCRI_RS_17256	104.44
1834	1H	BOPA1_4793-777	104.44
1835	1H	BOPA1_3689-1101	104.44
1836	1H	BOPA2_12_30750	104.44
1837	1H	SCRI_RS_119743	104.44
1838	1H	SCRI_RS_148600	104.44
1839	1H	GBMS012	104.57
1840	1H	BOPA1_8743-197	104.678
1841	1H	BOPA2_12_11169	104.679
1842	1H	BOPA1_8717-244	104.679
1843	1H	SCRI_RS_153733	104.679
1844	1H	BOPA2_12_30522	104.679
1845	1H	SCRI_RS_167877	104.679
1846	1H	BOPA2_12_30786	104.679
1847	1H	BOPA2_12_30672	104.679
1848	1H	JHI-Hv50k-2016-29177	105.069
1849	1H	JHI-Hv50k-2016-29181	105.069
1850	1H	JHI-Hv50k-2016-29220	105.069
1851	1H	JHI-Hv50k-2016-29224	105.069
1852	1H	JHI-Hv50k-2016-265803	105.069
1853	1H	11_10768	105.069
1854	1H	JHI-Hv50k-2016-29236	105.069
1855	1H	JHI-Hv50k-2016-29255	105.069
1856	1H	JHI-Hv50k-2016-29259	105.069
1857	1H	JHI-Hv50k-2016-29271	105.069
1858	1H	JHI-Hv50k-2016-29272	105.069
1859	1H	JHI-Hv50k-2016-29288	105.069
1860	1H	JHI-Hv50k-2016-29301	105.069
1861	1H	11_21333	105.069
1862	1H	JHI-Hv50k-2016-29418	105.069
1863	1H	JHI-Hv50k-2016-29419	105.069
1864	1H	JHI-Hv50k-2016-29420	105.069
1865	1H	JHI-Hv50k-2016-29421	105.069
1866	1H	JHI-Hv50k-2016-29428	105.069
1867	1H	JHI-Hv50k-2016-29468	105.069
1868	1H	SCRI_RS_156506	105.069
1869	1H	JHI-Hv50k-2016-29481	105.069
1870	1H	JHI-Hv50k-2016-29504	105.069
1871	1H	JHI-Hv50k-2016-29539	105.069
1872	1H	JHI-Hv50k-2016-29552	105.069
1873	1H	JHI-Hv50k-2016-29574	105.069
1874	1H	JHI-Hv50k-2016-29600	105.069
1875	1H	JHI-Hv50k-2016-29605	105.069
1876	1H	bPb-0631	105.2
1877	1H	BOPA2_12_30348	105.442
1878	1H	SCRI_RS_1445	106.979
1879	1H	SCRI_RS_207335	106.979
1880	1H	SCRI_RS_193401	106.979
1881	1H	SCRI_RS_100503	107.215
1882	1H	SCRI_RS_165072	107.451
1883	1H	SCRI_RS_201072	107.451
1884	1H	bPb-8855	107.5
1885	1H	SCRI_RS_907	107.686
1886	1H	SCRI_RS_225107	107.686
1887	1H	SCRI_RS_207081	107.92
1888	1H	SCRI_RS_145305	108.151
1889	1H	ABC322B	109.3
1890	1H	3_1511	109.48
1891	1H	InDel1142	109.9
1892	1H	bPb-8082	109.91
1893	1H	InDel1143	109.91
1894	1H	SCRI_RS_229636	111.107
1895	1H	SCRI_RS_213455	111.107
1896	1H	SCRI_RS_152795	112.311
1897	1H	SCRI_RS_121978	112.311
1898	1H	SCRI_RS_179793	112.311
1899	1H	SCRI_RS_122216	112.311
1900	1H	SCRI_RS_211274	112.311
1901	1H	BOPA1_3845-1089	112.311
1902	1H	BOPA2_12_30821	112.311
1903	1H	11_10552	112.311
1904	1H	JHI-Hv50k-2016-30776	112.311
1905	1H	JHI-Hv50k-2016-30804	112.311
1906	1H	JHI-Hv50k-2016-30821	112.311
1907	1H	JHI-Hv50k-2016-30856	112.311
1908	1H	JHI-Hv50k-2016-30877	112.311
1909	1H	JHI-Hv50k-2016-30878	112.311
1910	1H	JHI-Hv50k-2016-30881	112.311
1911	1H	JHI-Hv50k-2016-30897	112.311
1912	1H	JHI-Hv50k-2016-30937	112.311
1913	1H	JHI-Hv50k-2016-30938	112.311
1914	1H	JHI-Hv50k-2016-30978	112.311
1915	1H	JHI-Hv50k-2016-30987	112.311
1916	1H	JHI-Hv50k-2016-30991	112.311
1917	1H	JHI-Hv50k-2016-31007	112.311
1918	1H	JHI-Hv50k-2016-31018	112.311
1919	1H	11_10176	112.311
1920	1H	JHI-Hv50k-2016-31075	112.311
1921	1H	SCRI_RS_192779	112.311
1922	1H	JHI-Hv50k-2016-31237	112.311
1923	1H	JHI-Hv50k-2016-31245	112.311
1924	1H	JHI-Hv50k-2016-31270	112.311
1925	1H	JHI-Hv50k-2016-31277	112.311
1926	1H	JHI-Hv50k-2016-31278	112.311
1927	1H	JHI-Hv50k-2016-31282	112.311
1928	1H	JHI-Hv50k-2016-31338	112.311
1929	1H	JHI-Hv50k-2016-31358	112.311
1930	1H	JHI-Hv50k-2016-31384	112.311
1931	1H	JHI-Hv50k-2016-31390	112.311
1932	1H	JHI-Hv50k-2016-31412	112.311
1933	1H	JHI-Hv50k-2016-31423	112.311
1934	1H	JHI-Hv50k-2016-31425	112.311
1935	1H	SCRI_RS_130666	112.311
1936	1H	JHI-Hv50k-2016-31529	112.311
1937	1H	JHI-Hv50k-2016-31535	112.311
1938	1H	SCRI_RS_236104	112.311
1939	1H	JHI-Hv50k-2016-31556	112.311
1940	1H	JHI-Hv50k-2016-31576	112.311
1941	1H	SCRI_RS_21483	112.311
1942	1H	JHI-Hv50k-2016-31584	112.311
1943	1H	JHI-Hv50k-2016-31591	112.311
1944	1H	JHI-Hv50k-2016-31595	112.311
1945	1H	SCRI_RS_182431	112.311
1946	1H	JHI-Hv50k-2016-31636	112.311
1947	1H	JHI-Hv50k-2016-31679	112.311
1948	1H	JHI-Hv50k-2016-31699	112.311
1949	1H	JHI-Hv50k-2016-31702	112.311
1950	1H	12_30753	112.311
1951	1H	JHI-Hv50k-2016-31785	112.311
1952	1H	JHI-Hv50k-2016-31771	112.701
1953	1H	JHI-Hv50k-2016-31799	112.701
1954	1H	JHI-Hv50k-2016-31801	112.701
1955	1H	JHI-Hv50k-2016-31802	112.701
1956	1H	JHI-Hv50k-2016-31803	112.701
1957	1H	JHI-Hv50k-2016-31804	112.701
1958	1H	JHI-Hv50k-2016-31807	112.701
1959	1H	JHI-Hv50k-2016-31808	112.701
1960	1H	JHI-Hv50k-2016-31809	112.701
1961	1H	JHI-Hv50k-2016-31811	112.701
1962	1H	JHI-Hv50k-2016-31813	112.701
1963	1H	JHI-Hv50k-2016-31814	112.701
1964	1H	JHI-Hv50k-2016-31822	112.701
1965	1H	JHI-Hv50k-2016-31832	112.701
1966	1H	JHI-Hv50k-2016-31835	112.701
1967	1H	12_10201	112.701
1968	1H	JHI-Hv50k-2016-31873	112.701
1969	1H	JHI-Hv50k-2016-31892	113.091
1970	1H	JHI-Hv50k-2016-31897	113.091
1971	1H	JHI-Hv50k-2016-31914	113.091
1972	1H	11_20095	113.091
1973	1H	JHI-Hv50k-2016-31948	113.091
1974	1H	JHI-Hv50k-2016-32022	113.091
1975	1H	JHI-Hv50k-2016-32030	113.091
1976	1H	JHI-Hv50k-2016-32095	113.091
1977	1H	JHI-Hv50k-2016-32153	113.091
1978	1H	JHI-Hv50k-2016-32222	113.091
1979	1H	JHI-Hv50k-2016-32372	113.091
1980	1H	JHI-Hv50k-2016-32383	113.091
1981	1H	JHI-Hv50k-2016-32385	113.091
1982	1H	JHI-Hv50k-2016-32394	113.091
1983	1H	JHI-Hv50k-2016-32395	113.091
1984	1H	SCRI_RS_118785	113.091
1985	1H	JHI-Hv50k-2016-32421	113.091
1986	1H	JHI-Hv50k-2016-32422	113.091
1987	1H	JHI-Hv50k-2016-32457	113.091
1988	1H	JHI-Hv50k-2016-32466	113.091
1989	1H	JHI-Hv50k-2016-32468	113.091
1990	1H	JHI-Hv50k-2016-32472	113.091
1991	1H	SCRI_RS_2945	113.091
1992	1H	JHI-Hv50k-2016-32488	113.091
1993	1H	JHI-Hv50k-2016-32539	113.091
1994	1H	JHI-Hv50k-2016-32545	113.091
1995	1H	JHI-Hv50k-2016-32546	113.091
1996	1H	JHI-Hv50k-2016-32560	113.091
1997	1H	JHI-Hv50k-2016-32562	113.091
1998	1H	JHI-Hv50k-2016-32572	113.091
[truncated: 23,267 more rows]
