# Supplementary material for: Genome-wide screening of meta-QTL and candidate genes controlling yield and yield-related traits in barley (Hordeum vulgare L.)
Source: PLoS One. 2024 May 20;19(5):e0303751. doi: 10.1371/journal.pone.0303751 (PMC11104655; doi:10.1371/journal.pone.0303751)
Supplement: S4 Table — (XLSX) [file pone.0303751.s004.xlsx]

## Sheet: Sheet1
S4 Table. Genetic distance and number of markers for consensus map
Chromosome	Markers (no.)	Length (cM)	Marker density
1H	3130	153.284	20.4196
2H	4714	328.039	14.3702
3H	3783	195.529	19.3475
4H	2566	225.621	11.3731
5H	3965	226.974	17.469
6H	3328	321.244	10.3597
7H	3779	199.738	18.9198
