# Supplementary material for: Genome-wide screening of meta-QTL and candidate genes controlling yield and yield-related traits in barley (Hordeum vulgare L.)
Source: PLoS One. 2024 May 20;19(5):e0303751. doi: 10.1371/journal.pone.0303751 (PMC11104655; doi:10.1371/journal.pone.0303751)
Supplement: S5 Table — (XLSX) [file pone.0303751.s005.xlsx]

## Sheet: Sheet1
S5 Table. Details of MQTL for yield and yield-related traits in barley
MQTL Name	Chr	Position/cM	Confidence interval/cM	CI/cM	Flanking marker	Physical interval/Mb	Num. of QTL	Traita
MQTL1H-1	1H	11.46	11.13 - 11.8	0.67	JHI-Hv50k-2016-8710 - SCRI_RS_113745	1.62 - 8.89	4	DTM, HI, GW, GA
MQTL1H-2	1H	19.75	18.88 - 20.73	1.85	bPb-2183 - 3_0876	11.47 - 14.74	10	HD, GNS, FD, DTM, GFP, TGW, GL, NS, PH
MQTL1H-3	1H	35.75	35.64 - 35.85	0.21	2_0427 - InDel1081	297.90 - 380.16	28	HD, PH, TGW, YD, SL, TN, SPL, GV, GNS, HI, GD
MQTL1H-4	1H	49.32	48.88 - 49.75	0.87	1_0440 - 1_0686	437.56 - 444.19	8	HD, SL, PH, DTM, YD
MQTL1H-5	1H	54.03	53.67 - 54.59	0.92	1_0006 - 2_0990	447.79 - 449.73	8	NSP, HD, PH, DTM, HI, TGW, SL
MQTL1H-6	1H	75.26	74.14 - 76.57	2.43	JHI-Hv50k-2016-15630 - 2_0125	22.43 - 24.14	8	YD, TGW, PH, HD, GA
MQTL1H-7	1H	86.94	86.66 - 87.22	0.56	bPb-3992 - bPb-9108	488.01 - 488.30	6	NSP, TGW, PH, YD, HD
MQTL1H-8	1H	120.29	117.85 - 122.73	4.88	bPb-8676 - JHI-Hv50k-2016-36201	435.27 - 502.06	6	HD, DTM, GNS, TGW, GW
MQTL1H-9	1H	128.76	126.99 - 130.54	3.55	MWG632B - 1_1496	505.78 - 512.90	5	FD, DTM, PH, GNS
MQTL1H-10	1H	135.16	135.11 - 135.21	0.1	GBM1461 - bPb-2260	512.54 - 513.02	29	NSSM, PH, HI, SL, GNS, HD, GA, TGW, NSP, GW, GL, YD, SNS,
MQTL2H-1	2H	41.43	26.08 - 56.78	30.7	SCRI_RS_13476 - SCRI_RS_158433	9.42 - 18.67	6	GL, GA, HD, BY, GL, TGW
MQTL2H-2	2H	72.9	70.27 - 75.53	5.26	JHI-Hv50k-2016-73500 - JHI-Hv50k-2016-73966	25.80 - 26.84	6	GFP, HI, TN, HD, SL
MQTL2H-3	2H	87.96	85.71 - 89.71	4	SCRI_RS_155612 - 2_1416	13.21 - 29.98	3	PH, TGW, GNSM
MQTL2H-4	2H	94.15	93.32 - 94.99	1.67	3_1534 - bPb-8354	17.33 - 19.64	4	HD, GL, GA, GNSM
MQTL2H-5	2H	98.07	97.75 - 98.4	0.65	BOPA2_12_10847 - SCRI_RS_110647	37.53 - 38.25	19	HD, HI, TGW, NSSM, YD, SL, TN, PH, GNS, GA
MQTL2H-6	2H	110.51	110.17 - 110.85	0.68	MWG858 - 2_1015	25.38 - 41.62	20	YD, HD, SNS, GNS, SL, PH, TN, TGW,
MQTL2H-7	2H	119.14	118.08 - 120.2	2.12	JHI-Hv50k-2016-79340 - InDel2037	48.71 - 48.99	11	GA, GL, GW, GWSM, HD, HI, PH, TGW
MQTL2H-8	2H	134.47	132.82 - 135.71	2.89	BOPA2_12_31474 - SCRI_RS_199898	93.05 - 93.37	83	BY, DTM, FD, GA, GDE, GFR, GL, GNS, GV, GWS, GWSM, HD, HI, NS, NSP, NSSM, PH, SL, SNS, TGW, TN, YD
MQTL2H-9	2H	139.54	138.85 - 140.24	1.39	1_1449 - 3_0746	555.97 - 558.85	19	GWP, HI, TN, GNS, TGW, SL, GW, HD, GL, GA
MQTL2H-10	2H	148.04	147.44 - 148.51	1.07	BOPA2_12_31394 - 1_1214	550.59 - 567.09	26	FSN, GA, GL, GNP, GNS, GW, HD, NS, PH, SL, TGW, YD
MQTL2H-11	2H	155.44	155.25 - 155.63	0.38	GBM1062 - InDel2087	554.54 - 561.86	9	GNP, YD, TGW, GNSM, SD, GL, GA
MQTL2H-12	2H	161.42	160.72 - 161.58	0.86	JHI-Hv50k-2016-106572 - JHI-Hv50k-2016-106776	568.41 - 568.59	15	NSP, GNS, GNSM, TN, PH, SL, YD, HI, GL, GA, TGW
MQTL2H-13	2H	182.43	182.25 - 183.31	1.06	1_1383 - 2_0293	646.40 - 647.48	37	BY, DTM, GA, GDE, GL, GNS, GNSM, GW, HD, HI, NSP, PH, SL, TGW, TN, YD
MQTL2H-14	2H	212.39	205.59 - 219.19	13.6	SCRI_RS_157053 - BOPA1_1635-691	593.73 - 601.46	5	GL, GA, TGW
MQTL2H-15	2H	240.06	239.73 - 240.4	0.67	JHI-Hv50k-2016-115933 - SCRI_RS_147203	607.23 - 608.21	4	YD, GNSM, TGW, SL
MQTL2H-16	2H	256.73	255.42 - 258.05	2.63	JHI-Hv50k-2016-120770 - SCRI_RS_144379	618.32 - 618.67	9	GWS, GWP, SL, YD, HI, GW, TGW
MQTL2H-17	2H	275.67	274.29 - 277.06	2.77	JHI-Hv50k-2016-128509 - JHI-Hv50k-2016-130920	631.41 - 635.00	6	PH, HD, GL, GW, GA
MQTL2H-18	2H	310.54	308.85 - 312.23	3.38	JHI-Hv50k-2016-141906 - JHI-Hv50k-2016-142905	654.56 - 656.76	6	GWS, GNS, SNS, GW, GNSM, TGW
MQTL3H-1	3H	0.26	0.06 - 0.59	0.53	2_0175 - 3_1448	2.55 - 18.85	8	SL, HD, TGW, SNS, YD
MQTL3H-2	3H	22.12	21.61 - 22.64	1.03	JHI-Hv50k-2016-164364 - JHI-Hv50k-2016-164450	37.90 - 39.91	20	HD, YD, PH, DTM, TN, BY, HI, GNSM, TGW, GL
MQTL3H-3	3H	45.58	45.34 - 45.75	0.41	3_0088 - 3_1275	453.39 - 498.12	36	BY, DTM, GDE, GWS, HI, HD, NS, NSSM, PH, SL, TGW, TN, YD
MQTL3H-4	3H	49.91	49.24 - 50.59	1.35	3_0663 - 3_0180	523.84 - 548.46	15	BY, FD, GA, GL, GW, HD, PH, TGW, YD
MQTL3H-5	3H	61.14	61.09 - 61.19	0.1	2_1341 - 3_1220	556.05 - 558.45	13	DTM, FD, GFP, GWSM, HI, PH, SL, TGW, YD
MQTL3H-6	3H	71.13	70.24 - 72.02	1.78	JHI-Hv50k-2016-196481 - SCRI_RS_136937	525.77 - 527.98	10	GV, HD, PH, SPL, TGW, YD
MQTL3H-7	3H	77.57	76.8 - 78.38	1.58	SCRI_RS_192761 - 2_0933	533.00 - 582.07	8	GNS, HD, PH, SL, SNS, YD
MQTL3H-8	3H	81.33	80.47 - 82.19	1.72	BOPA1_6302-250 - SCRI_RS_120503	542.04 - 543.23	3	DTM, HD, PH
MQTL3H-9	3H	93.83	92.96 - 94.47	1.51	2_1263 - InDel3133	594.74 - 601.73	15	BY, GW, HD, NSSM, PH, TGW, YD
MQTL3H-10	3H	100.78	100.47 - 101.09	0.62	1_0014 - 2_1267	607.50 - 610.21	4	GL, TGW, YD
MQTL3H-11	3H	108.88	107.29 - 110.47	3.18	JHI-Hv50k-2016-204510 - 1_0039	561.06 - 620.30	12	GA, GL, GNS, GWP, GW, HD, PH, SL, TGW, TN
MQTL3H-12	3H	123.17	120.95 - 125.39	4.44	SCRI_RS_202428 - JHI-Hv50k-2016-211251	580.36 - 584.44	6	GA, GL, GW, HI, PH
MQTL3H-13	3H	172.44	169.13 - 175.75	6.62	JHI-Hv50k-2016-223086 - BOPA1_ConsensusGBS0632-3	611.22 - 611.82	3	GL, PH, SNS
MQTL4H-1	4H	3.65	0.00 - 14.55	14.55	SCRI_RS_32890 - SCRI_RS_145228	0.41 - 6.41	4	GA, GNS, TGW
MQTL4H-2	4H	51.06	42.9 - 59.21	16.31	BOPA1_8724-1282 - SCRI_RS_127657	10.26 - 13.21	6	GL, GNS,GWS, GW
MQTL4H-3	4H	80.29	80.06 - 80.52	0.46	SCRI_RS_6956 - JHI-Hv50k-2016-232968	24.12 - 27.55	7	BY, GA, GNS, GW, TGW, TN
MQTL4H-4	4H	92.85	92.81 - 92.86	0.05	1_1114 - 3_1435	440.17 - 454.32	35	DTM, GNS, GV, GWS, GW, HI, HD, NSSM, PH, SL, TGW, TN, YD,
MQTL4H-5	4H	101.95	101.34 - 102.56	1.22	JHI-Hv50k-2016-251605 - JHI-Hv50k-2016-254266	506.66 - 526.69	14	BY, GA, GNSM, GNS, GWS, GW, PH, SL, SNS, YD
MQTL4H-6	4H	111.78	109.83 - 112.84	3.01	SCRI_RS_119486 - JHI-Hv50k-2016-259161	550.28 - 557.36	4	NSSM, PH, SL, TGW
MQTL4H-7	4H	117.83	116.58 - 119.07	2.49	bPb-1999 - JHI-Hv50k-2016-261129	567.08 - 572.49	2	HD, TGW
MQTL4H-8	4H	126.75	126.36 - 127.13	0.77	EBmac0701 - 1_1228	580.93 - 583.45	23	BY, FSN, GNS, GWS, HI, HD, NSSM, PH, TGW, YD
MQTL4H-9	4H	131.59	130.71 - 132.47	1.76	InDel4139 - InDel4145	589.32 - 591.62	2	FD, SL
MQTL4H-10	4H	148.34	147.69 - 148.98	1.29	3_0429 - JHI-Hv50k-2016-262214	571.71 - 572.18	26	BY, GFP, GL, GWS, HI, HD, NOS, NSSM, PH, SL, TGW, TN, YD
MQTL4H-11	4H	163.06	158.5 - 167.61	9.11	SCRI_RS_168399 - SCRI_RS_193252	576.48 - 584.76	3	HD, PH
MQTL4H-12	4H	192.06	185.14 - 198.97	13.83	JHI-Hv50k-2016-267912 - JHI-Hv50k-2016-270157	591.67 - 597.83	3	GA, GL, GW
MQTL4H-13	4H	221.38	212.96 - 229.81	16.85	BOPA2_12_11235 - JHI-Hv50k-2016-275454	597.08 - 606.93	3	GA, TGW
MQTL5H-1	5H	9.72	8.89 - 10.56	1.67	JHI-Hv50k-2016-277985 - JHI-Hv50k-2016-278267	2.65 - 3.42	5	GA, GNS, GW, SD, TN
MQTL5H-2	5H	37.72	36.26 - 39.19	2.93	JHI-Hv50k-2016-280835 - bPb-2460	7.63 - 8.39	3	GD, SL, YD
MQTL5H-3	5H	82.86	78.52 - 87.21	8.69	JHI-Hv50k-2016-286229 - JHI-Hv50k-2016-306588	23.69 - 423.98	7	GA, GL, GW
MQTL5H-4	5H	124.4	122.5 - 126.3	3.8	InDel5020 - InDel5027	12.27 - 22.18	4	GYP, PH, TGW, YD
MQTL5H-5	5H	133.58	133.58 - 133.59	0.01	1_0106 - Bmag0323	232.72 - 387.24	39	BY, DTM, GFP, GL, GNP, GNS, GT, GW, GYP, HD, NSP, NSSM, PH, TGW, YD
MQTL5H-6	5H	153.38	152.78 - 153.97	1.19	bPb-4905 - 3_1342	472.71 - 488.97	6	GW, HD, PH, TGW, YD
MQTL5H-7	5H	157.92	157.9 - 157.94	0.04	bPb-6643 - 1_0477	498.52 - 500.26	18	BY, GV, GWP, GW, HI, HD, NS, SL, TGW, YD
MQTL5H-8	5H	161.11	160.95 - 161.26	0.31	3_0222 - 1_0845	532.48 - 532.95	28	DTM, GWS, GW, HI, HD, PH, SL, TGW, TN, YD
MQTL5H-9	5H	180.87	180.54 - 181.2	0.66	JHI-Hv50k-2016-317209 - bPb-8070	489.46 - 564.49	8	DTM, GA, GNS, HD, PH, SL
MQTL5H-10	5H	206.77	205.74 - 207.8	2.06	JHI-Hv50k-2016-320615 - JHI-Hv50k-2016-321134	496.51 - 498.29	6	HD, TGW, YD
MQTL5H-11	5H	224.57	224.29 - 224.85	0.56	SCRI_RS_196437 - JHI-Hv50k-2016-357324	510.75 - 570.84	22	GA, GL, GNSM, GW, HI, HD, SL, TGW, TN, YD
MQTL6H-1	6H	4.24	2.21 - 6.27	4.06	JHI-Hv50k-2016-371461 - JHI-Hv50k-2016-372829	8.19 - 9.86	2	GNS, HI
MQTL6H-2	6H	12.63	11.46 - 13.8	2.34	JHI-Hv50k-2016-373942 - JHI-Hv50k-2016-374189	12.78 - 13.34	7	GW, HD, NSP, PH, TGW, YD
MQTL6H-3	6H	37.22	35.89 - 38.55	2.66	JHI-Hv50k-2016-378195 - JHI-Hv50k-2016-379238	19.70 - 23.00	5	TGW, TN
MQTL6H-4	6H	55.21	53.95 - 56.47	2.52	JHI-Hv50k-2016-381548 - InDel6037	30.95 - 34.99	10	GNS, GW, PH, SL, SNS, TGW
MQTL6H-5	6H	66.75	66.35 - 67.16	0.81	1_0591 - 1_0187	224.94 - 412.48	43	DTM, FSN, GYP, HI, HD, NSSM, PH, SL, TGW, YD
MQTL6H-6	6H	74.71	74.35 - 75.06	0.71	JHI-Hv50k-2016-389684 - SCRI_RS_162760	91.27 - 221.08	17	GA, GD, GL, GNS, GT, GW, HI, HD, PH, SL, YD
MQTL6H-7	6H	91.07	89.11 - 93.02	3.91	SCRI_RS_219632 - SCRI_RS_165594	464.20 - 490.08	12	GDE, GNSM, GW, NSSM, TGW, TN
MQTL6H-8	6H	126.97	125.43 - 128.5	3.07	3_0100 - bPb-9154	550.95 - 554.19	5	GL, GV, HD, TGW
MQTL6H-9	6H	161.92	159.83 - 164.01	4.18	JHI-Hv50k-2016-416765 - SCRI_RS_187841	521.20 - 527.39	3	GW, SL
MQTL7H-1	7H	56.96	56.89 - 57.03	0.14	bPb-3461 - bPb-7993	3.12 - 4.65	6	DTM, GL, GNS, PH, SNS
MQTL7H-2	7H	67.76	67.26 - 68.25	0.99	HVM04 - 2_0722	17.59 - 40.27	10	DTM, FD, GA, GFP, HD, TGW, TN, YD
MQTL7H-3	7H	79.67	78.36 - 80.97	2.61	JHI-Hv50k-2016-459932 - JHI-Hv50k-2016-460500	42.65 - 44.15	17	BY, FD, GNSM, GNS, GWP, GYP, HI, HD, PH, SL, SNS, TGW, TN, YD
MQTL7H-4	7H	91.3	91.03 - 91.56	0.53	2_0165 - JHI-Hv50k-2016-461918	50.45 - 50.46	14	BY, DTM, GA, GL, GNS, HD, NSP, PH, SL, YD
MQTL7H-5	7H	112.98	111.74 - 114.23	2.49	SCRI_RS_96550 - SCRI_RS_108830	91.79 - 137.7	22	GA, GL, GNSM, GWP, HD, PH, SL, TGW, TN
MQTL7H-6	7H	123.26	123.26 - 123.27	0.01	2_1300 - InDel7063	431.87 - 448.12	29	BY, FD, GA, GD, GL, GNS, GW, HD, PH, SL, SNS, TGW, YD
MQTL7H-7	7H	130.32	130.27 - 130.37	0.1	SCRI_RS_162972 - JHI-Hv50k-2016-511983	610.18 - 614.80	17	GA, GL, GNSM, GWS, GW, HD, PH, TGW, YD
MQTL7H-8	7H	137.57	136.12 - 139.01	2.89	JHI-Hv50k-2016-515883 - InDel7089	575.54 - 621.79	9	GNS, GP, HI, HD, PH, SL, TGW, YD
MQTL7H-9	7H	158.22	157.24 - 159.2	1.96	InDel7106 - 2_0354	596.49 - 599.21	2	GNS, PH
MQTL7H-10	7H	172.33	170.12 - 174.54	4.42	bPb-7153 - Bmac0035	607.78 - 613.06	5	HD, PH, TGW, YD
MQTL7H-11	7H	185.78	184.65 - 187.81	3.16	GBM1017 - E35M54-180	611.24 - 619.78	7	GWS, HD, NSP, PH, TGW, YD
a BY biomass yield, DTM days to maturity, FD flowering date, FSN fertile spike number, GA grain area, GD grain diameter, GDE grain density, GFP grain filling period, GFR grain filling rate, GL grain length, GNP grain number per plant, GNS grain number per spike, GNSM grain number per square meter, GP grain perimeter, GT grain thickness, GV grain volume, GW grain width, GWP grain weight per plant,…
Bold MQTL indicates the HcMQTL region
