# Supplementary material for: Genome-wide screening of meta-QTL and candidate genes controlling yield and yield-related traits in barley (Hordeum vulgare L.)
Source: PLoS One. 2024 May 20;19(5):e0303751. doi: 10.1371/journal.pone.0303751 (PMC11104655; doi:10.1371/journal.pone.0303751)
Supplement: S6 Table — (XLSX) [file pone.0303751.s006.xlsx]

## Sheet: Sheet1
S6 Table. Comparison of MQTLs with important marker-trait associations (MTAs) in previous GWAS for yield and related traits in barley
Reference	MTAa	Chromosome	Physical position (bp)	MQTLs
[1]	SCRI_RS_165792	1H	8352810	MQTL1H-1
[1]	SCRI_RS_149094	1H	512539298	MQTL1H-9
[1]	SCRI_RS_141322	1H	510058023	MQTL1H-9
[1]	SCRI_RS_170857	1H	511133779	MQTL1H-9
[2]	SCRI_RS_152464	1H	12442656	MQTL1H-2
[3]	BOPA1_7372_1253	1H	7228966	MQTL1H-1
[3]	SCRI_RS_222250	1H	8875315	MQTL1H-1
[3]	SCRI_RS_130600	1H	11796909	MQTL1H-2
[3]	SCRI_RS_141877	1H	13727327	MQTL1H-2
[3]	BOPA2_12_30948	1H	13470348	MQTL1H-2
[3]	BOPA1_3751_1136	1H	22567867	MQTL1H-6
[3]	BOPA1_2036_1027	1H	438819782	MQTL1H-4
[3]	BOPA2_12_30742	1H	441669561	MQTL1H-4
[3]	BOPA1_713_972	1H	449500007	MQTL1H-5
[3]	SCRI_RS_156208	1H	449213943	MQTL1H-5
[3]	SCRI_RS_187051	1H	512480345	MQTL1H-9
[4]	SCRI_RS_124234	1H	2106384	MQTL1H-1
[4]	SCRI_RS_60145	1H	4184290	MQTL1H-1
[4]	11_21174	1H	7137635	MQTL1H-1
[4]	SCRI_RS_162524	1H	6981507	MQTL1H-1
[4]	SCRI_RS_184274	1H	7944100	MQTL1H-1
[4]	SCRI_RS_116548	1H	24027749	MQTL1H-6
[4]	SCRI_RS_188218	1H	510595262	MQTL1H-9
[4]	SCRI_RS_231267	1H	512692382	MQTL1H-9, MQTL1H-10
[4]	SCRI_RS_138629	1H	507661381	MQTL1H-9
[4]	SCRI_RS_196025	1H	507383151	MQTL1H-9
[4]	SCRI_RS_165600	1H	510470686	MQTL1H-9
[4]	SCRI_RS_106140	1H	512240015	MQTL1H-9
[4]	SCRI_RS_147318	1H	510414373	MQTL1H-9
[5]	11_21373	1H	509511424	MQTL1H-9
[5]	11_10396	1H	511924174	MQTL1H-9
[6]	SCRI_RS_153450	1H	506290267	MQTL1H-9
[7]	JHI-Hv50k-2016-9160	1H	8484233	MQTL1H-1
[7]	S1H_8484605	1H	8484605	MQTL1H-1
[7]	JHI-Hv50k-2016-9232	1H	8586441	MQTL1H-1
[7]	S1H_11815454	1H	11815454	MQTL1H-2
[7]	S1H_507983244	1H	507983244	MQTL1H-9
[8]		1H	511733587	MQTL1H-9
[9]	BOPA2_12_11011	1H	6144483	MQTL1H-1
[9]	BOPA1_10922_503	1H	13590934	MQTL1H-2
[9]	SCRI_RS_10956	1H	509185874	MQTL1H-9
[9]	BOPA1_4456_443	1H	4657144	MQTL1H-1
[9]	SCRI_RS_141322	1H	510058023	MQTL1H-9
[10]	chr1H_441140587	1H	441140587	MQTL1H-4
[10]	chr1H_507665468	1H	507665468	MQTL1H-9
[10]	chr1H_508046916	1H	508046916	MQTL1H-9
[10]	chr1H_508046970	1H	508046970	MQTL1H-9
[10]	chr1H_508264492	1H	508264492	MQTL1H-9
[10]	chr1H_508264503	1H	508264503	MQTL1H-9
[10]	chr1H_508264532	1H	508264532	MQTL1H-9
[10]	chr1H_508288889	1H	508288889	MQTL1H-9
[10]	chr1H_508367898	1H	508367898	MQTL1H-9
[10]	chr1H_508368718	1H	508368718	MQTL1H-9
[10]	chr1H_508368947	1H	508368947	MQTL1H-9
[10]	chr1H_508553517	1H	508553517	MQTL1H-9
[10]	chr1H_508553578	1H	508553578	MQTL1H-9
[10]	chr1H_508665847	1H	508665847	MQTL1H-9
[10]	chr1H_508698044	1H	508698044	MQTL1H-9
[10]	chr1H_508698073	1H	508698073	MQTL1H-9
[10]	chr1H_508905131	1H	508905131	MQTL1H-9
[10]	chr1H_508905181	1H	508905181	MQTL1H-9
[10]	chr1H_508983212	1H	508983212	MQTL1H-9
[10]	chr1H_508983227	1H	508983227	MQTL1H-9
[10]	chr1H_508983236	1H	508983236	MQTL1H-9
[10]	chr1H_509164187	1H	509164187	MQTL1H-9
[10]	chr1H_509164247	1H	509164247	MQTL1H-9
[10]	chr1H_509223302	1H	509223302	MQTL1H-9
[10]	chr1H_509223504	1H	509223504	MQTL1H-9
[10]	chr1H_509223557	1H	509223557	MQTL1H-9
[10]	chr1H_509553732	1H	509553732	MQTL1H-9
[10]	chr1H_509553740	1H	509553740	MQTL1H-9
[10]	chr1H_509553741	1H	509553741	MQTL1H-9
[10]	chr1H_509584401	1H	509584401	MQTL1H-9
[10]	chr1H_509683117	1H	509683117	MQTL1H-9
[10]	chr1H_509766058	1H	509766058	MQTL1H-9
[10]	chr1H_509818585	1H	509818585	MQTL1H-9
[10]	chr1H_509818593	1H	509818593	MQTL1H-9
[10]	chr1H_509818626	1H	509818626	MQTL1H-9
[10]	chr1H_509818666	1H	509818666	MQTL1H-9
[10]	chr1H_509818675	1H	509818675	MQTL1H-9
[10]	chr1H_509818940	1H	509818940	MQTL1H-9
[10]	chr1H_509846460	1H	509846460	MQTL1H-9
[10]	chr1H_510073320	1H	510073320	MQTL1H-9
[10]	chr1H_510966610	1H	510966610	MQTL1H-9
[10]	chr1H_511652003	1H	511652003	MQTL1H-9
[10]	chr1H_511719576	1H	511719576	MQTL1H-9
[10]	chr1H_512408524	1H	512408524	MQTL1H-9
[11]	SCRI_RS_159201	1H	437572454	MQTL1H-4
[12]	3254995-48	1H	507203218	MQTL1H-9
[12]	3260178-52	1H	507630341	MQTL1H-9
[12]	3432431-28	1H	507146812	MQTL1H-9
[12]	3255057-30	1H	507543799	MQTL1H-9
[12]	3259831-67	1H	508778158	MQTL1H-9
[13]	3918801-120	1H	512690373	MQTL1H-9, MQTL1H-10
[14]	11_21366	2H	34201760	MQTL2H-6
[1]	BK_16	2H	29124274	MQTL2H-3, MQTL2H-6
[1]	SCRI_RS_221784	2H	634627347	MQTL2H-17
[1]	BOPA2_12_10502	2H	13236398	MQTL2H-1, MQTL2H-3
[2]	BK_12	2H	29125743	MQTL2H-3, MQTL2H-6
[2]	BK_16	2H	29124274	MQTL2H-3, MQTL2H-6
[2]	SCRI_RS_196192	2H	23560289	MQTL2H-3
[2]	SCRI_RS_151082	2H	11904964	MQTL2H-1
[2]	SCRI_RS_209516	2H	15270043	MQTL2H-1, MQTL2H-3
[3]	BOPA1_8930_370	2H	11188932	MQTL2H-1
[3]	BOPA2_12_30781	2H	11122944	MQTL2H-1
[3]	SCRI_RS_185319	2H	20825164	MQTL2H-3
[3]	SCRI_RS_66401	2H	20871415	MQTL2H-3
[3]	SCRI_RS_233272	2H	27378150	MQTL2H-3, MQTL2H-6
[3]	BK_16	2H	29124274	MQTL2H-3, MQTL2H-6
[3]	BK_12	2H	25878442	MQTL2H-2, MQTL2H-3, MQTL2H-6
[3]	SCRI_RS_170337	2H	27283212	MQTL2H-3, MQTL2H-6
[3]	BOPA1_2646_1277	2H	31787971	MQTL2H-6
[3]	BOPA1_7747_1056	2H	34355312	MQTL2H-6
[3]	BOPA1_7766_492	2H	34864306	MQTL2H-6
[3]	BOPA1_ABC20402_1_3_298	2H	93326190	MQTL2H-8
[3]	SCRI_RS_173525	2H	607338666	MQTL2H-15
[3]	SCRI_RS_150	2H	552236087	MQTL2H-10
[3]	SCRI_RS_220533	2H	558475327	MQTL2H-9, MQTL2H-10, MQTL2H-11
[3]	BOPA2_12_10859	2H	565461006	MQTL2H-10
[3]	SCRI_RS_157347	2H	647255075	MQTL2H-13
[3]	SCRI_RS_140972	2H	596331911	MQTL2H-14
[3]	SCRI_RS_157097	2H	598168214	MQTL2H-14
[3]	SCRI_RS_209354	2H	600500864	MQTL2H-14
[3]	SCRI_RS_204022	2H	633842388	MQTL2H-17
[4]	11_21377	2H	11188932	MQTL2H-1
[4]	SCRI_RS_135391	2H	11532558	MQTL2H-1
[4]	SCRI_RS_206761	2H	13258076	MQTL2H-1, MQTL2H-3
[4]	SCRI_RS_157480	2H	14687417	MQTL2H-1, MQTL2H-3
[4]	SCRI_RS_231057	2H	12782600	MQTL2H-1
[4]	SCRI_RS_141564	2H	16856296	MQTL2H-1, MQTL2H-3
[4]	SCRI_RS_210172	2H	24918474	MQTL2H-3
[4]	SCRI_RS_145190	2H	24270838	MQTL2H-3
[4]	SCRI_RS_155957	2H	19671014	MQTL2H-3
[4]	BK_12	2H	25878442	MQTL2H-2, MQTL2H-3, MQTL2H-6
[4]	12_10880	2H	29991913	MQTL2H-6
[4]	SCRI_RS_115905	2H	29995580	MQTL2H-6
[4]	SCRI_RS_190423	2H	23347602	MQTL2H-3
[4]	SCRI_RS_233272	2H	27378150	MQTL2H-3, MQTL2H-6
[4]	11_10787	2H	38368644	MQTL2H-5, MQTL2H-6
[4]	11_10891	2H	36438267	MQTL2H-6
[4]	11_20864	2H	38834969	MQTL2H-6
[4]	12_11449	2H	633663480	MQTL2H-17
[4]	SCRI_RS_17898	2H	561858220	MQTL2H-10, MQTL2H-11
[4]	SCRI_RS_166540	2H	566932140	MQTL2H-10
[4]	11_10823	2H	647456940	MQTL2H-13
[4]	SCRI_RS_196270	2H	597964250	MQTL2H-14
[4]	SCRI_RS_154713	2H	596908702	MQTL2H-14
[4]	SCRI_RS_170162	2H	597408755	MQTL2H-14
[4]	SCRI_RS_209354	2H	600500864	MQTL2H-14
[4]	SCRI_RS_170209	2H	655277420	MQTL2H-18
[5]	11_10943	2H	21582613	MQTL2H-3
[15]	12_31252	2H	559011504	MQTL2H-10, MQTL2H-11
[15]	12_30108	2H	556024145	MQTL2H-9, MQTL2H-10, MQTL2H-11
[15]	12_30724	2H	567016838	MQTL2H-10
[15]	11_21094	2H	560842325	MQTL2H-10, MQTL2H-11
[15]	12_10777	2H	26199616	MQTL2H-2, MQTL2H-3, MQTL2H-6
[6]	SCRI_RS_221886	2H	655481306	MQTL2H-18
[6]	BOPA2_12_11285	2H	594500960	MQTL2H-14
[7]	S2H_14052238	2H	14052238	MQTL2H-1, MQTL2H-3
[7]	S2H_18991974	2H	18991974	MQTL2H-3, MQTL2H-4
[7]	S2H_24860630	2H	24860630	MQTL2H-3
[7]	S2H_26040656	2H	26040656	MQTL2H-2, MQTL2H-3, MQTL2H-6
[7]	JHI-Hv50k-2016-72950	2H	27513357	MQTL2H-3, MQTL2H-6
[7]	JHI-Hv50k-2016-72991	2H	27836916	MQTL2H-3, MQTL2H-6
[7]	SCRI_RS_210172	2H	28063871	MQTL2H-3, MQTL2H-6
[7]	S2H_28140766	2H	28140766	MQTL2H-3, MQTL2H-6
[7]	S2H_28146805	2H	28146805	MQTL2H-3, MQTL2H-6
[7]	S2H_28274914	2H	28274914	MQTL2H-3, MQTL2H-6
[7]	JHI-Hv50k-2016-73052	2H	28277612	MQTL2H-3, MQTL2H-6
[7]	S2H_28284710	2H	28284710	MQTL2H-3, MQTL2H-6
[7]	JHI-Hv50k-2016-73085	2H	28455236	MQTL2H-3, MQTL2H-6
[7]	S2H_28501872	2H	28501872	MQTL2H-3, MQTL2H-6
[7]	S2H_28510061	2H	28510061	MQTL2H-3, MQTL2H-6
[7]	JHI-Hv50k-2016-73122	2H	28612698	MQTL2H-3, MQTL2H-6
[7]	S2H_28614101	2H	28614101	MQTL2H-3, MQTL2H-6
[7]	JHI-Hv50k-2016-73140	2H	28616983	MQTL2H-3, MQTL2H-6
[7]	JHI-Hv50k-2016-73166	2H	28662233	MQTL2H-3, MQTL2H-6
[7]	S2H_28675581	2H	28675581	MQTL2H-3, MQTL2H-6
[7]	S2H_28677484	2H	28677484	MQTL2H-3, MQTL2H-6
[7]	JHI-Hv50k-2016-73200	2H	28688210	MQTL2H-3, MQTL2H-6
[7]	JHI-Hv50k-2016-73202	2H	28688348	MQTL2H-3, MQTL2H-6
[7]	JHI-Hv50k-2016-73247	2H	28720194	MQTL2H-3, MQTL2H-6
[7]	S2H_28744794	2H	28744794	MQTL2H-3, MQTL2H-6
[7]	JHI-Hv50k-2016-73285	2H	28767435	MQTL2H-3, MQTL2H-6
[7]	S2H_28768299	2H	28768299	MQTL2H-3, MQTL2H-6
[7]	JHI-Hv50k-2016-73361	2H	28875558	MQTL2H-3, MQTL2H-6
[7]	S2H_28970545	2H	28970545	MQTL2H-3, MQTL2H-6
[7]	S2H_29028440	2H	29028440	MQTL2H-3, MQTL2H-6
[7]	S2H_29028463	2H	29028463	MQTL2H-3, MQTL2H-6
[7]	JHI-Hv50k-2016-73391	2H	29040103	MQTL2H-3, MQTL2H-6
[7]	S2H_29041002	2H	29041002	MQTL2H-3, MQTL2H-6
[7]	S2H_29041362	2H	29041362	MQTL2H-3, MQTL2H-6
[7]	S2H_29041436	2H	29041436	MQTL2H-3, MQTL2H-6
[7]	BK_14	2H	29127020	MQTL2H-3, MQTL2H-6
[7]	JHI-Hv50k-2016-73438	2H	29127707	MQTL2H-3, MQTL2H-6
[7]	S2H_29150024	2H	29150024	MQTL2H-3, MQTL2H-6
[7]	S2H_29150058	2H	29150058	MQTL2H-3, MQTL2H-6
[7]	S2H_29157898	2H	29157898	MQTL2H-3, MQTL2H-6
[7]	JHI-Hv50k-2016-73487	2H	29194176	MQTL2H-3, MQTL2H-6
[7]	JHI-Hv50k-2016-73500	2H	29201453	MQTL2H-3, MQTL2H-6
[7]	JHI-Hv50k-2016-73501	2H	29201516	MQTL2H-3, MQTL2H-6
[7]	JHI-Hv50k-2016-73510	2H	29201894	MQTL2H-3, MQTL2H-6
[7]	S2H_29202906	2H	29202906	MQTL2H-3, MQTL2H-6
[7]	JHI-Hv50k-2016-73545	2H	29203722	MQTL2H-3, MQTL2H-6
[7]	JHI-Hv50k-2016-73570	2H	29307953	MQTL2H-3, MQTL2H-6
[7]	S2H_29332311	2H	29332311	MQTL2H-3, MQTL2H-6
[7]	S2H_29454480	2H	29454480	MQTL2H-3, MQTL2H-6
[7]	S2H_29514883	2H	29514883	MQTL2H-3, MQTL2H-6
[7]	S2H_29564326	2H	29564326	MQTL2H-3, MQTL2H-6
[7]	JHI-Hv50k-2016-73673	2H	29625497	MQTL2H-3, MQTL2H-6
[7]	S2H_29651340	2H	29651340	MQTL2H-3, MQTL2H-6
[7]	S2H_29651610	2H	29651610	MQTL2H-3, MQTL2H-6
[7]	JHI-Hv50k-2016-73689	2H	29669242	MQTL2H-3, MQTL2H-6
[7]	JHI-Hv50k-2016-73691	2H	29669343	MQTL2H-3, MQTL2H-6
[7]	JHI-Hv50k-2016-73692	2H	29669449	MQTL2H-3, MQTL2H-6
[7]	JHI-Hv50k-2016-73693	2H	29669511	MQTL2H-3, MQTL2H-6
[7]	JHI-Hv50k-2016-73695	2H	29669713	MQTL2H-3, MQTL2H-6
[7]	S2H_29700907	2H	29700907	MQTL2H-3, MQTL2H-6
[7]	JHI-Hv50k-2016-73701	2H	29727423	MQTL2H-3, MQTL2H-6
[7]	JHI-Hv50k-2016-73712	2H	29727848	MQTL2H-3, MQTL2H-6
[7]	JHI-Hv50k-2016-73755	2H	29839912	MQTL2H-3, MQTL2H-6
[7]	S2H_29881274	2H	29881274	MQTL2H-3, MQTL2H-6
[7]	JHI-Hv50k-2016-73871	2H	30092609	MQTL2H-6
[7]	S2H_30101251	2H	30101251	MQTL2H-6
[7]	S2H_30897362	2H	30897362	MQTL2H-6
[7]	S2H_31264161	2H	31264161	MQTL2H-6
[7]	S2H_31462770	2H	31462770	MQTL2H-6
[7]	S2H_48863111	2H	48863111	MQTL2H-7
[7]	S2H_631863771	2H	631863771	MQTL2H-17
[7]	JHI-Hv50k-2016-106229	2H	646575192	MQTL2H-13
[7]	JHI-Hv50k-2016-106243	2H	646660750	MQTL2H-13
[7]	JHI-Hv50k-2016-106266	2H	646876681	MQTL2H-13
[7]	S2H_647137111	2H	647137111	MQTL2H-13
[7]	JHI-Hv50k-2016-106330	2H	647253858	MQTL2H-13
[7]	JHI-Hv50k-2016-106350	2H	647279066	MQTL2H-13
[7]	JHI-Hv50k-2016-106390	2H	647324651	MQTL2H-13
[7]	JHI-Hv50k-2016-108149	2H	654966179	MQTL2H-18
[7]	S2H_655328461	2H	655328461	MQTL2H-18
[7]	JHI-Hv50k-2016-108203	2H	655348311	MQTL2H-18
[7]	JHI-Hv50k-2016-108204	2H	655349005	MQTL2H-18
[7]	SCRI_RS_192398	2H	655480265	MQTL2H-18
[7]	JHI-Hv50k-2016-108254	2H	655481954	MQTL2H-18
[7]	JHI-Hv50k-2016-108324	2H	655514630	MQTL2H-18
[9]	SCRI_RS_213799	2H	11122029	MQTL2H-1
[9]	SCRI_RS_134812	2H	567080740	MQTL2H-10
[9]	BK_12	2H	25878442	MQTL2H-2, MQTL2H-3, MQTL2H-6
[9]	BK_13	2H	25877655	MQTL2H-2, MQTL2H-3, MQTL2H-6
[9]	SCRI_RS_200291	2H	566930149	MQTL2H-10
[9]	SCRI_RS_199898	2H	93052359	MQTL2H-8
[9]	SCRI_RS_154683	2H	19553260	MQTL2H-3, MQTL2H-4
[10]	chr2H_19799570	2H	19799570	MQTL2H-3
[10]	chr2H_19799578	2H	19799578	MQTL2H-3
[10]	chr2H_19799807	2H	19799807	MQTL2H-3
[10]	chr2H_24061757	2H	24061757	MQTL2H-3
[10]	chr2H_39077861	2H	39077861	MQTL2H-6
[10]	chr2H_39077874	2H	39077874	MQTL2H-6
[10]	chr2H_550632333	2H	550632333	MQTL2H-10
[10]	chr2H_647005020	2H	647005020	MQTL2H-13
[10]	chr2H_647014574	2H	647014574	MQTL2H-13
[10]	chr2H_647014649	2H	647014649	MQTL2H-13
[10]	chr2H_647472263	2H	647472263	MQTL2H-13
[10]	chr2H_10438001	2H	10438001	MQTL2H-1
[10]	chr2H_16923790	2H	16923790	MQTL2H-1, MQTL2H-3
[10]	chr2H_17523040	2H	17523040	MQTL2H-1, MQTL2H-3, MQTL2H-4
[10]	chr2H_18789786	2H	18789786	MQTL2H-3, MQTL2H-4
[10]	chr2H_19799539	2H	19799539	MQTL2H-3
[10]	chr2H_19799553	2H	19799553	MQTL2H-3
[10]	chr2H_19799561	2H	19799561	MQTL2H-3
[10]	chr2H_19799577	2H	19799577	MQTL2H-3
[10]	chr2H_19799601	2H	19799601	MQTL2H-3
[10]	chr2H_19799799	2H	19799799	MQTL2H-3
[10]	chr2H_19935740	2H	19935740	MQTL2H-3
[11]	JHI-Hv50k-2016-72164	2H	23156158	MQTL2H-3
[11]	JHI-Hv50k-2016-73500	2H	25802728	MQTL2H-2, MQTL2H-3, MQTL2H-6
[11]	JHI-Hv50k-2016-73663	2H	26107957	MQTL2H-2, MQTL2H-3, MQTL2H-6
[11]	JHI-Hv50k-2016-75227	2H	30738360	MQTL2H-6
[11]	JHI-Hv50k-2016-76373	2H	34202191	MQTL2H-6
[12]	3255699-5	2H	26309766	MQTL2H-2, MQTL2H-3, MQTL2H-6
[12]	3257920-60	2H	20101308	MQTL2H-3
[13]	3918801-146	2H	23304891	MQTL2H-3
[13]	3918801-147	2H	23304908	MQTL2H-3
[13]	3918801-148	2H	23304909	MQTL2H-3
[13]	3918801-149	2H	23304912	MQTL2H-3
[13]	3918801-150	2H	23304914	MQTL2H-3
[13]	3918801-151	2H	23304923	MQTL2H-3
[13]	3918801-152	2H	39562071	MQTL2H-6
[13]	3918801-157	2H	48796138	MQTL2H-7
[13]	3918801-165	2H	560629233	MQTL2H-10, MQTL2H-11
[13]	3918801-166	2H	562483394	MQTL2H-10
[16]	SCRI_RS_146798	3H	611221942	MQTL3H-13
[14]	11_21505	3H	580635994	MQTL3H-12
[14]	11_21505	3H	580635994	MQTL3H-12
[14]	11_21505	3H	580635994	MQTL3H-12
[14]	11_21505	3H	580635994	MQTL3H-12
[14]	11_21505	3H	580635994	MQTL3H-12
[14]	11_21381	3H	608636473	MQTL3H-10
[14]	11_10935	3H	580635994	MQTL3H-12
[1]	BOPA2_12_30297	3H	7847809	MQTL3H-1
[1]	BOPA2_12_10662	3H	611543683	MQTL3H-13
[1]	BOPA2_12_10114	3H	39504125	MQTL3H-2
[1]	BOPA1_6634_263	3H	39453881	MQTL3H-2
[2]	11_21398	3H	7767217	MQTL3H-1
[2]	11_10350	3H	542983399	MQTL3H-8
[3]	BOPA2_12_30818	3H	7099116	MQTL3H-1
[3]	SCRI_RS_127903	3H	8400846	MQTL3H-1
[3]	BOPA2_12_30297	3H	6098760	MQTL3H-1
[3]	SCRI_RS_155475	3H	8514676	MQTL3H-1
[3]	BOPA1_3646_1984	3H	11725120	MQTL3H-1
[3]	SCRI_RS_184857	3H	14537645	MQTL3H-1
[3]	SCRI_RS_97418	3H	12321351	MQTL3H-1
[3]	BOPA1_1440_1148	3H	14955141	MQTL3H-1
[3]	SCRI_RS_197216	3H	14238539	MQTL3H-1
[3]	BOPA1_6634_263	3H	39453881	MQTL3H-2
[3]	BOPA2_12_21506	3H	39905775	MQTL3H-2
[3]	BOPA2_12_10583	3H	527641543	MQTL3H-6
[3]	BOPA1_3791_1525	3H	601474414	MQTL3H-9
[3]	SCRI_RS_196677	3H	556740885	MQTL3H-5
[3]	SCRI_RS_159125	3H	557113435	MQTL3H-5
[3]	SCRI_RS_24545	3H	583620538	MQTL3H-12
[3]	SCRI_RS_10019	3H	594781113	MQTL3H-9
[3]	SCRI_RS_205957	3H	594938426	MQTL3H-9
[3]	BOPA2_12_30767	3H	601457295	MQTL3H-9
[4]	12_31409	3H	4184471	MQTL3H-1
[4]	12_11005	3H	7767811	MQTL3H-1
[4]	SCRI_RS_154670	3H	10175802	MQTL3H-1
[4]	SCRI_RS_10191	3H	14239413	MQTL3H-1
[4]	SCRI_RS_214280	3H	13963344	MQTL3H-1
[4]	SCRI_RS_209312	3H	13923891	MQTL3H-1
[4]	SCRI_RS_229894	3H	18528152	MQTL3H-1
[4]	SCRI_RS_161186	3H	556561617	MQTL3H-5
[4]	11_20222	3H	556704475	MQTL3H-5
[4]	11_20628	3H	601474414	MQTL3H-9
[4]	SCRI_RS_162929	3H	608425350	MQTL3H-10
[4]	11_21381	3H	608636481	MQTL3H-10
[4]	12_10344	3H	611561552	MQTL3H-13
[4]	SCRI_RS_213950	3H	582759691	MQTL3H-12
[4]	SCRI_RS_175038	3H	583766965	MQTL3H-12
[4]	SCRI_RS_172357	3H	594995510	MQTL3H-9
[4]	SCRI_RS_205663	3H	595906397	MQTL3H-9
[4]	SCRI_RS_146798	3H	611221942	MQTL3H-13
[6]	SCRI_RS_200011	3H	557365730	MQTL3H-5
[6]	SCRI_RS_175038	3H	583766965	MQTL3H-12
[7]	S3H_6990164	3H	6990164	MQTL3H-1
[7]	S3H_7043723	3H	7043723	MQTL3H-1
[7]	S3H_582897121	3H	582897121	MQTL3H-12
[7]	JHI-Hv50k-2016-197718	3H	595053082	MQTL3H-9
[8]		3H	8758006	MQTL3H-1
[8]		3H	600043459	MQTL3H-9
[9]	SCRI_RS_193258	3H	9273391	MQTL3H-1
[9]	BOPA1_7044_705	3H	10763161	MQTL3H-1
[9]	SCRI_RS_159340	3H	597678826	MQTL3H-9
[9]	BOPA2_12_31448	3H	2554266	MQTL3H-1
[9]	SCRI_RS_132388	3H	7097920	MQTL3H-1
[10]	chr3H_527936104	3H	527936104	MQTL3H-6
[10]	chr3H_581581393	3H	581581393	MQTL3H-12
[10]	chr3H_581581684	3H	581581684	MQTL3H-12
[10]	chr3H_594780328	3H	594780328	MQTL3H-9
[10]	chr3H_595014922	3H	595014922	MQTL3H-9
[10]	chr3H_609776258	3H	609776258	MQTL3H-10
[10]	chr3H_609877763	3H	609877763	MQTL3H-10
[10]	chr3H_609877800	3H	609877800	MQTL3H-10
[10]	chr3H_609877808	3H	609877808	MQTL3H-10
[10]	chr3H_609877817	3H	609877817	MQTL3H-10
[10]	chr3H_609877820	3H	609877820	MQTL3H-10
[10]	chr3H_611513478	3H	611513478	MQTL3H-13
[10]	chr3H_13975988	3H	13975988	MQTL3H-1
[11]	JHI-Hv50k-2016-150768	3H	3169000	MQTL3H-1
[11]	JHI-Hv50k-2016-216819	3H	596524112	MQTL3H-9
[11]	JHI-Hv50k-2016-217256	3H	597208863	MQTL3H-9
[12]	5259243-13	3H	12019967	MQTL3H-1
[12]	3257813-56	3H	610149076	MQTL3H-10
[1]	BOPA1_ABC20090_1_1_275	4H	602782627	MQTL4H-13
[1]	SCRI_RS_142792	4H	603039153	MQTL4H-13
[1]	SCRI_RS_216897	4H	604131995	MQTL4H-13
[1]	SCRI_RS_184126	4H	598987905	MQTL4H-13
[1]	BOPA2_12_31523	4H	567528657	MQTL4H-7
[2]	SCRI_RS_233444	4H	572470876	MQTL4H-7
[2]	SCRI_RS_170388	4H	590454881	MQTL4H-9
[2]	SCRI_RS_149873	4H	1378270	MQTL4H-1
[2]	12_30455	4H	551439465	MQTL4H-6
[2]	SCRI_RS_85607	4H	603438338	MQTL4H-13
[2]	SCRI_RS_171874	4H	552481357	MQTL4H-6
[2]	11_20513	4H	597095616	MQTL4H-12, MQTL4H-13
[3]	SCRI_RS_231066	4H	4824168	MQTL4H-1
[3]	BOPA1_ABC08396_1_4_120	4H	10531487	MQTL4H-2
[3]	SCRI_RS_151735	4H	448417678	MQTL4H-4
[3]	BOPA2_12_30605	4H	441583099	MQTL4H-4
[3]	BOPA1_10321_364	4H	555814805	MQTL4H-6
[3]	SCRI_RS_10205	4H	556047872	MQTL4H-6
[3]	BOPA1_11293_490	4H	567760048	MQTL4H-7
[3]	BOPA1_2955_452	4H	568743270	MQTL4H-7
[3]	BOPA1_2490_1786	4H	581788124	MQTL4H-8, MQTL4H-11
[3]	BOPA2_12_31362	4H	550293082	MQTL4H-6
[3]	SCRI_RS_238610	4H	550629575	MQTL4H-6
[3]	SCRI_RS_179438	4H	555567582	MQTL4H-6
[3]	BOPA1_4051_1101	4H	590917631	MQTL4H-9
[3]	BOPA1_ConsensusGBS0461_3	4H	595105477	MQTL4H-12
[3]	BOPA2_12_10670	4H	599381729	MQTL4H-13
[3]	BOPA1_ABC20090_1_1_275	4H	602782627	MQTL4H-13
[3]	SCRI_RS_210971	4H	572427984	MQTL4H-7
[3]	SCRI_RS_25685	4H	579246000	MQTL4H-11
[3]	BOPA2_12_11139	4H	589327221	MQTL4H-9
[3]	BOPA2_12_30987	4H	589323987	MQTL4H-9
[3]	BOPA2_12_31139	4H	590518072	MQTL4H-9
[3]	SCRI_RS_148330	4H	592220394	MQTL4H-12
[3]	BOPA2_12_11233	4H	595222212	MQTL4H-12
[3]	BOPA2_12_30873	4H	604216400	MQTL4H-13
[4]	SCRI_RS_170785	4H	1139982	MQTL4H-1
[4]	SCRI_RS_126417	4H	1291596	MQTL4H-1
[4]	11_10319	4H	5074747	MQTL4H-1
[4]	SCRI_RS_231066	4H	4824168	MQTL4H-1
[4]	SCRI_RS_119628	4H	12284149	MQTL4H-2
[4]	11_21122	4H	25916121	MQTL4H-3
[4]	SCRI_RS_10607	4H	447260061	MQTL4H-4
[4]	11_10627	4H	568135119	MQTL4H-7
[4]	SCRI_RS_160624	4H	577122061	MQTL4H-11
[4]	SCRI_RS_179438	4H	555567582	MQTL4H-6
[4]	11_20197	4H	595772164	MQTL4H-12
[4]	11_10724	4H	596447112	MQTL4H-12
[4]	SCRI_RS_221945	4H	554653400	MQTL4H-6
[4]	11_20178	4H	600671237	MQTL4H-13
[4]	11_11398	4H	601707793	MQTL4H-13
[4]	11_20358	4H	602782627	MQTL4H-13
[4]	SCRI_RS_229409	4H	572104801	MQTL4H-7, MQTL4H-10
[4]	SCRI_RS_148773	4H	590878319	MQTL4H-9
[4]	SCRI_RS_156130	4H	589460107	MQTL4H-9
[4]	SCRI_RS_108369	4H	595882224	MQTL4H-12
[15]	11_20670	4H	595105477	MQTL4H-12
[6]	BOPA1_2955_452	4H	568743270	MQTL4H-7
[6]	SCRI_RS_189881	4H	583058611	MQTL4H-8, MQTL4H-11
[6]	BOPA2_12_20954	4H	3366244	MQTL4H-1
[6]	BOPA2_12_10022	4H	568207834	MQTL4H-7
[6]	SCRI_RS_192689	4H	592225675	MQTL4H-12
[7]	JHI-Hv50k-2016-230275	4H	11449377	MQTL4H-2
[7]	JHI-Hv50k-2016-230330	4H	11631175	MQTL4H-2
[7]	S4H_590793957	4H	590793957	MQTL4H-9
[7]	S4H_596393826	4H	596393826	MQTL4H-12
[8]		4H	12475673	MQTL4H-2
[8]		4H	555153079	MQTL4H-6
[9]	BOPA1_5245_304	4H	604403847	MQTL4H-13
[9]	SCRI_RS_13428	4H	1670236	MQTL4H-1
[9]	SCRI_RS_229409	4H	572104801	MQTL4H-7, MQTL4H-10
[9]	BOPA2_12_30232	4H	578213991	MQTL4H-11
[9]	SCRI_RS_8250	4H	604171982	MQTL4H-13
[9]	SCRI_RS_216897	4H	604131995	MQTL4H-13
[9]	SCRI_RS_150585	4H	11799278	MQTL4H-2
[9]	SCRI_RS_142792	4H	603039153	MQTL4H-13
[10]	chr4H_10920068	4H	10920068	MQTL4H-2
[10]	chr4H_11280920	4H	11280920	MQTL4H-2
[10]	chr4H_557120751	4H	557120751	MQTL4H-6
[10]	chr4H_557120866	4H	557120866	MQTL4H-6
[10]	chr4H_579190300	4H	579190300	MQTL4H-11
[10]	chr4H_595569183	4H	595569183	MQTL4H-12
[10]	chr4H_595571678	4H	595571678	MQTL4H-12
[10]	chr4H_595638518	4H	595638518	MQTL4H-12
[10]	chr4H_595815267	4H	595815267	MQTL4H-12
[10]	chr4H_595929363	4H	595929363	MQTL4H-12
[10]	chr4H_595971520	4H	595971520	MQTL4H-12
[10]	chr4H_596442203	4H	596442203	MQTL4H-12
[11]	JHI-Hv50k-2016-227542	4H	4283372	MQTL4H-1
[11]	JHI-Hv50k-2016-264281	4H	584033562	MQTL4H-11
[11]	JHI-Hv50k-2016-268655	4H	594362911	MQTL4H-12
[11]	JHI-Hv50k-2016-272728	4H	603899989	MQTL4H-13
[12]	3255426-31	4H	601412984	MQTL4H-13
[12]	3259678-35	4H	556826711	MQTL4H-6
[12]	3258230-31	4H	601620468	MQTL4H-13
[12]	3258674-67	4H	452973437	MQTL4H-4
[12]	3665295-5	4H	582227037	MQTL4H-8, MQTL4H-11
[12]	3921400-33	4H	584503225	MQTL4H-11
[2]	SCRI_RS_220136	5H	480377591	MQTL5H-6
[2]	SCRI_RS_171042	5H	532879719	MQTL5H-8
[3]	SCRI_RS_168359	5H	2800452	MQTL5H-1
[3]	SCRI_RS_170761	5H	15621688	MQTL5H-4
[3]	SCRI_RS_205100	5H	17075740	MQTL5H-4
[3]	BOPA1_5799_578	5H	479122439	MQTL5H-6
[3]	SCRI_RS_140054	5H	488892810	MQTL5H-6
[3]	SCRI_RS_214241	5H	500115344	MQTL5H-7
[4]	12_31022	5H	2753953	MQTL5H-1
[4]	SCRI_RS_141591	5H	2888970	MQTL5H-1
[4]	SCRI_RS_168359	5H	2800452	MQTL5H-1
[4]	SCRI_RS_179526	5H	20572086	MQTL5H-4
[4]	SCRI_RS_104699	5H	16811077	MQTL5H-4
[4]	SCRI_RS_156016	5H	17768260	MQTL5H-4
[4]	SCRI_RS_128287	5H	485307759	MQTL5H-6
[4]	11_20713	5H	479122439	MQTL5H-6
[4]	12_10203	5H	483242920	MQTL5H-6
[4]	11_21239	5H	482752694	MQTL5H-6
[4]	SCRI_RS_212784	5H	474895272	MQTL5H-6
[4]	SCRI_RS_147819	5H	482824940	MQTL5H-6
[4]	SCRI_RS_4923	5H	486497557	MQTL5H-6
[9]	SCRI_RS_221631	5H	13332845	MQTL5H-4
[9]	BOPA2_12_30056	5H	499522593	MQTL5H-7
[10]	chr5H_14297152	5H	14297152	MQTL5H-4
[10]	chr5H_14346647	5H	14346647	MQTL5H-4
[10]	chr5H_15015856	5H	15015856	MQTL5H-4
[10]	chr5H_16128406	5H	16128406	MQTL5H-4
[10]	chr5H_16257987	5H	16257987	MQTL5H-4
[10]	chr5H_484573456	5H	484573456	MQTL5H-6
[3]	SCRI_RS_1429	6H	8601130	MQTL6H-1
[3]	SCRI_RS_207933	6H	8639122	MQTL6H-1
[3]	SCRI_RS_206183	6H	9099809	MQTL6H-1
[3]	SCRI_RS_222092	6H	20070689	MQTL6H-3
[3]	BOPA1_4611_178	6H	21816820	MQTL6H-3
[3]	SCRI_RS_115036	6H	33771691	MQTL6H-4
[3]	BOPA1_4146_1154	6H	527210221	MQTL6H-9
[3]	SCRI_RS_220821	6H	524739895	MQTL6H-9
[3]	SCRI_RS_201159	6H	553810322	MQTL6H-8
[3]	SCRI_RS_77293	6H	554017583	MQTL6H-8
[4]	SCRI_RS_189878	6H	20521236	MQTL6H-3
[4]	SCRI_RS_222092	6H	20070689	MQTL6H-3
[4]	12_30697	6H	22239888	MQTL6H-3
[4]	12_30673	6H	22584391	MQTL6H-3
[4]	12_31308	6H	22810044	MQTL6H-3
[4]	SCRI_RS_21695	6H	20329795	MQTL6H-3
[4]	11_20936	6H	34020723	MQTL6H-4
[4]	11_21224	6H	524652121	MQTL6H-9
[4]	SCRI_RS_167497	6H	522287932	MQTL6H-9
[4]	SCRI_RS_138716	6H	526532582	MQTL6H-9
[4]	11_10015	6H	552729604	MQTL6H-8
[4]	12_31042	6H	553019586	MQTL6H-8
[4]	SCRI_RS_234548	6H	551244004	MQTL6H-8
[4]	SCRI_RS_138887	6H	553193034	MQTL6H-8
[7]	S6H_8215030	6H	8215030	MQTL6H-1
[7]	S6H_8229276	6H	8229276	MQTL6H-1
[7]	S6H_12817058	6H	12817058	MQTL6H-2
[7]	S6H_522764441	6H	522764441	MQTL6H-9
[9]	BOPA1_1692_742	6H	553019586	MQTL6H-8
[9]	SCRI_RS_123172	6H	8541287	MQTL6H-1
[12]	3666233-29	6H	527063885	MQTL6H-9
[1]	SCRI_RS_152144	7H	599197149	MQTL7H-9
[2]	SCRI_RS_197886	7H	615639654	MQTL7H-11
[3]	BOPA2_12_20201	7H	4578942	MQTL7H-1
[3]	SCRI_RS_179937	7H	44060482	MQTL7H-3
[3]	SCRI_RS_136586	7H	597898083	MQTL7H-9
[3]	SCRI_RS_152144	7H	599197149	MQTL7H-9
[3]	SCRI_RS_182575	7H	611029984	MQTL7H-7, MQTL7H-10
[3]	SCRI_RS_131173	7H	611412072	MQTL7H-7, MQTL7H-10, MQTL7H-11
[3]	SCRI_RS_177876	7H	611754960	MQTL7H-7, MQTL7H-10, MQTL7H-11
[3]	BOPA2_12_31241	7H	611412853	MQTL7H-7, MQTL7H-10, MQTL7H-11
[3]	SCRI_RS_171456	7H	614177893	MQTL7H-7, MQTL7H-11
[3]	SCRI_RS_185445	7H	615326390	MQTL7H-11
[3]	SCRI_RS_183593	7H	617180380	MQTL7H-11
[3]	SCRI_RS_132118	7H	619355918	MQTL7H-11
[15]	12_20201	7H	4280866	MQTL7H-1
[6]	BOPA2_12_11377	7H	447939909	MQTL7H-6
[6]	BOPA1_1800_1101	7H	597748994	MQTL7H-9
[6]	BOPA2_12_30380	7H	608355398	MQTL7H-10
[7]	S7H_42951244	7H	42951244	MQTL7H-3
[7]	S7H_42951293	7H	42951293	MQTL7H-3
[7]	JHI-Hv50k-2016-460701	7H	42951929	MQTL7H-3
[7]	JHI-Hv50k-2016-460705	7H	42955019	MQTL7H-3
[7]	JHI-Hv50k-2016-460711	7H	42961132	MQTL7H-3
[7]	S7H_43806604	7H	43806604	MQTL7H-3
[7]	S7H_43861387	7H	43861387	MQTL7H-3
[7]	S7H_43887798	7H	43887798	MQTL7H-3
[7]	JHI-Hv50k-2016-460848	7H	43888805	MQTL7H-3
[9]	SCRI_RS_164623	7H	614174153	MQTL7H-7, MQTL7H-11
[9]	SCRI_RS_183593	7H	617180380	MQTL7H-11
[9]	SCRI_RS_190844	7H	3206972	MQTL7H-1
[10]	chr7H_444181572	7H	444181572	MQTL7H-6
[10]	chr7H_444181629	7H	444181629	MQTL7H-6
[11]	JHI-Hv50k-2016-460460	7H	43608409	MQTL7H-3
[11]	JHI-Hv50k-2016-512206	7H	615354427	MQTL7H-11
[12]	4000231-15	7H	3431929	MQTL7H-1
a Marker-trait association number (MTA) detected in previous GWAS studies
Reference
1. Herzig P, Maurer A, Draba V, Sharma R, Draicchio F, Bull H, et al. Contrasting genetic regulation of plant development in wild barley grown in two European environments revealed by nested association mapping. J Exp Bot. 2018;69: 1517-1531.
2. Reda A. Genome-wide association studies of multiple traits in barley (Hordeum vulgare L.). Institut Agronomique et Veterinaire Hassan II. 2018.
3. Sharma R, Draicchio F, Bull H, Herzig P, Maurer A, Pillen K, et al. Genome-wide association of yield traits in a nested association mapping population of barley reveals new gene diversity for future breeding. J Exp Bot. 2018;69: 3811-3822.
4. Xu X, Sharma R, Tondelli A, Russell J, Comadran J, Schnaithmann F, et al. Genome-Wide Association Analysis of Grain Yield-Associated Traits in a Pan-European Barley Cultivar Collection. Plant Genome. 2018;11: 1-11.
5. Almerekova S, Sariev B, Abugalieva A, Chudinov V, Sereda G, Tokhetova L, et al. Association mapping for agronomic traits in six-rowed spring barley from the USA harvested in Kazakhstan. PLoS One. 2019;14: e0221064.
6. Pham AT, Maurer A, Pillen K, Brien C, Dowling K, Berger B, et al. Genome-wide association of barley plant growth under drought stress using a nested association mapping population. BMC Plant Biol. 2019;19: 134.
7. Haaning AM, Smith KP, Brown-Guedira GL, Chao S, Tyagi P, Muehlbauer GJ. Natural Genetic Variation Underlying Tiller Development in Barley (Hordeum vulgare L). G3 (Bethesda). 2020;10: 1197-1212.
8. Li ZY, Lhundrup N, Guo GG, Dol K, Chen PP, Gao LY, et al. Characterization of Genetic Diversity and Genome-Wide Association Mapping of Three Agronomic Traits in Qingke Barley (Hordeum vulgare L.) in the Qinghai-Tibet Plateau. Front Genet. 2020;11: 638.
9. Pham AT, Maurer A, Pillen K, Taylor J, Coventry S, Eglinton JK, et al. Identification of wild barley derived alleles associated with plant development in an Australian environment. Euphytica. 2020;216: 148.
10. Bai YX, Zhao XH, Yao XH, Yao YH, An LK, Li X, et al. Genome wide association study of plant height and tiller number in hulless barley. PLoS One. 2021;16: e0260723.
11. Bretani G, Shaaf S, Tondelli A, Cattivelli L, Delbono S, Waugh R, et al. Multi-environment genome -wide association mapping of culm morphology traits in barley. Front Plant Sci. 2022;13: 926277.
12. Czembor JH, Czembor E. Genome-Wide Association Study of Agronomic Traits in European Spring Barley from Polish Gene Bank. Agronomy. 2022;12: 2135.
13. Li J, Yao XH, Yao YH, An LK, Feng ZY, Wu KL. Genome-Wide Association Mapping of Hulless Barely Phenotypes in Drought Environment. Front Plant Sci. 2022;13: 924892.
14. Genievskaya Y, Almerekova S, Sariev B, Chudinov V, Tokhetova L, Sereda G, et al. Marker-trait associations in two-rowed spring barley accessions from Kazakhstan and the USA. PLoS One. 2018;13: e0205421.
15. Falcon CM, Horsley R, Hu GS, Blake T, Smith KP. Mapping QTLs for Grain Protein Concentration and Agronomic Traits under Different Nitrogen Levels in Barley. Crop Science. 2019;59: 68-83.
16. Bellucci A, Tondelli A, Fangel JU, Torp AM, Xu X, Willats WG, et al. Genome-wide association mapping in winter barley for grain yield and culm cell wall polymer content using the high-throughput CoMPP technique. PLoS One. 2017;12: e0173313.
