# Supplementary material for: Genome-wide screening of meta-QTL and candidate genes controlling yield and yield-related traits in barley (Hordeum vulgare L.)
Source: PLoS One. 2024 May 20;19(5):e0303751. doi: 10.1371/journal.pone.0303751 (PMC11104655; doi:10.1371/journal.pone.0303751)
Supplement: S7 Table — (XLSX) [file pone.0303751.s007.xlsx]

## Sheet: Sheet1
S7 Table. Gene annotation information in hcMQTL region
HcMQTL	Gene	Start (bp)	End (bp)	Description
MQTL1H-4	HORVU.MOREX.r3.1HG0067720	439917683	439919801	basic helix-loop-helix (bHLH) DNA-binding superfamily protein
MQTL1H-4	HORVU.MOREX.r3.1HG0067760	440301186	440303548	Indole-3-acetic acid-amido synthetase GH3.3, putative
MQTL1H-4	HORVU.MOREX.r3.1HG0067790	440413871	440414218	Ribosomal protein S1
MQTL1H-4	HORVU.MOREX.r3.1HG0067810	440906315	440907914	2-oxoglutarate (2OG) and Fe(II)-dependent oxygenase superfamily protein
MQTL1H-4	HORVU.MOREX.r3.1HG0067830	440934565	440934942	Pesticidal crystal protein Cry2Aa
MQTL1H-4	HORVU.MOREX.r3.1HG0067840	440939436	440940178	S-adenosyl-L-methionine-dependent methyltransferases superfamily protein, putative
MQTL1H-4	HORVU.MOREX.r3.1HG0067850	441004324	441005571	GRAS transcription factor
MQTL1H-4	HORVU.MOREX.r3.1HG0067870	441083349	441085174	Heat shock protein
MQTL1H-4	HORVU.MOREX.r3.1HG0067880	441133295	441136683	E3 ubiquitin-protein ligase SINA-like 2
MQTL1H-4	HORVU.MOREX.r3.1HG0067890	441138351	441138659	Allyl alcohol dehydrogenase-like protein
MQTL1H-4	HORVU.MOREX.r3.1HG0067900	441141467	441142812	Domain of Uncharacterized protein function
MQTL1H-4	HORVU.MOREX.r3.1HG0067910	441155675	441157330	Glycosyltransferase
MQTL1H-4	HORVU.MOREX.r3.1HG0067920	441164483	441168772	TraB
MQTL1H-4	HORVU.MOREX.r3.1HG0067930	441169065	441170534	Peroxidase
MQTL1H-4	HORVU.MOREX.r3.1HG0067960	441238408	441240020	Peroxidase
MQTL1H-4	HORVU.MOREX.r3.1HG0067970	441332294	441333867	Peroxidase
MQTL1H-4	HORVU.MOREX.r3.1HG0067980	441429888	441431368	Peroxidase
MQTL1H-4	HORVU.MOREX.r3.1HG0067990	441520215	441521874	Peroxidase
MQTL1H-4	HORVU.MOREX.r3.1HG0068010	441599181	441600705	Peroxidase
MQTL1H-4	HORVU.MOREX.r3.1HG0068020	441632814	441636882	Receptor kinase
MQTL1H-4	HORVU.MOREX.r3.1HG0068030	441642728	441643051	RNA-directed DNA polymerase (reverse transcriptase)-related family protein
MQTL1H-4	HORVU.MOREX.r3.1HG0068040	441667240	441669513	High molecular weight glutenin subunit
MQTL1H-4	HORVU.MOREX.r3.1HG0068050	441669864	441672566	Protein kinase
MQTL1H-4	HORVU.MOREX.r3.1HG0068060	441778203	441779831	DCD (Development and cell death) domain protein
MQTL1H-4	HORVU.MOREX.r3.1HG0068090	441826761	441833959	Histone deacetylase
MQTL1H-5	HORVU.MOREX.r3.1HG0069580	447793472	447795461	Gag-Pol polyprotein
MQTL1H-5	HORVU.MOREX.r3.1HG0069590	447973156	447974457	F-box domain containing protein-like
MQTL1H-5	HORVU.MOREX.r3.1HG0069630	448062773	448066165	Nbs-lrr resistance protein, putative
MQTL1H-5	HORVU.MOREX.r3.1HG0069640	448067539	448069872	transcription factor-like protein
MQTL1H-5	HORVU.MOREX.r3.1HG0069650	448085945	448088418	Calcium-dependent protein kinase
MQTL1H-5	HORVU.MOREX.r3.1HG0069660	448206345	448206809	VQ motif family protein
MQTL1H-5	HORVU.MOREX.r3.1HG0069670	448316636	448320718	MYB transcription factor
MQTL1H-5	HORVU.MOREX.r3.1HG0069690	448339373	448339648	Somatic embryogenesis receptor-like kinase
MQTL1H-5	HORVU.MOREX.r3.1HG0069710	448415019	448418722	CsAtPR5
MQTL1H-5	HORVU.MOREX.r3.1HG0069720	448456244	448457724	Leucine-rich repeat receptor-like protein kinase family
MQTL1H-5	HORVU.MOREX.r3.1HG0069740	448677220	448680533	SNF1-related protein kinase regulatory subunit beta-1
MQTL1H-5	HORVU.MOREX.r3.1HG0069750	448683351	448685648	Calmodulin
MQTL1H-5	HORVU.MOREX.r3.1HG0069760	448686557	448687412	Calmodulin
MQTL1H-5	HORVU.MOREX.r3.1HG0069780	448755366	448759492	Proteasome subunit alpha type
MQTL1H-5	HORVU.MOREX.r3.1HG0069800	448763752	448767889	Histone-lysine N-methyltransferase, H3 lysine-9 specific
MQTL1H-5	HORVU.MOREX.r3.1HG0069820	448811751	448816808	MYB transcription factor
MQTL1H-5	HORVU.MOREX.r3.1HG0069830	448817607	448820109	UV radiation resistance-associated
MQTL1H-5	HORVU.MOREX.r3.1HG0069840	448820893	448821228	Alpha-1B adrenergic receptor
MQTL1H-5	HORVU.MOREX.r3.1HG0069850	448821304	448824736	dentin sialophosphoprotein
MQTL1H-5	HORVU.MOREX.r3.1HG0069870	448918167	448919228	F-box protein
MQTL1H-5	HORVU.MOREX.r3.1HG0069880	448922340	448928536	Endoplasmic reticulum-Golgi intermediate compartment protein 3
MQTL1H-5	HORVU.MOREX.r3.1HG0069910	448943160	448943576	Serine/threonine protein phosphatase 7 long form isogeny
MQTL1H-5	HORVU.MOREX.r3.1HG0069920	448989672	448990184	Beta-1,3-N-acetylglucosaminyltransferase family protein
MQTL1H-5	HORVU.MOREX.r3.1HG0069950	449211658	449214190	Protein KRI1
MQTL1H-5	HORVU.MOREX.r3.1HG0069960	449215026	449218797	protein kinase family protein
MQTL1H-5	HORVU.MOREX.r3.1HG0070000	449236912	449238404	Histone H3
MQTL1H-5	HORVU.MOREX.r3.1HG0070030	449298893	449301544	Histone H3
MQTL1H-5	HORVU.MOREX.r3.1HG0070040	449303328	449307238	BZIP transcription factor
MQTL1H-5	HORVU.MOREX.r3.1HG0070050	449474752	449475456	NAC (No Apical Meristem) domain transcriptional regulator superfamily protein
MQTL1H-5	HORVU.MOREX.r3.1HG0070060	449500001	449504214	ADP-ribosylation factor
MQTL1H-5	HORVU.MOREX.r3.1HG0070070	449511037	449513257	Glycosyltransferase
MQTL1H-5	HORVU.MOREX.r3.1HG0070080	449684529	449690004	GPN-loop GTPase 1-like protein
MQTL1H-5	HORVU.MOREX.r3.1HG0070090	449694837	449696197	Lipid-transfer protein
MQTL1H-5	HORVU.MOREX.r3.1HG0070100	449698315	449701618	Prolyl 4-hydroxylase alpha subunit, putative
MQTL1H-5	HORVU.MOREX.r3.1HG0070110	449704189	449709276	Type I inositol-1,4,5-trisphosphate 5-phosphatase
MQTL1H-7	HORVU.MOREX.r3.1HG0081220	488076602	488077964	Galactose-6-phosphate isomerase subunit LacB
MQTL1H-7	HORVU.MOREX.r3.1HG0081230	488108523	488110940	Serine/threonine-protein kinase
MQTL1H-7	HORVU.MOREX.r3.1HG0081250	488137064	488139597	Serine/threonine-protein kinase
MQTL1H-7	HORVU.MOREX.r3.1HG0081260	488148024	488150168	F-box family protein
MQTL1H-7	HORVU.MOREX.r3.1HG0081280	488181094	488181921	Ubiquitin family protein
MQTL1H-7	HORVU.MOREX.r3.1HG0081290	488235764	488236121	RNI-like superfamily protein
MQTL1H-10	HORVU.MOREX.r3.1HG0093830	512559396	512564551	E3 ubiquitin-protein ligase MARCH6
MQTL1H-10	HORVU.MOREX.r3.1HG0093840	512573138	512576134	Leucine-rich repeat receptor-like protein kinase family protein
MQTL1H-10	HORVU.MOREX.r3.1HG0093860	512616276	512616637	Type II proteinase inhibitor family protein
MQTL1H-10	HORVU.MOREX.r3.1HG0093870	512621950	512623159	Pathogen-related protein
MQTL1H-10	HORVU.MOREX.r3.1HG0093880	512631717	512635915	Phosphoglucan phosphatase LSF1
MQTL1H-10	HORVU.MOREX.r3.1HG0093890	512638738	512639880	Leucine-rich repeat receptor-like protein kinase
MQTL1H-10	HORVU.MOREX.r3.1HG0093920	512778495	512784496	Lectin receptor kinase
MQTL1H-10	HORVU.MOREX.r3.1HG0093930	512792568	512793275	Plant basic secretory family protein
MQTL1H-10	HORVU.MOREX.r3.1HG0093940	512806942	512809757	RNA polymerase sigma factor
MQTL1H-10	HORVU.MOREX.r3.1HG0093950	512817732	512820188	Ubiquitin carboxyl-terminal hydrolase 2
MQTL1H-10	HORVU.MOREX.r3.1HG0093960	512829814	512833308	Ubiquitin carboxyl-terminal hydrolase-related protein
MQTL1H-10	HORVU.MOREX.r3.1HG0093970	512835072	512835704	CST complex subunit TEN1-like protein
MQTL1H-10	HORVU.MOREX.r3.1HG0094000	512903517	512906736	RNA binding protein
MQTL1H-10	HORVU.MOREX.r3.1HG0094010	512906943	512911530	Kinase family protein
MQTL1H-10	HORVU.MOREX.r3.1HG0094030	512942861	512946340	Succinate--CoA ligase [ADP-forming] subunit beta
MQTL1H-10	HORVU.MOREX.r3.1HG0094040	512947228	512949289	Pentatricopeptide repeat-containing protein
MQTL1H-10	HORVU.MOREX.r3.1HG0094050	512951200	512957496	Protein kinase family protein
MQTL2H-5	HORVU.MOREX.r3.2HG0111580	37530919	37535049	Apyrase-like protein
MQTL2H-5	HORVU.MOREX.r3.2HG0111600	37734089	37735172	NADH-cytochrome b5 reductase
MQTL2H-5	HORVU.MOREX.r3.2HG0111610	37735772	37741646	Cellulose synthase
MQTL2H-5	HORVU.MOREX.r3.2HG0111620	37761180	37762664	Heavy metal transport/detoxification superfamily protein
MQTL2H-5	HORVU.MOREX.r3.2HG0111630	37799394	37800902	carboxyl-terminal peptidase (DUF239)
MQTL2H-5	HORVU.MOREX.r3.2HG0111640	37825135	37831148	Hexosyltransferase
MQTL2H-5	HORVU.MOREX.r3.2HG0111650	37877210	37885506	ATP-dependent RNA helicase DeaD
MQTL2H-5	HORVU.MOREX.r3.2HG0111690	38095696	38097670	CsAtPR5
MQTL2H-5	HORVU.MOREX.r3.2HG0111700	38185421	38185795	Peroxidase
MQTL2H-5	HORVU.MOREX.r3.2HG0111710	38225097	38226331	Polyadenylate-binding protein 1-B-binding protein
MQTL2H-6	HORVU.MOREX.r3.2HG0110420	32567199	32570339	Importin subunit alpha
MQTL2H-6	HORVU.MOREX.r3.2HG0110490	32910429	32911843	MYB transcription factor
MQTL2H-6	HORVU.MOREX.r3.2HG0110520	32947628	32948035	RAPT-1
MQTL2H-6	HORVU.MOREX.r3.2HG0110530	33034603	33036053	Hexosyltransferase
MQTL2H-6	HORVU.MOREX.r3.2HG0110550	33037321	33037608	Transducin family protein / WD-40 repeat family protein
MQTL2H-6	HORVU.MOREX.r3.2HG0110560	33039537	33043770	Pentatricopeptide repeat-containing protein, putative
MQTL2H-6	HORVU.MOREX.r3.2HG0110570	33088456	33089370	BTB/POZ and MATH domain-containing protein 4
MQTL2H-6	HORVU.MOREX.r3.2HG0110580	33156788	33157729	Ras-responsive element-binding protein 1
MQTL2H-6	HORVU.MOREX.r3.2HG0110600	33213558	33215039	GDSL esterase/lipase
MQTL2H-6	HORVU.MOREX.r3.2HG0110610	33217759	33218697	BTB/POZ/MATH-domain protein
MQTL2H-6	HORVU.MOREX.r3.2HG0110640	33228521	33235522	transcription factor-like protein
MQTL2H-6	HORVU.MOREX.r3.2HG0110650	33266536	33270066	Peptidyl-prolyl cis-trans isomerase
MQTL2H-6	HORVU.MOREX.r3.2HG0110660	33289601	33291091	F-box family protein
MQTL2H-6	HORVU.MOREX.r3.2HG0110710	33374740	33378545	Frigida-like 2
MQTL2H-6	HORVU.MOREX.r3.2HG0110720	33387610	33391505	Guanine nucleotide-binding-like protein
MQTL2H-6	HORVU.MOREX.r3.2HG0110730	33392634	33407805	DNA primase
MQTL2H-6	HORVU.MOREX.r3.2HG0110750	33601321	33603574	SNF1-related protein kinase regulatory subunit beta-1
MQTL2H-6	HORVU.MOREX.r3.2HG0110760	33605689	33607819	Calmodulin
MQTL2H-6	HORVU.MOREX.r3.2HG0110770	33608101	33608375	Dihydrofolate reductase
MQTL2H-6	HORVU.MOREX.r3.2HG0110780	33608564	33609626	Dihydrofolate reductase
MQTL2H-6	HORVU.MOREX.r3.2HG0110800	33611366	33613270	Non-specific serine/threonine protein kinase
MQTL2H-6	HORVU.MOREX.r3.2HG0110810	33639143	33644080	Alpha-L-arabinofuranosidase 1
MQTL2H-6	HORVU.MOREX.r3.2HG0110840	33688554	33694151	2-dehydro-3-deoxyphosphooctonate aldolase
MQTL2H-6	HORVU.MOREX.r3.2HG0110850	33738738	33740306	Protein kinase
MQTL2H-6	HORVU.MOREX.r3.2HG0110860	33767752	33771194	RINT1-like protein
MQTL2H-6	HORVU.MOREX.r3.2HG0110910	33984015	33985902	F-box family protein
MQTL2H-6	HORVU.MOREX.r3.2HG0110920	33988367	33989235	VQ motif-containing family protein
MQTL2H-6	HORVU.MOREX.r3.2HG0110930	34003181	34004293	VQ motif-containing family protein
MQTL2H-6	HORVU.MOREX.r3.2HG0110940	34154576	34158544	VQ motif-containing family protein
MQTL2H-6	HORVU.MOREX.r3.2HG0110980	34197192	34202347	CAP-Gly domain-containing linker protein 1
MQTL2H-6	HORVU.MOREX.r3.2HG0111000	34289768	34291239	BZIP transcription factor
MQTL2H-6	HORVU.MOREX.r3.2HG0111020	34413328	34415789	Subtilisin-like protease
MQTL2H-6	HORVU.MOREX.r3.2HG0111040	34427071	34429108	Short chain dehydrogenase/reductase
MQTL2H-6	HORVU.MOREX.r3.2HG0111060	34460185	34467395	Imidazoleglycerol-phosphate dehydratase
MQTL2H-11	HORVU.MOREX.r3.2HG0181310	557404478	557407261	Aspartyl/glutamyl-tRNA(Asn/Gln) amidotransferase subunit B, putative isoform 3
MQTL2H-11	HORVU.MOREX.r3.2HG0181330	557483917	557488923	Fatty acid hydroxylase superfamily protein
MQTL2H-11	HORVU.MOREX.r3.2HG0181350	557491073	557493745	Gag-pol polyprotein
MQTL2H-11	HORVU.MOREX.r3.2HG0181370	557496671	557500226	Fatty acid hydroxylase superfamily protein
MQTL2H-11	HORVU.MOREX.r3.2HG0181380	557505762	557508373	Actin-related protein 2/3 complex subunit 2
MQTL2H-11	HORVU.MOREX.r3.2HG0181390	557508926	557512574	Protein BREAST CANCER SUSCEPTIBILITY 1-like protein
MQTL2H-11	HORVU.MOREX.r3.2HG0181410	557652904	557653293	Embryo sac development arrest 6, putative
MQTL2H-11	HORVU.MOREX.r3.2HG0181460	557722613	557724105	Enolase
MQTL2H-11	HORVU.MOREX.r3.2HG0181470	557725076	557730772	Beta-glucosidase, putative
MQTL2H-11	HORVU.MOREX.r3.2HG0181480	557763370	557763865	nuclear RNA polymerase D1A
MQTL2H-11	HORVU.MOREX.r3.2HG0181490	557864273	557900571	Beta-glucosidase
MQTL2H-11	HORVU.MOREX.r3.2HG0181510	558084683	558088849	Beta-glucosidase
MQTL2H-11	HORVU.MOREX.r3.2HG0181520	558150446	558150853	Importin subunit alpha
MQTL2H-11	HORVU.MOREX.r3.2HG0181530	558211229	558213590	plastid transcriptionally active 5
MQTL2H-11	HORVU.MOREX.r3.2HG0181540	558214711	558218417	Disease resistance protein (NBS-LRR class) family
MQTL2H-11	HORVU.MOREX.r3.2HG0181550	558315635	558320213	Imidazole glycerol phosphate synthase subunit HisF
MQTL2H-11	HORVU.MOREX.r3.2HG0181570	558384921	558385442	4-diphosphocytidyl-2-C-methyl-D-erythritol kinase
MQTL2H-11	HORVU.MOREX.r3.2HG0181610	558556829	558559105	dCTP pyrophosphatase 1
MQTL2H-11	HORVU.MOREX.r3.2HG0181620	558588897	558589633	E3 ubiquitin-protein ligase
MQTL2H-11	HORVU.MOREX.r3.2HG0181640	558603580	558604367	Protein FAR1-RELATED SEQUENCE 5
MQTL2H-11	HORVU.MOREX.r3.2HG0181650	558715638	558715967	Stress response protein nst1
MQTL2H-11	HORVU.MOREX.r3.2HG0181660	558717186	558717848	3-hydroxyacyl-[acyl-carrier-protein] dehydratase FabZ
MQTL2H-11	HORVU.MOREX.r3.2HG0181680	558739995	558741170	CASP-like protein
MQTL2H-11	HORVU.MOREX.r3.2HG0181690	558748252	558749970	S-adenosyl-L-methionine-dependent methyltransferases superfamily protein
MQTL2H-11	HORVU.MOREX.r3.2HG0181700	558853949	558857211	L-allo-threonine aldolase
MQTL2H-11	HORVU.MOREX.r3.2HG0181760	559020274	559022048	LIGHT-DEPENDENT SHORT HYPOCOTYLS-like protein (DUF640)
MQTL2H-12	HORVU.MOREX.r3.2HG0184160	568413570	568414772	MYB transcription factor
MQTL2H-12	HORVU.MOREX.r3.2HG0184170	568450907	568451833	auxin response factor 2
MQTL3H-1	HORVU.MOREX.r3.3HG0223260	9706033	9707033	Expansin
MQTL3H-1	HORVU.MOREX.r3.3HG0223290	9728686	9729576	Jacalin-like lectin
MQTL3H-1	HORVU.MOREX.r3.3HG0223300	9734728	9735883	E3 ubiquitin-protein ligase
MQTL3H-1	HORVU.MOREX.r3.3HG0223310	9743264	9744547	E3 ubiquitin-protein ligase
MQTL3H-1	HORVU.MOREX.r3.3HG0223320	9753603	9755015	Werner Syndrome-like exonuclease
MQTL3H-1	HORVU.MOREX.r3.3HG0223330	9773518	9778754	Heparan-alpha-glucosaminide N-acetyltransferase
MQTL3H-1	HORVU.MOREX.r3.3HG0223340	9803994	9809230	Heparan-alpha-glucosaminide N-acetyltransferase
MQTL3H-1	HORVU.MOREX.r3.3HG0223350	9834403	9839640	Heparan-alpha-glucosaminide N-acetyltransferase
MQTL3H-1	HORVU.MOREX.r3.3HG0223360	9851793	9852991	E3 ubiquitin-protein ligase
MQTL3H-1	HORVU.MOREX.r3.3HG0223370	9884283	9885226	E3 ubiquitin-protein ligase
MQTL3H-1	HORVU.MOREX.r3.3HG0223380	9904567	9905539	E3 ubiquitin-protein ligase
MQTL3H-1	HORVU.MOREX.r3.3HG0223410	9922659	9923123	Amino acid permease family protein, putative
MQTL3H-1	HORVU.MOREX.r3.3HG0223440	9937643	9945547	Amino acid transporter, putative
MQTL3H-1	HORVU.MOREX.r3.3HG0223450	9985535	9985843	Disease resistance protein RPM1
MQTL3H-1	HORVU.MOREX.r3.3HG0223500	10035969	10037497	Protein O-linked-mannose beta-1,4-N-acetylglucosaminyltransferase 2
MQTL3H-1	HORVU.MOREX.r3.3HG0223530	10084423	10085975	Replication protein A subunit
MQTL3H-1	HORVU.MOREX.r3.3HG0223600	10117070	10117829	E3 ubiquitin-protein ligase
MQTL3H-1	HORVU.MOREX.r3.3HG0223610	10155828	10157095	E3 ubiquitin-protein ligase
MQTL3H-1	HORVU.MOREX.r3.3HG0223650	10242584	10243851	E3 ubiquitin-protein ligase
MQTL3H-1	HORVU.MOREX.r3.3HG0223690	10358055	10360446	Ubiquitin-conjugating enzyme family protein
MQTL3H-1	HORVU.MOREX.r3.3HG0223700	10360845	10361679	Ubiquitin-conjugating enzyme E2
MQTL3H-1	HORVU.MOREX.r3.3HG0223710	10415876	10417123	E3 ubiquitin-protein ligase
MQTL3H-1	HORVU.MOREX.r3.3HG0223730	10511891	10513371	Protein DETOXIFICATION
MQTL3H-1	HORVU.MOREX.r3.3HG0223740	10531301	10536576	Phenylalanine ammonia-lyase
MQTL3H-1	HORVU.MOREX.r3.3HG0223750	10540221	10542272	E3 ubiquitin-protein ligase
MQTL3H-1	HORVU.MOREX.r3.3HG0223760	10548559	10552386	DNA topoisomerase 4 subunit A
MQTL3H-1	HORVU.MOREX.r3.3HG0223770	10563706	10565836	Beta-fructofuranosidase, insoluble isoenzyme 3
MQTL3H-1	HORVU.MOREX.r3.3HG0223780	10581183	10582049	E3 ubiquitin-protein ligase
MQTL3H-1	HORVU.MOREX.r3.3HG0223800	10587323	10591091	E3 ubiquitin-protein ligase
MQTL3H-1	HORVU.MOREX.r3.3HG0223820	10645776	10648404	Cell wall invertase
MQTL3H-1	HORVU.MOREX.r3.3HG0223830	10689708	10692014	Beta-fructofuranosidase, insoluble isoenzyme 3
MQTL3H-1	HORVU.MOREX.r3.3HG0223840	10703254	10704359	E3 ubiquitin-protein ligase
MQTL3H-1	HORVU.MOREX.r3.3HG0223870	10804346	10805595	E3 ubiquitin-protein ligase
MQTL3H-1	HORVU.MOREX.r3.3HG0223880	10833354	10833795	FAR1-related sequence 10
MQTL3H-1	HORVU.MOREX.r3.3HG0223890	10836355	10836771	Serine/threonine protein phosphatase 7 long form isogeny
MQTL3H-1	HORVU.MOREX.r3.3HG0223900	10839050	10840033	E3 ubiquitin-protein ligase
MQTL3H-1	HORVU.MOREX.r3.3HG0223920	10864930	10866168	E3 ubiquitin-protein ligase
MQTL3H-1	HORVU.MOREX.r3.3HG0223930	10874340	10875782	E3 ubiquitin-protein ligase
MQTL3H-1	HORVU.MOREX.r3.3HG0223940	10878479	10882065	Lecithin-cholesterol acyltransferase-like 1
MQTL3H-1	HORVU.MOREX.r3.3HG0223950	10884155	10887700	E3 ubiquitin-protein ligase
MQTL3H-1	HORVU.MOREX.r3.3HG0223960	10888423	10893529	E3 ubiquitin-protein ligase
MQTL3H-1	HORVU.MOREX.r3.3HG0223980	10955151	10957796	UDP-N-acetylmuramate--L-alanine ligase
MQTL3H-1	HORVU.MOREX.r3.3HG0223990	10958016	10961244	Alpha-ketoglutarate-dependent dioxygenase alkB
MQTL3H-1	HORVU.MOREX.r3.3HG0224000	10963090	10966897	basic helix-loop-helix (bHLH) DNA-binding superfamily protein
MQTL3H-1	HORVU.MOREX.r3.3HG0224010	10977400	10980276	S-type anion channel
MQTL3H-1	HORVU.MOREX.r3.3HG0224020	11020638	11022602	BED zinc finger,hAT family dimerization domain
MQTL3H-1	HORVU.MOREX.r3.3HG0224040	11065970	11068411	Pentatricopeptide repeat-containing protein
MQTL3H-1	HORVU.MOREX.r3.3HG0224080	11357948	11358508	Carcinoembryonic antigen-related cell adhesion molecule 20
MQTL3H-1	HORVU.MOREX.r3.3HG0224130	11510732	11514301	Peroxisomal membrane protein PEX14
MQTL3H-1	HORVU.MOREX.r3.3HG0224160	11574656	11577951	Xylosyltransferase 1
MQTL3H-1	HORVU.MOREX.r3.3HG0224180	11608576	11611763	Xylosyltransferase 1
MQTL3H-1	HORVU.MOREX.r3.3HG0224200	11614632	11616967	ABC transporter ATP-binding protein YxdL
MQTL3H-1	HORVU.MOREX.r3.3HG0224210	11632200	11635715	Peroxisomal membrane protein PEX14
MQTL3H-5	HORVU.MOREX.r3.3HG0304600	556469205	556469699	B3 domain-containing protein
MQTL3H-5	HORVU.MOREX.r3.3HG0304610	556521538	556522824	LOB domain-containing protein, putative
MQTL3H-5	HORVU.MOREX.r3.3HG0304620	556549597	556550145	TTF-type zinc finger protein with HAT dimerization domain-containing protein
MQTL3H-5	HORVU.MOREX.r3.3HG0304630	556605007	556607279	Pentatricopeptide repeat-containing protein
MQTL3H-5	HORVU.MOREX.r3.3HG0304640	556615989	556620992	Tetratricopeptide repeat-containing family protein
MQTL3H-5	HORVU.MOREX.r3.3HG0304650	556622092	556630761	Vacuolar protein sorting-associated protein 53
MQTL3H-5	HORVU.MOREX.r3.3HG0304660	556736210	556741371	Ceramide glucosyltransferase, putative
MQTL3H-5	HORVU.MOREX.r3.3HG0304680	556765643	556768015	Fructose-bisphosphate aldolase
MQTL3H-5	HORVU.MOREX.r3.3HG0304710	556808040	556810439	Fructose-bisphosphate aldolase
MQTL3H-5	HORVU.MOREX.r3.3HG0304720	556814147	556817940	RING finger protein
MQTL3H-5	HORVU.MOREX.r3.3HG0304730	556846151	556847375	SNAP25 homologous protein SNAP33
MQTL3H-5	HORVU.MOREX.r3.3HG0304740	556904571	556906960	B3 domain-containing protein
MQTL3H-5	HORVU.MOREX.r3.3HG0304770	556949131	556952812	Two-component response regulator
MQTL3H-5	HORVU.MOREX.r3.3HG0304780	556953941	556958894	Peptidyl serine alpha-galactosyltransferase
MQTL3H-5	HORVU.MOREX.r3.3HG0304800	557105665	557115134	Structural maintenance of chromosomes protein
MQTL3H-5	HORVU.MOREX.r3.3HG0304810	557137232	557137828	Ethylene-responsive transcription factor
MQTL3H-5	HORVU.MOREX.r3.3HG0304830	557143597	557153332	Protein kinase
MQTL3H-5	HORVU.MOREX.r3.3HG0304880	557228445	557229035	Ethylene-responsive transcription factor, putative
MQTL3H-5	HORVU.MOREX.r3.3HG0304890	557293129	557293674	L-fucose operon activator
MQTL3H-5	HORVU.MOREX.r3.3HG0304930	557318628	557320178	DELLA protein
MQTL3H-5	HORVU.MOREX.r3.3HG0304940	557329642	557333136	Mitochondrial inner membrane organizing system protein 1
MQTL3H-5	HORVU.MOREX.r3.3HG0304950	557365744	557367879	DELLA protein
MQTL3H-5	HORVU.MOREX.r3.3HG0304970	557507389	557510527	Peptide transporter
MQTL3H-5	HORVU.MOREX.r3.3HG0304980	557556236	557556601	UDP-Glycosyltransferase superfamily protein
MQTL3H-5	HORVU.MOREX.r3.3HG0305030	557579833	557583509	alpha/beta-Hydrolases superfamily protein
MQTL3H-5	HORVU.MOREX.r3.3HG0305050	557632327	557633817	Tyrosine decarboxylase
MQTL3H-5	HORVU.MOREX.r3.3HG0305060	557645161	557645648	Serine/threonine protein phosphatase 7 long form isogeny
MQTL3H-5	HORVU.MOREX.r3.3HG0305070	557646921	557648417	Tyrosine decarboxylase
MQTL3H-5	HORVU.MOREX.r3.3HG0305080	557650049	557651102	Heat shock transcription factor
MQTL3H-5	HORVU.MOREX.r3.3HG0305100	557749514	557751292	Tyrosine decarboxylase
MQTL3H-5	HORVU.MOREX.r3.3HG0305120	557773743	557781062	Mitochondrial intermediate peptidase
MQTL3H-5	HORVU.MOREX.r3.3HG0305140	557817492	557823158	Multidrug resistance protein ABC transporter family protein
MQTL3H-5	HORVU.MOREX.r3.3HG0305150	557934311	557935899	Pectin lyase-like superfamily protein
MQTL3H-5	HORVU.MOREX.r3.3HG0305180	558035442	558040283	Nucleic acid-binding, OB-fold-like protein
MQTL3H-5	HORVU.MOREX.r3.3HG0305190	558041734	558043714	Acid phosphatase/vanadium-dependent haloperoxidase related
MQTL3H-5	HORVU.MOREX.r3.3HG0305200	558043979	558047762	Monooxygenase
MQTL3H-5	HORVU.MOREX.r3.3HG0305210	558112036	558112392	Peroxisome proliferator-activated receptor gamma coactivator 1-alpha
MQTL3H-5	HORVU.MOREX.r3.3HG0305220	558116414	558120526	4-coumarate:CoA ligase-like protein
MQTL3H-5	HORVU.MOREX.r3.3HG0305230	558185560	558187997	GDP-L-galactose phosphorylase 1
MQTL3H-5	HORVU.MOREX.r3.3HG0305240	558188419	558193059	RecA family protein
MQTL4H-3	HORVU.MOREX.r3.4HG0339160	25003077	25004853	1-aminocyclopropane-1-carboxylate synthase 1
MQTL4H-3	HORVU.MOREX.r3.4HG0339180	25300938	25302444	F-box-like protein
MQTL4H-3	HORVU.MOREX.r3.4HG0339190	25303879	25320396	GTPase obg
MQTL4H-3	HORVU.MOREX.r3.4HG0339210	25446071	25449997	Chaperone protein dnaJ
MQTL4H-3	HORVU.MOREX.r3.4HG0339220	25451538	25453965	Pentatricopeptide repeat-containing protein
MQTL4H-3	HORVU.MOREX.r3.4HG0339230	25455823	25457113	F-box protein
MQTL4H-3	HORVU.MOREX.r3.4HG0339240	25458510	25460277	BED zinc finger,hAT family dimerization domain
MQTL4H-3	HORVU.MOREX.r3.4HG0339280	25567331	25569467	DNA binding protein
MQTL4H-3	HORVU.MOREX.r3.4HG0339290	25569674	25577881	ATP dependent RNA helicase
MQTL4H-3	HORVU.MOREX.r3.4HG0339300	25578541	25582209	Basic helix-loop-helix transcription factor
MQTL4H-3	HORVU.MOREX.r3.4HG0339340	25766488	25768993	ethylene-dependent gravitropism-deficient and yellow-green-like 2
MQTL4H-3	HORVU.MOREX.r3.4HG0339350	25769040	25772497	transmembrane protein
MQTL4H-3	HORVU.MOREX.r3.4HG0339390	25899321	25905161	Ribosomal RNA small subunit methyltransferase E
MQTL4H-3	HORVU.MOREX.r3.4HG0339400	25899412	25901931	Serine/threonine-protein kinase
MQTL4H-3	HORVU.MOREX.r3.4HG0339420	25970309	25971085	RNA recognition motif (RRM)-containing protein
MQTL4H-3	HORVU.MOREX.r3.4HG0339430	26193958	26198115	Growth-regulating factor
MQTL4H-3	HORVU.MOREX.r3.4HG0339440	26218333	26218548	Gag polyprotein
MQTL4H-3	HORVU.MOREX.r3.4HG0339550	26399086	26400718	Subtilisin-like protease
MQTL4H-3	HORVU.MOREX.r3.4HG0339560	26441396	26442538	B3 domain-containing protein
MQTL4H-3	HORVU.MOREX.r3.4HG0339570	26606865	26609317	ACT domain containing protein, expressed
MQTL4H-3	HORVU.MOREX.r3.4HG0339580	26609467	26614372	BSD domain containing protein
MQTL4H-3	HORVU.MOREX.r3.4HG0339590	26814131	26822734	Ribosomal RNA small subunit methyltransferase F
MQTL4H-3	HORVU.MOREX.r3.4HG0339600	26823379	26825689	Lecithin-cholesterol acyltransferase-like 1
MQTL4H-3	HORVU.MOREX.r3.4HG0339610	26826878	26831191	Serine carboxypeptidase family protein, expressed
MQTL4H-4	HORVU.MOREX.r3.4HG0384200	446432676	446434471	MYB domain transcription factor
MQTL4H-4	HORVU.MOREX.r3.4HG0384230	446868366	446873013	RING/U-box superfamily protein
MQTL4H-4	HORVU.MOREX.r3.4HG0384240	446873478	446876774	Gamma interferon inducible lysosomal thiol reductase family protein, expressed
MQTL4H-4	HORVU.MOREX.r3.4HG0384250	447008218	447009674	Gamma-interferon-inducible lysosomal thiol reductase
MQTL4H-4	HORVU.MOREX.r3.4HG0384260	447012606	447013741	Gamma-interferon-inducible lysosomal thiol reductase
MQTL4H-4	HORVU.MOREX.r3.4HG0384300	447259938	447261605	RING finger protein
MQTL4H-4	HORVU.MOREX.r3.4HG0384310	447724095	447726149	Gamma-interferon-inducible lysosomal thiol reductase
MQTL4H-4	HORVU.MOREX.r3.4HG0384330	447768225	447768734	Sphingoid base hydroxylase 2
MQTL4H-4	HORVU.MOREX.r3.4HG0384350	448032574	448042430	Rab3 GTPase-activating protein catalytic subunit
MQTL4H-4	HORVU.MOREX.r3.4HG0384360	448207316	448210650	Protein kinase, putative
MQTL4H-4	HORVU.MOREX.r3.4HG0384370	448212211	448216578	NADH dehydrogenase [ubiquinone] 1 alpha subcomplex subunit 8
MQTL4H-8	HORVU.MOREX.r3.4HG0408100	581190374	581196198	Ubiquitin-conjugating enzyme E2
MQTL4H-8	HORVU.MOREX.r3.4HG0408140	581278410	581279465	Phosphate import ATP-binding protein PstB
MQTL4H-8	HORVU.MOREX.r3.4HG0408170	581288889	581307738	Protein kinase
MQTL4H-8	HORVU.MOREX.r3.4HG0408180	581360891	581365084	Receptor-like kinase
MQTL4H-8	HORVU.MOREX.r3.4HG0408210	581383726	581386523	Zinc finger protein
MQTL4H-8	HORVU.MOREX.r3.4HG0408230	581432296	581433441	B3 domain-containing protein
MQTL4H-8	HORVU.MOREX.r3.4HG0408240	581436668	581437186	Zinc finger family protein
MQTL4H-8	HORVU.MOREX.r3.4HG0408250	581474914	581476368	Benzyl alcohol O-benzoyltransferase
MQTL4H-8	HORVU.MOREX.r3.4HG0408260	581599166	581600481	Sulfotransferase
MQTL4H-8	HORVU.MOREX.r3.4HG0408270	581752326	581752880	LOB domain-containing protein, putative
MQTL4H-8	HORVU.MOREX.r3.4HG0408280	581759414	581760406	LOB domain-containing protein, putative
MQTL4H-8	HORVU.MOREX.r3.4HG0408300	581807914	581810860	HR-like lesion-inducing protein-related protein
MQTL4H-8	HORVU.MOREX.r3.4HG0408310	581849084	581850145	Protein FAR1-RELATED SEQUENCE 5
MQTL4H-8	HORVU.MOREX.r3.4HG0408330	581881498	581883510	WAT1-related protein
MQTL4H-8	HORVU.MOREX.r3.4HG0408340	581900073	581903368	Protein KINESIN LIGHT CHAIN-RELATED 3
MQTL4H-8	HORVU.MOREX.r3.4HG0408380	582030381	582030605	auxin transport protein (BIG)
MQTL4H-8	HORVU.MOREX.r3.4HG0408390	582033174	582033950	Ring finger protein, putative
MQTL4H-8	HORVU.MOREX.r3.4HG0408400	582053923	582054418	ArfGap/RecO-like zinc finger domain-containing protein
MQTL4H-8	HORVU.MOREX.r3.4HG0408420	582081880	582083105	Ring finger protein, putative
MQTL4H-8	HORVU.MOREX.r3.4HG0408430	582249804	582250175	Ethylene-responsive transcription factor
MQTL4H-8	HORVU.MOREX.r3.4HG0408470	582305885	582307504	Phosphate transporter protein
MQTL4H-8	HORVU.MOREX.r3.4HG0408490	582449421	582450986	Phosphate transporter
MQTL4H-8	HORVU.MOREX.r3.4HG0408500	582455549	582457352	Phosphate transporter
MQTL4H-8	HORVU.MOREX.r3.4HG0408510	582524379	582526232	Phosphate transporter
MQTL4H-8	HORVU.MOREX.r3.4HG0408520	582545415	582546543	Transport inhibitor response 1-like protein
MQTL4H-8	HORVU.MOREX.r3.4HG0408530	582599003	582600589	Purple acid phosphatase
MQTL4H-8	HORVU.MOREX.r3.4HG0408540	582621064	582621639	SKP1-like protein
MQTL4H-8	HORVU.MOREX.r3.4HG0408550	582638374	582642773	Tetratricopeptide repeat protein 7A
MQTL4H-8	HORVU.MOREX.r3.4HG0408560	582649872	582652005	Glutathione S-transferase T3
MQTL4H-8	HORVU.MOREX.r3.4HG0408570	582698889	582701729	Cyclin dependent kinase inhibitor
MQTL4H-8	HORVU.MOREX.r3.4HG0408590	583001956	583002318	Ethylene-responsive transcription factor
MQTL4H-8	HORVU.MOREX.r3.4HG0408600	583028194	583029619	GDSL esterase/lipase
MQTL4H-8	HORVU.MOREX.r3.4HG0408610	583054317	583055945	Scarecrow transcription factor family protein
MQTL4H-8	HORVU.MOREX.r3.4HG0408620	583057353	583058761	translation initiation factor
MQTL4H-8	HORVU.MOREX.r3.4HG0408630	583059012	583062611	Mitochondrial outer membrane protein porin
MQTL4H-8	HORVU.MOREX.r3.4HG0408640	583067479	583069050	Core-2/I-branching beta-1,6-N-acetylglucosaminyltransferase family protein
MQTL4H-8	HORVU.MOREX.r3.4HG0408650	583133048	583133509	Replicase polyprotein 1a
MQTL4H-8	HORVU.MOREX.r3.4HG0408670	583137438	583140033	Early-responsive to dehydration stress protein isoform 1
MQTL5H-7	HORVU.MOREX.r3.5HG0498540	498523396	498524038	Oxidoreductase-like domain-containing protein 1
MQTL5H-7	HORVU.MOREX.r3.5HG0498550	498529485	498531057	Protein FAR1-RELATED SEQUENCE 5
MQTL5H-7	HORVU.MOREX.r3.5HG0498570	498534502	498541526	Ulp1 protease family, C-terminal catalytic domain containing protein
MQTL5H-7	HORVU.MOREX.r3.5HG0498580	498615912	498618607	Protein Mei2
MQTL5H-7	HORVU.MOREX.r3.5HG0498610	498787021	498788290	Protein Mei2
MQTL5H-7	HORVU.MOREX.r3.5HG0498620	498797993	498799140	Protein Mei2
MQTL5H-7	HORVU.MOREX.r3.5HG0498660	498934588	498935709	Lateral root primordium protein-related, putative
MQTL5H-7	HORVU.MOREX.r3.5HG0498680	498937448	498937861	RAPT-1
MQTL5H-7	HORVU.MOREX.r3.5HG0498710	499070662	499072259	Acidic endochitinase
MQTL5H-7	HORVU.MOREX.r3.5HG0498720	499114928	499116351	Receptor-like kinase
MQTL5H-7	HORVU.MOREX.r3.5HG0498740	499260064	499260744	Plant/T31B5-30 protein
MQTL5H-7	HORVU.MOREX.r3.5HG0498770	499316872	499321019	Hexosyltransferase
MQTL5H-7	HORVU.MOREX.r3.5HG0498780	499358914	499359575	NADPH-dependent thioredoxin reductase 3
MQTL5H-7	HORVU.MOREX.r3.5HG0498790	499371426	499371815	histone acetyltransferase of the CBP family 12
MQTL5H-7	HORVU.MOREX.r3.5HG0498820	499518823	499519715	Late embryogenesis abundant (LEA) hydroxyproline-rich glycoprotein family
MQTL5H-7	HORVU.MOREX.r3.5HG0498830	499522423	499526178	Pseudo response regulator
MQTL5H-7	HORVU.MOREX.r3.5HG0498890	499759880	499761088	Pentatricopeptide repeat-containing protein
MQTL5H-7	HORVU.MOREX.r3.5HG0498900	499788823	499796075	Alpha/beta hydrolase, putative
MQTL5H-7	HORVU.MOREX.r3.5HG0498910	499849744	499852748	Myb factor
MQTL5H-7	HORVU.MOREX.r3.5HG0498930	499941517	499943035	Werner Syndrome-like exonuclease
MQTL5H-7	HORVU.MOREX.r3.5HG0498950	500103174	500112591	Pantothenate kinase, putative
MQTL5H-7	HORVU.MOREX.r3.5HG0498960	500114464	500115684	Glucan 1,3-beta-glucosidase
MQTL5H-7	HORVU.MOREX.r3.5HG0498970	500120886	500121197	Calmodulin-lysine N-methyltransferase
MQTL5H-7	HORVU.MOREX.r3.5HG0499000	500142458	500144635	Purple acid phosphatase
MQTL5H-7	HORVU.MOREX.r3.5HG0499010	500193062	500204388	Inactive purple acid phosphatase-like protein
MQTL5H-7	HORVU.MOREX.r3.5HG0499020	500256398	500259360	Purple acid phosphatase
MQTL5H-8	HORVU.MOREX.r3.5HG0512800	532481840	532483816	Two-component response regulator
MQTL5H-8	HORVU.MOREX.r3.5HG0512820	532600476	532606853	Kinase family protein
MQTL5H-8	HORVU.MOREX.r3.5HG0512830	532662322	532663482	Dof zinc finger protein
MQTL5H-8	HORVU.MOREX.r3.5HG0512860	532853161	532857933	Kinase family protein
MQTL5H-8	HORVU.MOREX.r3.5HG0512870	532873277	532875888	Tunicamycin induced 1
MQTL5H-8	HORVU.MOREX.r3.5HG0512880	532877055	532879914	Processing peptidase
MQTL5H-8	HORVU.MOREX.r3.5HG0512890	532882682	532885491	Nuclear pore complex protein NUP58
MQTL5H-8	HORVU.MOREX.r3.5HG0512910	532929161	532930401	Nodulation signaling protein 1
MQTL5H-8	HORVU.MOREX.r3.5HG0512920	532945269	532948835	ARGONAUTE 3
MQTL5H-8	HORVU.MOREX.r3.5HG0512930	532949601	532951331	Maternal effect embryo arrest 14-1
MQTL7H-1	HORVU.MOREX.r3.7HG0635600	3134174	3135257	Receptor-like kinase
MQTL7H-1	HORVU.MOREX.r3.7HG0635610	3144166	3145194	Protein kinase family protein
MQTL7H-1	HORVU.MOREX.r3.7HG0635620	3157954	3163320	Blue-light-activated histidine kinase
MQTL7H-1	HORVU.MOREX.r3.7HG0635640	3168222	3168833	LRR receptor-like serine/threonine-protein kinase EFR
MQTL7H-1	HORVU.MOREX.r3.7HG0635660	3183426	3183833	Leucine-rich repeat receptor-like protein kinase family protein
MQTL7H-1	HORVU.MOREX.r3.7HG0635710	3235244	3238608	Tetratricopeptide repeat protein 7A
MQTL7H-1	HORVU.MOREX.r3.7HG0635740	3284432	3286556	Scarecrow transcription factor family protein
MQTL7H-1	HORVU.MOREX.r3.7HG0635750	3316358	3316600	cysteine-rich RLK (RECEPTOR-like protein kinase) 39
MQTL7H-1	HORVU.MOREX.r3.7HG0635780	3470539	3475870	Acetyltransferase component of pyruvate dehydrogenase complex
MQTL7H-1	HORVU.MOREX.r3.7HG0635790	3477096	3484038	Arginine N-methyltransferase family protein
MQTL7H-1	HORVU.MOREX.r3.7HG0635820	3487867	3497179	Protein transport protein SEC16B-like protein
MQTL7H-1	HORVU.MOREX.r3.7HG0635890	3657355	3658167	Polynucleotidyl transferase, ribonuclease H-like superfamily protein
MQTL7H-1	HORVU.MOREX.r3.7HG0635910	3663593	3664827	Receptor-like kinase
MQTL7H-1	HORVU.MOREX.r3.7HG0635930	3671555	3671896	Kinase family protein
MQTL7H-1	HORVU.MOREX.r3.7HG0635950	3737288	3742077	receptor kinase 1
MQTL7H-1	HORVU.MOREX.r3.7HG0635970	3798173	3798743	Protein kinase family protein
MQTL7H-1	HORVU.MOREX.r3.7HG0636000	3811382	3814398	protein kinase family protein
MQTL7H-1	HORVU.MOREX.r3.7HG0636010	3832913	3834836	Glycosyltransferase
MQTL7H-1	HORVU.MOREX.r3.7HG0636020	3843188	3846665	Mitochondrial pyruvate carrier
MQTL7H-1	HORVU.MOREX.r3.7HG0636030	3858281	3860172	hydroxysteroid dehydrogenase 3
MQTL7H-1	HORVU.MOREX.r3.7HG0636050	3871218	3875057	Rp1-like protein
MQTL7H-1	HORVU.MOREX.r3.7HG0636060	3884663	3886091	CBL-interacting protein kinase 17
MQTL7H-1	HORVU.MOREX.r3.7HG0636070	3902415	3906299	Rp1-like protein
MQTL7H-1	HORVU.MOREX.r3.7HG0636110	3967567	3968167	DNA topoisomerase
MQTL7H-1	HORVU.MOREX.r3.7HG0636120	3970092	3972329	transmembrane protein, putative (DUF594)
MQTL7H-1	HORVU.MOREX.r3.7HG0636130	3984329	3988195	Rp1-like protein
MQTL7H-1	HORVU.MOREX.r3.7HG0636150	4026488	4027426	Aspartyl/glutamyl-tRNA(Asn/Gln) amidotransferase subunit B
MQTL7H-1	HORVU.MOREX.r3.7HG0636230	4110300	4111073	Phosphate regulon sensor protein PhoR
MQTL7H-1	HORVU.MOREX.r3.7HG0636240	4113038	4114309	Hemagglutinin
MQTL7H-1	HORVU.MOREX.r3.7HG0636250	4137235	4137846	NBS-LRR disease resistance-like protein
MQTL7H-1	HORVU.MOREX.r3.7HG0636260	4138419	4139046	B3 domain-containing protein
MQTL7H-1	HORVU.MOREX.r3.7HG0636280	4160347	4161178	Sec14p-like phosphatidylinositol transfer family protein
MQTL7H-1	HORVU.MOREX.r3.7HG0636290	4164224	4165449	Myb/SANT-like DNA-binding domain protein
MQTL7H-1	HORVU.MOREX.r3.7HG0636300	4165591	4165791	Ribosomal RNA small subunit methyltransferase A
MQTL7H-1	HORVU.MOREX.r3.7HG0636320	4173480	4176121	chaperonin 60 beta
MQTL7H-1	HORVU.MOREX.r3.7HG0636330	4179141	4180536	F-box protein
MQTL7H-1	HORVU.MOREX.r3.7HG0636340	4183625	4185663	Site-determining protein
MQTL7H-1	HORVU.MOREX.r3.7HG0636350	4186881	4192457	cDNA clone:J023132J12, full insert sequence
MQTL7H-1	HORVU.MOREX.r3.7HG0636370	4259188	4262662	MYB-related transcription factor
MQTL7H-1	HORVU.MOREX.r3.7HG0636380	4265557	4265763	Zinc finger transcription factor Trps1
MQTL7H-1	HORVU.MOREX.r3.7HG0636400	4280878	4282297	F-box protein
MQTL7H-1	HORVU.MOREX.r3.7HG0636420	4323505	4326754	Protein CWC15 like
MQTL7H-1	HORVU.MOREX.r3.7HG0636440	4334869	4338326	Receptor-kinase, putative
MQTL7H-1	HORVU.MOREX.r3.7HG0636450	4343350	4345097	keratin-associated protein (DUF819)
MQTL7H-1	HORVU.MOREX.r3.7HG0636480	4373694	4374935	Leucine-rich repeat receptor-like protein kinase family protein
MQTL7H-1	HORVU.MOREX.r3.7HG0636500	4408950	4409204	Serine/threonine-protein kinase 11-interacting protein
MQTL7H-1	HORVU.MOREX.r3.7HG0636510	4411525	4414380	PPPDE putative thiol peptidase family protein
MQTL7H-1	HORVU.MOREX.r3.7HG0636520	4411840	4412031	S-adenosyl-L-methionine-dependent methyltransferases superfamily protein
MQTL7H-1	HORVU.MOREX.r3.7HG0636530	4416012	4418599	MADS-box transcription factor 8
MQTL7H-1	HORVU.MOREX.r3.7HG0636540	4423167	4425585	Pectin lyase-like superfamily protein
MQTL7H-1	HORVU.MOREX.r3.7HG0636560	4439444	4442098	Receptor-kinase, putative
MQTL7H-1	HORVU.MOREX.r3.7HG0636570	4446768	4449482	Kelch repeat-containing protein
MQTL7H-1	HORVU.MOREX.r3.7HG0636590	4454045	4457367	TSL-kinase interacting 1-like protein
MQTL7H-1	HORVU.MOREX.r3.7HG0636600	4527658	4529505	Serine/threonine-protein kinase
MQTL7H-1	HORVU.MOREX.r3.7HG0636630	4576418	4578393	WAT1-related protein
MQTL7H-1	HORVU.MOREX.r3.7HG0636640	4578352	4581019	Ferredoxin--NADP reductase
MQTL7H-1	HORVU.MOREX.r3.7HG0636660	4582836	4584926	SKP1-like protein
MQTL7H-1	HORVU.MOREX.r3.7HG0636670	4588539	4589384	F-box domain containing protein
MQTL7H-1	HORVU.MOREX.r3.7HG0636680	4598046	4598708	B3 domain-containing protein
MQTL7H-1	HORVU.MOREX.r3.7HG0636690	4640193	4641776	Aspartic proteinase nepenthesin-1
MQTL7H-6	HORVU.MOREX.r3.7HG0706590	439159667	439160263	Ethylene-responsive transcription factor
MQTL7H-6	HORVU.MOREX.r3.7HG0706600	439164778	439165780	Pectin methylesterase inhibitor
MQTL7H-6	HORVU.MOREX.r3.7HG0706620	439183033	439187031	Protein mago nashi-like protein
MQTL7H-6	HORVU.MOREX.r3.7HG0706640	439202582	439205027	DNA ligase-like
MQTL7H-6	HORVU.MOREX.r3.7HG0706690	439832527	439836818	GDP-mannose transporter
MQTL7H-6	HORVU.MOREX.r3.7HG0706740	440243383	440246858	Pectin lyase-like superfamily protein
MQTL7H-6	HORVU.MOREX.r3.7HG0706770	440312887	440314444	Polyadenylate-binding protein 1-B-binding protein
MQTL7H-6	HORVU.MOREX.r3.7HG0706810	440672018	440672659	Ribosomal L28e protein family
MQTL7H-6	HORVU.MOREX.r3.7HG0706830	440789722	440790792	transmembrane protein, putative (DUF679 domain membrane protein 2)
MQTL7H-6	HORVU.MOREX.r3.7HG0706850	440940950	440943990	F-box protein family-like
MQTL7H-7	HORVU.MOREX.r3.7HG0743370	611540101	611546775	Aldehyde oxidase, putative
MQTL7H-7	HORVU.MOREX.r3.7HG0743390	611592594	611599268	Aldehyde oxidase, putative
MQTL7H-7	HORVU.MOREX.r3.7HG0743420	611645082	611668132	Aldehyde oxidase, putative
MQTL7H-7	HORVU.MOREX.r3.7HG0743430	611680409	611696203	Aldehyde oxidase, putative
MQTL7H-7	HORVU.MOREX.r3.7HG0743470	611714887	611723372	Lysosomal Pro-X carboxypeptidase
MQTL7H-7	HORVU.MOREX.r3.7HG0743490	611753673	611757696	Lysosomal Pro-X carboxypeptidase
MQTL7H-7	HORVU.MOREX.r3.7HG0743500	611765564	611766036	UDP-glucuronosyltransferase 1-1
MQTL7H-7	HORVU.MOREX.r3.7HG0743510	611789806	611794258	Two-component response regulator
MQTL7H-7	HORVU.MOREX.r3.7HG0743530	611836386	611836583	phosphotransferases/inositol or phosphatidylinositol kinase
MQTL7H-7	HORVU.MOREX.r3.7HG0743540	611854416	611854909	myosin heavy chain, embryonic smooth protein
MQTL7H-7	HORVU.MOREX.r3.7HG0743570	611886710	611889743	NBS-LRR resistance-like protein
MQTL7H-7	HORVU.MOREX.r3.7HG0743580	611955725	611957137	Werner Syndrome-like exonuclease
MQTL7H-7	HORVU.MOREX.r3.7HG0743600	611962504	611962849	NBS-LRR resistance-like protein
MQTL7H-7	HORVU.MOREX.r3.7HG0743630	612074664	612075009	NBS-LRR resistance-like protein
MQTL7H-7	HORVU.MOREX.r3.7HG0743670	612235806	612238021	disease resistance protein (TIR-NBS-LRR class) family
MQTL7H-7	HORVU.MOREX.r3.7HG0743690	612253635	612255752	disease resistance protein (TIR-NBS-LRR class) family
MQTL7H-7	HORVU.MOREX.r3.7HG0743740	612326733	612329667	disease resistance protein (TIR-NBS-LRR class) family
MQTL7H-7	HORVU.MOREX.r3.7HG0743770	612497365	612501093	disease resistance protein (TIR-NBS-LRR class) family
MQTL7H-7	HORVU.MOREX.r3.7HG0743790	612516992	612518797	disease resistance protein (TIR-NBS-LRR class) family
MQTL7H-7	HORVU.MOREX.r3.7HG0743860	612701725	612704138	disease resistance protein (TIR-NBS-LRR class) family
MQTL7H-7	HORVU.MOREX.r3.7HG0743870	612720831	612721843	Disease resistance protein (TIR-NBS-LRR class) family
MQTL7H-7	HORVU.MOREX.r3.7HG0743880	612750521	612754003	Homogentisate phytyltransferase
MQTL7H-7	HORVU.MOREX.r3.7HG0743890	612774203	612777481	Plasma membrane ATPase
MQTL7H-7	HORVU.MOREX.r3.7HG0743900	612784742	612788230	Kinase family protein
MQTL7H-7	HORVU.MOREX.r3.7HG0743960	612834106	612837601	Pentatricopeptide repeat-containing protein
MQTL7H-7	HORVU.MOREX.r3.7HG0743970	612840999	612841424	BTB/POZ and MATH domain-containing protein 2
MQTL7H-7	HORVU.MOREX.r3.7HG0743980	612854178	612858728	Two-component response regulator
MQTL7H-7	HORVU.MOREX.r3.7HG0744000	612897161	612900418	LINE-1 reverse transcriptase like
MQTL7H-7	HORVU.MOREX.r3.7HG0744010	612902429	612903889	BTB/POZ and MATH domain-containing protein 2
MQTL7H-7	HORVU.MOREX.r3.7HG0744040	612910567	612915466	Transcription factor
MQTL7H-7	HORVU.MOREX.r3.7HG0744060	612918310	612918831	Oxygen-dependent choline dehydrogenase
MQTL7H-7	HORVU.MOREX.r3.7HG0744090	612931025	612932260	RNA-directed DNA polymerase (Reverse transcriptase)
MQTL7H-7	HORVU.MOREX.r3.7HG0744120	612937299	612939768	Transcription factor
MQTL7H-7	HORVU.MOREX.r3.7HG0744130	612940301	612940732	Auxin efflux carrier family protein
MQTL7H-7	HORVU.MOREX.r3.7HG0744150	612947918	612949036	BTB/POZ and MATH domain-containing protein 2
MQTL7H-7	HORVU.MOREX.r3.7HG0744160	612955613	612956179	B3 domain-containing protein family
MQTL7H-7	HORVU.MOREX.r3.7HG0744170	612991718	612993252	Werner Syndrome-like exonuclease
MQTL7H-7	HORVU.MOREX.r3.7HG0744180	612994188	612995105	B3 domain-containing protein family
MQTL7H-7	HORVU.MOREX.r3.7HG0744190	613015127	613017406	Kinase, putative
MQTL7H-7	HORVU.MOREX.r3.7HG0744200	613060146	613064327	Homeobox protein knotted-1, putative
MQTL7H-7	HORVU.MOREX.r3.7HG0744210	613074062	613079564	Kinase family protein
MQTL7H-7	HORVU.MOREX.r3.7HG0744220	613137766	613140181	Receptor-like kinase
MQTL7H-7	HORVU.MOREX.r3.7HG0744250	613152910	613156576	Indole-3-glycerol phosphate synthase-like
MQTL7H-7	HORVU.MOREX.r3.7HG0744260	613161791	613162111	NHL domain-containing protein, putative
MQTL7H-7	HORVU.MOREX.r3.7HG0744270	613167214	613167522	NHL domain-containing protein, putative
MQTL7H-7	HORVU.MOREX.r3.7HG0744280	613173013	613173306	NHL domain-containing protein, putative
MQTL7H-7	HORVU.MOREX.r3.7HG0744290	613236178	613236489	Histone H4
MQTL7H-7	HORVU.MOREX.r3.7HG0744300	613245060	613246382	F-box domain containing protein
MQTL7H-7	HORVU.MOREX.r3.7HG0744310	613267986	613268297	Histone H4
MQTL7H-7	HORVU.MOREX.r3.7HG0744320	613362282	613362593	Histone H4
MQTL7H-7	HORVU.MOREX.r3.7HG0744330	613379411	613380733	F-box domain containing protein
MQTL7H-7	HORVU.MOREX.r3.7HG0744340	613437928	613438424	Accessory gland-specific peptide 26Aa
