# Supplementary material for: Genome-wide screening of meta-QTL and candidate genes controlling yield and yield-related traits in barley (Hordeum vulgare L.)
Source: PLoS One. 2024 May 20;19(5):e0303751. doi: 10.1371/journal.pone.0303751 (PMC11104655; doi:10.1371/journal.pone.0303751)
Supplement: S8 Table — (XLSX) [file pone.0303751.s008.xlsx]

## Sheet: Sheet1
S8 Table. Expression of 17 candidate genes screened within the hcMQTL region across 10 barley tissues
MQTL	Gene	stem elongation - rachis	stem elongation - internode	stem elongation - root	stem elongation - lemma	germination - seedling	seedling growth - leaf	booting - spike	stem elongation - palea	milk development - caryopsis	germination - embryo
MQTL1H-5	HORVU.MOREX.r3.1HG0069660	2.3705	2.43198	2.33528	2.74005	2.50735	2.75716	2.71153	2.46374	2.6119	3.15116
MQTL1H-5	HORVU.MOREX.r3.1HG0069820	1.90648	1.79919	2.01886	1.44157	1.95447	1.65913	1.89716	1.98274	1.372	0.6221
MQTL1H-5	HORVU.MOREX.r3.1HG0070060	1.16096	1.20633	1.05732	1.79332	0.910818	0.936324	0.264414	0.356159	0.910971	0.422866
MQTL1H-5	HORVU.MOREX.r3.1HG0070070	-0.877634	-0.799579	-0.813545	-0.635266	-0.844128	-0.714673	-0.993078	-0.954652	-0.856321	-0.341545
MQTL1H-7	HORVU.MOREX.r3.1HG0081230	-0.877634	-0.80265	-0.825833	-0.463133	-0.844128	-0.714673	-0.745572	-0.892232	-0.870291	-0.626166
MQTL1H-7	HORVU.MOREX.r3.1HG0081250	-0.834325	-0.80265	-0.810473	-0.590362	-0.83481	-0.714673	-0.917229	-0.815126	-0.78996	-0.626166
MQTL2H-5	HORVU.MOREX.r3.2HG0111610	-0.880727	-0.80265	-0.825833	-0.642751	-0.844128	-0.694924	-0.99707	-0.954652	-0.870291	-0.626166
MQTL2H-6	HORVU.MOREX.r3.2HG0110810	-0.419801	-0.6337	-0.586215	-0.549199	-0.558367	-0.264401	-0.689683	-0.480998	-0.196206	-0.45946
MQTL2H-11	HORVU.MOREX.r3.2HG0181760	-0.806484	-0.80265	-0.825833	-0.642751	-0.837916	-0.710723	-0.553954	-0.671928	-0.000616	-0.337479
MQTL3H-1	HORVU.MOREX.r3.3HG0223820	-0.732241	-0.80265	-0.825833	-0.616556	0.311341	-0.651477	-0.266527	0.3378	0.268319	-0.10165
MQTL3H-5	HORVU.MOREX.r3.3HG0304780	-0.843606	-0.538473	-0.484838	-0.523005	-0.505563	-0.619879	0.440063	0.033046	-0.849335	-0.626166
MQTL4H-3	HORVU.MOREX.r3.4HG0339160	-0.082614	-0.262009	-0.288228	-0.481843	-0.474502	-0.710723	0.10074	-0.385532	-0.674702	-0.58144
MQTL4H-3	HORVU.MOREX.r3.4HG0339220	0.112275	-0.12992	-0.22986	-0.227384	-0.024118	0.561097	0.519904	0.749034	1.06465	1.52882
MQTL4H-3	HORVU.MOREX.r3.4HG0339430	0.486584	0.82849	0.630308	-0.268546	-0.499351	-0.663326	-0.270519	-0.877545	-0.831872	-0.6221
MQTL5H-7	HORVU.MOREX.r3.5HG0498830	0.102994	0.207981	0.439842	-0.174995	0.621951	0.233268	0.072796	0.414906	-0.63279	-0.626166
MQTL5H-8	HORVU.MOREX.r3.5HG0512830	0.004003	0.054389	0.018974	0.079463	-0.021012	0.213519	-0.410241	-0.367174	0.069237	0.02033
MQTL7H-6	HORVU.MOREX.r3.7HG0706600	0.211265	-0.151423	0.015902	-0.23861	-0.017906	0.098976	-0.162734	0.06242	0.275305	-0.170773
