# Supplementary material for: Genome-wide screening of meta-QTL and candidate genes controlling yield and yield-related traits in barley (Hordeum vulgare L.)
Source: PLoS One. 2024 May 20;19(5):e0303751. doi: 10.1371/journal.pone.0303751 (PMC11104655; doi:10.1371/journal.pone.0303751)
Supplement: S9 Table — (XLSX) [file pone.0303751.s009.xlsx]

## Sheet: Sheet1
S9 Table. Information of GWAS for yield-related traits in barley used to validate MQTL
No	Source of genotype	Population size	Trait	Marker type/number	Number of MTAa	Environment	Reference
1	winter barley	112	GY	SNP/4976	12	Northern Italy	[1]
2	Spring barley	366	DTM, HD, PH, TN, SL, GNS, TGW, GY	SNP/2321	70	Kazakhstan	[2]
3	HEB-25	1420	DTM, HD, PH	SNP/5398	112	Dundee, Halle	[3]
4	Spring barley	336	HD, PH, SL, GY, TGW	SNP/6519	118	Morocco	[4]
5	HEB-25	1420	GA, GL, GW, GNS, GY, TGW	SNP/5398	553	Dundee, UK; Halle, Germany	[5]
6	Spring and winter barley	379	GL, GW, GA, SL, TGW	SNP/5731	453	Fiorenzuola d’Arda, Italy; Dundee, UK; Gatersleben, Germany; Halle, Germany	[6]
7	Spring barley	275	DTM, HD, PH, TN, SL, GNS, TGW, GY	SNP/1618	37	Karabalyk breeding station, North Kazakhstan	[7]
8	Spring barley	500	HD, NSSM, PH, GY, GNS, TGW	SNP/3072	36	Aberdeen, Scotland; Bozeman, USA; Crookston, USA; Prosper, Canada	[8]
9	HEB-25	1420	BY, PH, TN	SNP/5333	71	Adelaide, Australia	[9]
10	Spring barley	768	HD, NS, TN	SNP/69607	390	Saint Paul, Minnesota, USA	[10]
11	Qingke barley	308	HD, PH, SL	SNP/14970	62	Lhasa, Namling, Nyingchi, China	[11]
12	HEB-25	1420	DTM, FD, PH, NS	SNP/5398	161	Adelaide, Australia	[12]
13	Hulless barley	300	PH, TN	SNP/273654	1840	Qinghai, China	[13]
14	European cultivars	261	PH	SNP/36020	62	Fiorenzuola d’Arda, Italy; Madrid, Spain; Helsinki, Finland; Dundee, UK	[14]
15	Spring barley	431	DTM, HD, PH, SD, GNS, TGW	DArT-seq/28530	129	Warsaw, Poland	[15]
16	Hulless barley	269	SL, PH, NSP, TGW, NS	SNP/5994446	58	Chengdu, China	[16]
a Marker-trait association number (MTA) detected in previous GWAS studies
Reference
1. Bellucci A, Tondelli A, Fangel JU, Torp AM, Xu X, Willats WG, et al. Genome-wide association mapping in winter barley for grain yield and culm cell wall polymer content using the high-throughput CoMPP technique. PLoS One. 2017;12: e0173313.
2. Genievskaya Y, Almerekova S, Sariev B, Chudinov V, Tokhetova L, Sereda G, et al. Marker-trait associations in two-rowed spring barley accessions from Kazakhstan and the USA. PLoS One. 2018;13: e0205421.
3. Herzig P, Maurer A, Draba V, Sharma R, Draicchio F, Bull H, et al. Contrasting genetic regulation of plant development in wild barley grown in two European environments revealed by nested association mapping. J Exp Bot. 2018;69: 1517-1531.
4. Reda A. Genome-wide association studies of multiple traits in barley (Hordeum vulgare L.). Institut Agronomique et Veterinaire Hassan II. 2018.
5. Sharma R, Draicchio F, Bull H, Herzig P, Maurer A, Pillen K, et al. Genome-wide association of yield traits in a nested association mapping population of barley reveals new gene diversity for future breeding. J Exp Bot. 2018;69: 3811-3822.
6. Xu X, Sharma R, Tondelli A, Russell J, Comadran J, Schnaithmann F, et al. Genome-Wide Association Analysis of Grain Yield-Associated Traits in a Pan-European Barley Cultivar Collection. Plant Genome. 2018;11: 1-11.
7. Almerekova S, Sariev B, Abugalieva A, Chudinov V, Sereda G, Tokhetova L, et al. Association mapping for agronomic traits in six-rowed spring barley from the USA harvested in Kazakhstan. PLoS One. 2019;14: e0221064.
8. Falcon CM, Horsley R, Hu GS, Blake T, Smith KP. Mapping QTLs for Grain Protein Concentration and Agronomic Traits under Different Nitrogen Levels in Barley. Crop Science. 2019;59: 68-83.
9. Pham AT, Maurer A, Pillen K, Brien C, Dowling K, Berger B, et al. Genome-wide association of barley plant growth under drought stress using a nested association mapping population. BMC Plant Biol. 2019;19: 134.
10. Haaning AM, Smith KP, Brown-Guedira GL, Chao S, Tyagi P, Muehlbauer GJ. Natural Genetic Variation Underlying Tiller Development in Barley (Hordeum vulgare L). G3 (Bethesda). 2020;10: 1197-1212.
11. Li ZY, Lhundrup N, Guo GG, Dol K, Chen PP, Gao LY, et al. Characterization of Genetic Diversity and Genome-Wide Association Mapping of Three Agronomic Traits in Qingke Barley (Hordeum vulgare L.) in the Qinghai-Tibet Plateau. Front Genet. 2020;11: 638.
12. Pham AT, Maurer A, Pillen K, Taylor J, Coventry S, Eglinton JK, et al. Identification of wild barley derived alleles associated with plant development in an Australian environment. Euphytica. 2020;216: 148.
13. Bai YX, Zhao XH, Yao XH, Yao YH, An LK, Li X, et al. Genome wide association study of plant height and tiller number in hulless barley. PLoS One. 2021;16: e0260723.
14. Bretani G, Shaaf S, Tondelli A, Cattivelli L, Delbono S, Waugh R, et al. Multi-environment genome -wide association mapping of culm morphology traits in barley. Front Plant Sci. 2022;13: 926277.
15. Czembor JH, Czembor E. Genome-Wide Association Study of Agronomic Traits in European Spring Barley from Polish Gene Bank. Agronomy. 2022;12: 2135.
16. Li J, Yao XH, Yao YH, An LK, Feng ZY, Wu KL. Genome-Wide Association Mapping of Hulless Barely Phenotypes in Drought Environment. Front Plant Sci. 2022;13: 924892.
