# Supplementary material for: Genome-wide screening of meta-QTL and candidate genes controlling yield and yield-related traits in barley (Hordeum vulgare L.)
Source: PLoS One. 2024 May 20;19(5):e0303751. doi: 10.1371/journal.pone.0303751 (PMC11104655; doi:10.1371/journal.pone.0303751)
Supplement: S1 File — (XLSX) [file pone.0303751.s010.xlsx]

## Sheet: S1 Table
S1 Table. Basic information on QTL studies for yield and yield-related traits in barley used for QTL meta-analysis
NO.	Parents of population	Population typea	Population size	Traitb	Marker type	Reference
1	Harrington × Morex	DH	140	YD	AFLP	[1]
2	Tadmor × Er/Apm	RIL	167	BY, HD, HI, PH, TGW, TN, YD	RFLP, AFLP, SSR	[2]
3	Arta × H. spontaneum 41-1	RIL	194	BY, HD, PH, TGW, TN	AFLP, SSR	[3]
4	Zhedar 2/ND9712 × Foster	DH	75	HD	RFLP, AFLP, SSR	[4]
5	Russia 6 × H.E.S. 4	RIL	95	PH, SL, TGW	AFLP, SSR, STS	[5]
6	Apex × ISR101-23	BC	136	GNS, HD, HI, PH, TGW, YD	SSR	[6]
7	Harry × ISR101-23	BC	164	GNS, HD, HI, NSSM, PH, TGW, YD	SSR	[7]
8	H602 × Haruna Nijo	BC	134	HD, NOS, TGW	EST, SSR	[8]
9	H602 × Haruna Nijo	DH	93	HD, NOS, TGW	EST, SSR	[8]
10	Wi 2291×Tadmor	DH	158	GFP, HD	AFLP, SSR	[9]
11	Brenda × HS213	DH	181	GNS, HD, PH, SL, SNS, TGW, YD	SSR	[10]
12	Steptoe × Morex	DH	72	DTM, FD, GNS, HD, NSP, TGW, YD	RAPD, RFLP, SAP	[11]
13	Brenda × HS584	BC	207	GNS, HD, NSP, PH, SL, SNS, TGW, YD	SSR	[12]
14	Azumamugi × Kanto Nakate Gold	RIL	99	DTM, HD	AFLP, STS	[13]
15	Scarlett × ISR42-8	BC	301	BY, HD, HI, NSSM, PH, TGW, YD	SSR	[14]
16	OUH602 × Harrington	BC	98	HD, PH, SL, TN	SSR	[15]
17	Steptoe × Morex	RIL	150	HD, PH, TN	RFLP, STS	[16]
18	Azumamugi × Kanto Nakate Gold	RIL	99	GA, GL, GNP, GNS, GWP, GW, HI, TGW	AFLP, STS	[17]
19	BCD47 × Baronesse	DH	100	DTM, FD, GFP	AFLP, SSR	[18]
20	Beka × Mogador	DH	120	HD	AFLP, RAPD, RFLP, SSR, STS	[19]
21	Tadmor × ER/Apm	RIL	158	DTM, HD, PH, SL, TGW, YD	AFLP, RAPD, RFLP, SSR	[20]
22	Scarlett × ISR42-8	BC	301	HD, NSSM, PH, TGW, YD	SSR	[21]
23	Beka × Mogador	DH	120	YD	AFLP, RAPD, RFLP, SSR, STS	[22]
24	TX9425 × Franklin	DH	92	PH	AFLP, DArT, SSR	[23]
25	Azumamugi × Kanto Nakate Gold	RIL	99	SL	AFLP, SSR, STS	[24]
26	CM72 × Gairdner	DH	93	BY, GNP, NSP, PH, SL, SPL, TN, YD	SSR, DArT	[25]
27	Scarlett × ISR42-8	DH	301	NSSM, HD, PH, TGW, YD	SSR	[26]
28	TX9425 × Franklin	DH	92	GDE, GNS, HD, PH, SL	AFLP, DArT, SSR	[27]
29	Yerong × Franklin	DH	156	GNS, NSP, PH, SL, TGW, YD	AFLP, DArT, SSR	[28]
30	Steptoe × Morex	DH	175	GNS, HD, NS, PH, SL, TGW	SNP	[29]
31	Candela × 915006	RIL	161	HD, PH	SNP	[30]
32	W89001002003 × I60049	RIL	200	BY, DTM, HI, PH, YD	SSR	[31]
33	Merit × H93174006	RIL	127	BY, HI, YD	SSR, STS	[31]
34	Azhul × Spontaneum I	BC	200	BY, GNS, GYP, SL, TGW, TN	SSR	[32]
35	Orria × Plaisant	RIL	217	DTM, GA, HD, PH, TGW, YD	SNP	[33]
36	Huaai 11 × Huadamai 6	DH	122	GNP, GWS, HD, SL, TGW	SSR	[34]
37	Vlamingh × Buloke	DH	289	FD, GDE, GL, GW, GV, TGW, YD	SNP	[35]
38	Scarlett × ISR42-8	BC	301	PH, TGW	DArT, SSR	[36]
39	Steptoe × Morex	DH	72	GNS, NS, SL, TGW, TN, YD	RFLP	[37]
40	Nure × Tremois	DH	118	DTM, GNS, HI, HD, NSSM, PH, SL, TGW, YD	DArT, SNP, SSR	[38]
41	TX9425 × Naso Nijo	DH	182	GNS, HD, PH, SL, TGW, YD	DArT, SSR	[39]
42	Franklin × YYXT	DH	126	TN	DArT, SSR	[40]
43	Commander × Fleet	DH	165	GNSM, PH, TGW, YD	SNP	[41]
44	Maresi × Cam/B1/CI08887	RIL	300	GNS, GWS, GWSM, HD, SL, TGW	SNP	[42]
45	Lubuski × Cam/B1/CI08887//CI05761	RIL	300	GNS, GWS, GWSM, HD, SL, TGW	SNP	[42]
46	Georgie × Harmal	RIL	300	GNS, GWS, GWSM, HD, SL, TGW	SNP	[42]
47	Nure x Tremois	DH	118	DTM, GNS, NSP, PH, SL, TGW	AFLP, DArT, SNP, SSR	[43]
48	Maresi × Cam/B1/CI08887//CI05761	RIL	100	GNS, GWP, GWS, HD, SL, TGW, TN,	SNP, SSR	[44]
49	Maresi × Cam/B1/CI08887//CI05761	RIL	100	GNS, GWS, HD, SL, SNS, TGW, TN	SNP	[45]
50	Clipper × Sahara 3771	DH	146	FSN, GNP, HI, PH, SL, TGW, YD	RFLP, SSR	[46]
51	Caesarea 26-24 x Harrington	BC	28	BY, GA, GL, GNSM, GW, HI, HD, SL, TGW, TN, YD	SNP	[47]
52	Rasmusson x PI 383933	RIL	93	HD, SL	SNP	[48]
53	Steptoe × Morex	DH	120	PH, SL	RFLP, SNP, SSR	[49]
54	Huaai 11 × Huadamai 6	DH	122	GA, GD, GFR, GL, GP	SNP, SSR	[50]
55	Chevallier × Tipple	RIL	188	PH, TN	SNP	[51]
56	Vlamingh × Buloke	DH	312	GL, GT, GW	DArT	[52]
57	Lubuski × Cam/B1/CI08887//CI05761	RIL	100	GWS, HD, SD, SNS, TGW, YD	SNP	[53]
58	23 spring barley inbreds	RIL	35 to 146	GA, GL, GW, TGW	SNP	[54]
a DH Double-haploid population, RIL Recombinant Inbred Line population, BC Backcross population
b BY biomass yield, DTM days to maturity, FD flowering date, FSN fertile spike number, GA grain area, GD grain diameter, GDE grain density, GFP grain filling period, GFR grain filling rate, GL grain length, GNP grain number per plant, GNS grain number per spike, GNSM grain number per square meter, GP grain perimeter, GT grain thickness, GV grain volume, GW grain width, GWP grain weight per plant,…
Reference
1. Marquez-Cedillo LA, Hayes PM, Kleinhofs A, Legge WG, Rossnagel BG, Sato K, et al. QTL analysis of agronomic traits in barley based on the doubled haploid progeny of two elite North American varieties representing different germplasm groups. Theor Appl Genet. 2001;103: 625–637.
2. Teulat B, Merah O, Souyris I, This D. QTLs for agronomic traits from a Mediterranean barley progeny grown in several environments. Theor Appl Genet. 2001;103: 774–787.
3. Baum M, Grando S, Backes G, Jahoor A, Sabbagh A, Ceccarelli S. QTLs for agronomic traits in the Mediterranean environment identified in recombinant inbred lines of the cross 'Arta' x H. spontaneum 41-1. Theor Appl Genet. 2003;107: 1215-1225.
4. Dahleen LS, Agrama HA, Horsley RD, Steffenson BJ, Schwarz PB, Mesfin A, et al. Identification of QTLs associated with Fusarium head blight resistance in Zhedar 2 barley. Theor Appl Genet. 2003;108: 95-104.
5. Hori K, Kobayashi T, Shimizu A, Sato K, Takeda K, Kawasaki S. Efficient construction of high-density linkage map and its application to QTL analysis in barley. Theor Appl Genet. 2003;107: 806-813.
6. Pillen K, Zacharias A, Leon J. Advanced backcross QTL analysis in barley (Hordeum vulgare L.). Theor Appl Genet. 2003;107: 340-352.
7. Pillen K, Zacharias A, Leon J. Comparative AB-QTL analysis in barley using a single exotic donor of Hordeum vulgare ssp. spontaneum. Theor Appl Genet. 2004;108: 1591-1601.
8. Hori K, Sato K, Nankaku N, Takeda K. QTL Analysis in Recombinant Chromosome Substitution Lines and Doubled Haploid Lines Derived from a Cross between Hordeum vulgare ssp. vulgare and Hordeum vulgare ssp. spontaneum. Mol Breeding. 2005;16: 295-311.
9. Li JZ, Huang XQ, Heinrichs F, Ganal MW, Roder MS. Analysis of QTLs for yield, yield components, and malting quality in a BC3-DH population of spring barley. Theor Appl Genet. 2005;110: 356-363.
10. Mohammadi M, Taleei A, Zeinali H, Naghavi MR, Ceccarelli S, Grando S, et al. QTL Analysis for Phenologic Traits in Doubled Haploid Population of Barley. Int J Agric Biol. 2005;7: 820-823.
11. Peighambari SA, Samadi BY, Nabipour A, Charmet G, Sarrafi A. QTL analysis for agronomic traits in a barley doubled haploids population grown in Iran. Plant Science. 2005;169: 1008-1013.
12. Li JZ, Huang XQ, Heinrichs F, Ganal MW, Roder MS. Analysis of QTLs for yield components, agronomic traits, and disease resistance in an advanced backcross population of spring barley. Genome. 2006;49: 454-466.
13. Sameri M, Takeda K, Komatsuda T. Quantitative Trait Loci Controlling Agronomic Traits in Recombinant Inbred Lines from a Cross of Oriental- and Occidental-type Barley Cultivars. Breeding Science. 2006;56: 243–252.
14. von Korff M, Wang H, Leon J, Pillen K. AB-QTL analysis in spring barley: II. Detection of favourable exotic alleles for agronomic traits introgressed from wild barley (H. vulgare ssp. spontaneum). Theor Appl Genet. 2006;112: 1221-1231.
15. Cuesta-Marcos A, Igartua E, Ciudad FJ, Codesal P, Russell JR, Molina-Cano JL, et al. Heading date QTL in a spring × winter barley cross evaluated in Mediterranean environments. Mol Breeding. 2007;21: 455-471.
16. Gyenis L, Yun SJ, Smith KP, Steffenson BJ, Bossolini E, Sanguineti MC, et al. Genetic architecture of quantitative trait loci associated with morphological and agronomic trait differences in a wild by cultivated barley cross. Genome. 2007;50: 714-723.
17. Rao HS, Basha OP, Singh NK, Sato K, Dhaliwal HS. Frequency distributions and composite interval mapping for QTL analysis in ‘Steptoe’ x ‘Morex’ barley mapping population. Barley Genetics Newsletter. 2007;37: 5-20.
18. Sameri M, Komatsuda T. Localization of Quantitative Trait Loci for Yield Components in a Cross Oriental × Occidental Barley Cultivar (Hordeum vulgare L.). Jarq-Jpn Agr Res Q. 2007;41: 195-199.
19. Castro AJ, Hayes P, Viega L, Vales I. Transgressive segregation for phenological traits in barley explained by two major QTL alleles with additivity. Plant Breeding. 2008;127: 561-568.
20. von Korff M, Grando S, Del Greco A, This D, Baum M, Ceccarelli S. Quantitative trait loci associated with adaptation to Mediterranean dryland conditions in barley. Theor Appl Genet. 2008;117: 653-669.
21. Bauer AM, Hoti F, von Korff M, Pillen K, Leon J, Sillanpaa MJ. Advanced backcross-QTL analysis in spring barley (H. vulgare ssp. spontaneum) comparing a REML versus a Bayesian model in multi-environmental field trials. Theor Appl Genet. 2009;119: 105-123.
22. Cuesta-Marcos A, Casas AM, Hayes PM, Gracia MP, Lasa JM, Ciudad F, et al. Yield QTL affected by heading date in Mediterranean grown barley. Plant Breeding. 2009;128: 46-53.
23. Li HB, Zhou MX, Liu CJ. A major QTL conferring crown rot resistance in barley and its association with plant height. Theor Appl Genet. 2009;118: 903-910.
24. Sameri M, Nakamura S, Nair SK, Takeda K, Komatsuda T. A quantitative trait locus for reduced culm internode length in barley segregates as a Mendelian gene. Theor Appl Genet. 2009;118: 643-652.
25. Xue DW, Huang YZ, Zhang XQ, Wei K, Westcott S, Li CD, et al. Identification of QTLs associated with salinity tolerance at late growth stage in barley. Euphytica. 2009;169: 187-196.
26. Saal B, von Korff M, Léon J, Pillen K. Advanced-backcross QTL analysis in spring barley: IV. Localization of QTL × nitrogen interaction effects for yield-related traits. Euphytica. 2010;177: 223-239.
27. Wang JM, Yang JM, McNeil DL, Zhou MX. Identification and molecular mapping of a dwarfing gene in barley (Hordeum vulgare L.) and its correlation with other agronomic traits. Euphytica. 2010;175: 331-342.
28. Xue DW, Zhou MX, Zhang XQ, Chen S, Wei K, Zeng FR, et al. Identification of QTLs for yield and yield components of barley under different growth conditions. J Zhejiang Univ Sci B. 2010;11: 169-176.
29. Cistue L, Cuesta-Marcos A, Chao S, Echavarri B, Chutimanitsakun Y, Corey A, et al. Comparative mapping of the Oregon Wolfe Barley using doubled haploid lines derived from female and male gametes. Theor Appl Genet. 2011;122: 1399-1410.
30. Malosetti M, van Eeuwijk FA, Boer MP, Casas AM, Elia M, Moralejo M, et al. Gene and QTL detection in a three-way barley cross under selection by a mixed model with kinship information using SNPs. Theor Appl Genet. 2011;122: 1605-1616.
31. Chen J, Chang SX, Anyia AO. Quantitative trait loci for water-use efficiency in barley (Hordeum vulgare L.) measured by carbon isotope discrimination under rain-fed conditions on the Canadian Prairies. Theor Appl Genet. 2012;125: 71-90.
32. Eshghi R, Salayeva S, Ebrahimpour F, Rahimi M, Baraty M, Ojaghi J. Advanced-backcross QTL analysis in hulless barley: I. Detection of exotic alleles for yield and yield components introgressed from Hordeum vulgare ssp. spontaneum. Intl J Agri Crop Sci. 2013;5: 95-100.
33. Mansour E, Casas AM, Gracia MP, Molina-Cano JL, Moralejo M, Cattivelli L, et al. Quantitative trait loci for agronomic traits in an elite barley population for Mediterranean conditions. Mol Breeding. 2013;33: 249-265.
34. Ren XF, Sun DF, Sun GL, Li CD, Dong WB. Molecular detection of QTL for agronomic and quality traits in a doubled haploid barley population. Aust J Crop Sci. 2013;7: 878-886.
35. Tondelli A, Francia E, Visioni A, Comadran J, Mastrangelo AM, Akar T, et al. QTLs for barley yield adaptation to Mediterranean environments in the ‘Nure’ × ‘Tremois’ biparental population. Euphytica. 2013;197: 73-86.
36. Walker CK, Ford R, Munoz-Amatriain M, Panozzo JF. The detection of QTLs in barley associated with endosperm hardness, grain density, grain size and malting quality using rapid phenotyping tools. Theor Appl Genet. 2013;126: 2533-2551.
37. Arifuzzaman M, Sayed MA, Muzammil S, Pillen K, Schumann H, Naz AA, et al. Detection and validation of novel QTL for shoot and root traits in barley (Hordeum vulgare L.). Mol Breeding. 2014;34: 1373-1387.
38. Mehravaran L, Fakheri B, Sharifi-Rad J. Localization of quantitative trait loci (QTLs) controlling drought tolerance in Barley. Int J Biosci. 2014;5: 248-259.
39. Wang JM, Yang JM, Jia QJ, Zhu JH, Shang Y, Hua W, et al. A new QTL for plant height in barley (Hordeum vulgare L.) showing no negative effects on grain yield. PLoS One. 2014;9: e90144.
40. Broughton S, Zhou GF, Teakle NL, Matsuda R, Zhou MX, O’Leary RA, et al. Waterlogging tolerance is associated with root porosity in barley (Hordeum vulgare L.). Mol Breeding. 2015;35: 27.
41. Gong X, Wheeler R, Bovill WD, McDonald GK. QTL mapping of grain yield and phosphorus efficiency in barley in a Mediterranean-like environment. Theor Appl Genet. 2016;129: 1657-1672.
42. Mikołajczak K, Ogrodowicz P, Gudys K, Krystkowiak K, Sawikowska A, Frohmberg W, et al. Quantitative Trait Loci for Yield and Yield-Related Traits in Spring Barley Populations Derived from Crosses between European and Syrian Cultivars. PLoS One. 2016;11: e0155938.
43. Beheshtizadeh H, Fakheri B, A., Aghnoum R, Mahdinezhad N, Pourdad SS, Masoudi B. QTL mapping of grain yield and its components under normal and drought stress conditions in barley (Hordeum vulgare L.). Indian J Genet. 2017;78: 69-80.
44. Mikołajczak K, Kuczyńska A, Krajewski P, Sawikowska A, Surma M, Ogrodowicz P, et al. Quantitative trait loci for plant height in Maresi × CamB barley population and their associations with yield-related traits under different water regimes. J Appl Genetics. 2017;58: 23-35.
45. Ogrodowicz P, Adamski T, Mikolajczak K, Kuczynska A, Surma M, Krajewski P, et al. QTLs for earliness and yield-forming traits in the Lubuski x CamB barley RIL population under various water regimes. J Appl Genet. 2017;58: 49-65.
46. Shamasbi FV, Jamali SH, Sadeghzadeh B, Mandoulakani BA. Genetic Mapping of Quantitative Trait Loci for Yield-Affecting Traits in a Barley Doubled Haploid Population Derived from Clipper x Sahara 3771. Front Plant Sci. 2017;8: 688.
47. Cantó CDF, Russell J, Hackett CA, Booth A, Dancey S, George TS, et al. Genetic dissection of quantitative and qualitative traits using a minimum set of barley Recombinant Chromosome Substitution Lines. BMC Plant Biol. 2018;18: 340.
48. Huang YD, Haas M, Heinen S, Steffenson BJ, Smith KP, Muehlbauer GJ. QTL Mapping of Fusarium Head Blight and Correlated Agromorphological Traits in an Elite Barley Cultivar Rasmusson. Front Plant Sci. 2018;9: 1260.
49. Kumbhar F, Bian JX, Sial TA, Lahori AH, Chang X, Nie XJ, et al. QTL mapping of plant height, spike length, peduncle length and number of grains per plant in barley (Hordeum Vulgare L.) using ‘Steptoe/Morex’ dh population grown in northwest of China. Pak J Bot. 2018;50: 2205-2214.
50. Du BB, Wang QF, Sun GL, Ren XF, Cheng Y, Wang YX, et al. Mapping dynamic QTL dissects the genetic architecture of grain size and grain filling rate at different grain-filling stages in barley. Sci Rep. 2019;9: 18823.
51. Goddard R, de Vos S, Steed A, Muhammed A, Thomas K, Griggs D, et al. Mapping of agronomic traits, disease resistance and malting quality in a wide cross of two-row barley cultivars. PLoS One. 2019;14: e0219042.
52. Watt C, Zhou GF, McFawn LA, Chalmers KJ, Li CD. Fine mapping of qGL5H, a major grain length locus in barley (Hordeum vulgare L.). Theor Appl Genet. 2019;132: 883-893.
53. Ogrodowicz P, Kumar A, Kuczyńska A, Mikołajczak K, Adamski T, Surma M, et al. Mapping of quantitative trait loci for traits linked to fusarium head blight in barley. Plos One. 2020;15.
54. Shrestha A, Cosenza F, van Inghelandt D, Wu PY, Li J, Casale FA, et al. The double round-robin population unravels the genetic architecture of grain size in barley. J Exp Bot. 2022;73: 7344-7361.

## Sheet: S2 Table
S2 Table. Initial QTL information for QTL meta-analysis
QTL name	Chromosome	trait	Position in original maps	Peak or flanking markers	LOD score	R2	position	from	to	Reference
QTL-1	2H	Yield	NA	vrs1	3	32	148.11	145.789	154.669	[1]
QTL-2	5H	Yield	NA	ABG702b	3	11	159.06	145.33	159.06	[1]
QTL-3	3H	Yield	NA	ABG453	3	41	47.62	45.69	49.13	[1]
QTL-4	3H	Plant height	NA	Bmag0136	5.22	13.8	45.3	41.12	49.91	[2]
QTL-5	6H	Plant height	NA	CDO497	2.3	6.2	66.757	63.2	68.83	[2]
QTL-6	2H	Plant height	NA	HVM54	2.3	8	182.029	178.82	182.03	[2]
QTL-7	6H	Plant height	NA	Bmag0009	2.2	7.1	66.757	63.2	68.83	[2]
QTL-8	4H	Tiller number	NA	HVM67	2.78	8.8	148.434	145.7	149.11	[2]
QTL-9	6H	Thousand grain weight	NA	BCD1	2.79	10.8	127.057	127.06	132.11	[2]
QTL-10	4H	Thousand grain weight	NA	HVM67	2.43	8	148.434	145.7	149.11	[2]
QTL-11	6H	Thousand grain weight	NA	CDO497	4.02	10.6	66.757	63.2	68.83	[2]
QTL-12	5H	Thousand grain weight	NA	CDO400	3.08	9.1	159.06	157.88	162.31	[2]
QTL-13	4H	Thousand grain weight	NA	HVRCABG	2.03	7.1	92.854	92.85	99.13	[2]
QTL-14	6H	Thousand grain weight	NA	BCD1	3.72	14.1	127.057	127.06	132.11	[2]
QTL-15	5H	Thousand grain weight	NA	WG564	2.03	7.7	146.86	142.47	154.12	[2]
QTL-16	4H	Biomass yield	NA	WG114	3.17	10	128.554	122.35	134.87	[2]
QTL-17	7H	Yield	NA	WG380A	2.14	5.9	185.508	179.11	193.84	[2]
QTL-18	4H	Yield	NA	WG114	2.18	7.3	128.554	122.91	130.05	[2]
QTL-19	5H	Harvest index	NA	WG908	2.26	6.8	161.53	159.63	164.31	[2]
QTL-20	5H	Heading date	NA	Bmag0223	3.71	23.6	154.12	153.66	154.12	[2]
QTL-21	3H	Heading date	NA	HVM62	3.35	11.2	93.63	89.82	99.55	[2]
QTL-22	7H	Heading date	NA	WG380A	2.11	5.7	185.508	179.11	193.84	[2]
QTL-23	3H	Heading date	NA	Bmag0013	2.32	7.8	68.74	61.97	68.74	[2]
QTL-24	6H	Heading date	NA	BCD1	2.1	6.2	127.057	127.06	132.11	[2]
QTL-25	1H	Heading date	53	Bmag0105	3.3	7.4	44.025	39.24	48.02	[3]
QTL-26	2H	Plant height	115	HVM54	5	8.9	182.029	178.82	182.03	[3]
QTL-27	2H	Thousand grain weight	136	HvCSG	4.8	9.4	180.379	178.03	182.15	[3]
QTL-28	3H	Tiller number	16	Bmag0138a	5.1	49.3	45.24	38.18	48.42	[3]
QTL-29	3H	Biomass yield	16	Bmag0138a	4	8.1	45.24	38.18	48.42	[3]
QTL-30	3H	Heading date	16	Bmag0138a	3.3	7.6	45.24	38.18	48.42	[3]
QTL-31	3H	Thousand grain weight	16	Bmag0138a	5.7	9.2	45.24	38.18	48.42	[3]
QTL-32	3H	Thousand grain weight	85	Bmag0013	5.9	10.5	68.74	61.26	69.37	[3]
QTL-33	6H	Thousand grain weight	72	HVM14	3.1	7.8	66.757	63.2	68.83	[3]
QTL-34	6H	Thousand grain weight	75	HVM14	2.7	3.9	66.757	63.2	68.83	[3]
QTL-35	6H	Plant height	75	HVM14	3.8	3.78	66.757	63.2	68.83	[3]
QTL-36	7H	Thousand grain weight	109	Bmag0321	5	14.5	123.308	118.95	124.77	[3]
QTL-37	2H	Heading date	NA	Vrs1	5.15	12.2	145.789	132.669	145.789	[4]
QTL-38	3H	Heading date	NA	ABG495	3.27	9.2	94.9	94.9	100.86	[4]
QTL-39	2H	Plant height	93.1	vrs1	6.5	28.7	145.789	135.459	145.789	[5]
QTL-40	3H	Plant height	172.2	HVM62	2.1	19.7	93.63	83.72	93.63	[5]
QTL-41	2H	Spike length	147.5	Bmag125	2.1	11.3	148.589	145.789	148.589	[5]
QTL-42	2H	Thousand grain weight	147.5	Bmag125	14.5	53.7	148.589	145.789	148.589	[5]
QTL-43	1H	Heading date	28	Bmac0213	3	2.7	17.18	17.18	21.33	[6]
QTL-44	1H	Heading date	57	HVALAAT	3	2.9	35.55	17.18	35.55	[6]
QTL-45	1H	Heading date	62	Bmag0211	3	3.2	35.55	35.55	54.03	[6]
QTL-46	2H	Heading date	48	GMS3	3	1.3	135.459	134.219	182.029	[6]
QTL-47	2H	Heading date	103	HVM54	3	3.3	182.029	139.55	182.029	[6]
QTL-48	4H	Heading date	26	HvB23D4	3	6.8	92.854	92.854	101.864	[6]
QTL-49	5H	Heading date	141	EBmac0824	3	3.7	162.31	162.31	168.21	[6]
QTL-50	5H	Heading date	148	GMS27	3	2.4	168.21	162.31	168.21	[6]
QTL-51	7H	Heading date	118	Bmag0120	3	1.8	137.858	127.588	137.858	[6]
QTL-52	1H	Plant height	57	HVALAAT	3	1.3	35.55	17.18	35.55	[6]
QTL-53	1H	Plant height	62	Bmag0211	3	2.3	35.55	35.55	54.03	[6]
QTL-54	4H	Plant height	26	HvB23D4	3	5.7	92.854	92.854	101.864	[6]
QTL-55	4H	Plant height	45	Bmag0353	3	1.6	99.134	99.134	99.134	[6]
QTL-56	4H	Plant height	88	HVBAMY	3	5.4	126.114	105.784	144.294	[6]
QTL-57	4H	Plant height	108	WMS6	3	3.6	144.294	126.114	148.434	[6]
QTL-58	5H	Plant height	141	EBmac0824	3	7.4	162.31	159.06	168.21	[6]
QTL-59	5H	Plant height	148	GMS27	3	8.3	168.21	162.31	168.21	[6]
QTL-60	7H	Plant height	107	Bmag0385	3	4.9	126.958	123.308	127.588	[6]
QTL-61	7H	Plant height	109	EBmac0764	3	2.4	127.588	126.958	137.858	[6]
QTL-62	7H	Plant height	118	Bmag0120	3	14.1	137.858	127.588	137.858	[6]
QTL-63	7H	Plant height	145	EBmac0755	3	6.2	171.168	171.168	194.608	[6]
QTL-64	7H	Plant height	165	Bmag0135	3	1.4	194.608	171.168	194.608	[6]
QTL-65	4H	Harvest index	26	HvB23D4	3	6.1	92.854	92.854	101.864	[6]
QTL-66	5H	Harvest index	141	EBmac0824	3	14.2	162.31	159.06	168.21	[6]
QTL-67	7H	Harvest index	118	Bmag0120	3	13.8	137.858	127.588	137.858	[6]
QTL-68	1H	Grain number per spike	17	GMS21	3	3.1	21.13	17.18	21.13	[6]
QTL-69	4H	Thousand grain weight	26	HvB23D4	3	2.6	92.854	92.854	101.864	[6]
QTL-70	5H	Thousand grain weight	35	Bmag0337	3	1.5	133.58	133.43	133.58	[6]
QTL-71	5H	Thousand grain weight	91	HvUDPGPP	3	1.8	159.06	149.07	159.06	[6]
QTL-72	2H	Yield	105	EBmac0415	3	1.5	177.479	177.479	182.029	[6]
QTL-73	3H	Yield	74	Bmag0225	3	1.4	49.12	45.69	49.12	[6]
QTL-74	5H	Yield	41	Bmac0113	3	1.4	133.43	133.43	149.07	[6]
QTL-75	5H	Yield	141	EBmac0824	3	6.9	162.31	162.31	168.21	[6]
QTL-76	5H	Yield	148	GMS27	3	6.2	168.21	162.31	168.21	[6]
QTL-77	5H	Yield	201	HVM6	3	3	207.11	207.11	207.11	[6]
QTL-78	7H	Yield	109	EBmac0764	3	1.5	127.588	126.958	137.858	[6]
QTL-79	7H	Yield	118	Bmag0120	3	3.6	137.858	127.588	137.858	[6]
QTL-80	7H	Yield	145	EBmac0755	3	2.5	171.168	171.168	194.608	[6]
QTL-81	4H	Number of spikes per square meter	88	HVBAMY	3	1.5	126.114	105.784	144.294	[7]
QTL-82	1H	Heading date	70	Bmag0347	3	1	35.55	35.55	35.55	[7]
QTL-83	2H	Heading date	17	HVM36	3	18.6	98.919	78.819	134.219	[7]
QTL-84	2H	Heading date	44	Bmag0378	3	24.7	134.219	98.919	135.459	[7]
QTL-85	2H	Heading date	48	GMS3	3	27.3	135.459	134.219	182.029	[7]
QTL-86	3H	Heading date	25	EBmac0705	3	1.7	20.49	7.843	20.49	[7]
QTL-87	3H	Heading date	69	HVM33	3	5.3	45.69	44.38	45.69	[7]
QTL-88	3H	Heading date	73	HVM60	3	7.2	46.77	44.38	46.77	[7]
QTL-89	3H	Heading date	141	Bmag0013	3	2.8	68.74	45.69	68.74	[7]
QTL-90	4H	Heading date	14	HVM40	3	1.5	92.854	92.854	92.854	[7]
QTL-91	4H	Heading date	21	HvOle	3	1	92.854	92.854	92.854	[7]
QTL-92	4H	Heading date	26	HvB23D4	3	1.4	92.854	92.854	101.864	[7]
QTL-93	4H	Heading date	83	EBmac0679	3	2	124.694	105.784	126.114	[7]
QTL-94	4H	Heading date	118	HVM67	3	3.4	148.434	144.294	148.434	[7]
QTL-95	5H	Heading date	35	Bmag0337	3	4.8	133.58	133.43	133.58	[7]
QTL-96	5H	Heading date	41	Bmac0113	3	3.9	133.43	133.43	149.07	[7]
QTL-97	5H	Heading date	61	Bmac0113	3	1	133.43	133.43	149.07	[7]
QTL-98	5H	Heading date	148	GMS27	3	16.8	168.21	162.31	168.21	[7]
QTL-99	5H	Heading date	200	HVM6	3	1	207.11	207.11	207.11	[7]
QTL-100	6H	Heading date	96	GMS6	3	1.5	66.447	66.447	66.757	[7]
QTL-101	7H	Heading date	145	EBmac0755	3	3.4	171.168	171.168	194.608	[7]
QTL-102	2H	Plant height	44	Bmag0378	3	9.5	134.219	98.919	135.459	[7]
QTL-103	2H	Plant height	48	GMS3	3	13.1	135.459	134.219	182.029	[7]
QTL-104	4H	Plant height	88	HVBAMY	3	2.5	126.114	105.784	144.294	[7]
QTL-105	5H	Plant height	148	GMS27	3	7.2	168.21	162.31	168.21	[7]
QTL-106	6H	Plant height	96	GMS6	3	1.6	66.447	66.447	66.757	[7]
QTL-107	2H	Harvest index	17	HVM36	3	2.4	98.919	78.819	134.219	[7]
QTL-108	2H	Harvest index	48	GMS3	3	3.6	135.459	134.219	182.029	[7]
QTL-109	3H	Harvest index	73	HVM60	3	1.9	46.77	44.38	46.77	[7]
QTL-110	5H	Grain number per spike	61	Bmac0113	3	9.8	133.43	133.43	149.07	[7]
QTL-111	1H	Thousand grain weight	57	HVALAAT	3	1.4	35.55	17.18	35.55	[7]
QTL-112	1H	Thousand grain weight	58	HVM20	3	1.3	35.55	35.55	35.55	[7]
QTL-113	1H	Thousand grain weight	70	Bmag0347	3	1.4	35.55	35.55	35.55	[7]
QTL-114	2H	Thousand grain weight	17	HVM36	3	6.2	98.919	78.819	134.219	[7]
QTL-115	2H	Thousand grain weight	44	Bmag0378	3	8.4	134.219	98.919	135.459	[7]
QTL-116	2H	Thousand grain weight	48	GMS3	3	8.3	135.459	134.219	182.029	[7]
QTL-117	3H	Thousand grain weight	69	HVM33	3	1.6	45.69	44.38	45.69	[7]
QTL-118	3H	Thousand grain weight	73	HVM60	3	3.5	46.77	44.38	46.77	[7]
QTL-119	5H	Thousand grain weight	41	Bmac0113	3	1.3	133.43	133.43	149.07	[7]
QTL-120	5H	Thousand grain weight	148	GMS27	3	7.8	168.21	162.31	168.21	[7]
QTL-121	2H	Yield	44	Bmag0378	3	9.7	134.219	98.919	135.459	[7]
QTL-122	2H	Yield	48	GMS3	3	1.6	135.459	134.219	182.029	[7]
QTL-123	4H	Yield	14	HVM40	3	1.1	92.854	92.854	92.854	[7]
QTL-124	4H	Yield	26	HvB23D4	3	1.1	92.854	92.854	101.864	[7]
QTL-125	4H	Yield	42	EBmac0775	3	1.4	102.894	92.854	102.894	[7]
QTL-126	4H	Yield	45	Bmag0353	3	2.7	99.134	99.134	99.134	[7]
QTL-127	4H	Yield	45	HVM68	3	2	101.864	99.134	101.864	[7]
QTL-128	4H	Yield	88	HVBAMY	3	4	126.114	105.784	144.294	[7]
QTL-129	5H	Yield	61	Bmag0113	3	3	149.07	133.43	149.07	[7]
QTL-130	5H	Yield	91	HvUDPGPP	3	5.5	159.06	149.07	159.06	[7]
QTL-131	5H	Yield	148	GMS27	3	12	168.21	162.31	168.21	[7]
QTL-132	5H	Yield	187	GMS1	3	1.6	207.11	207.11	207.11	[7]
QTL-133	4H	Number of spikelets	122.6	HVM67	2.7	13.5	148.434	128.054	148.434	[8]
QTL-134	5H	Number of spikelets	144.8	HvLOX	8.3	39.1	159.06	159.06	177.74	[8]
QTL-135	3H	Thousand grain weight	78.5	HVM62	4.5	22.5	93.63	93.63	114.913	[8]
QTL-136	6H	Thousand grain weight	51.5	HVM31	5	23.5	65.707	65.707	74.717	[8]
QTL-137	5H	Heading date	144.8	HvLOX	27.7	77	159.06	159.06	177.74	[8]
QTL-138	1H	Flowering date	141	Aga7	3.32	15.3	126.48	117.8	126.48	[11]
QTL-139	2H	Flowering date	80	bBE54D	8.49	20.5	136.449	133.209	136.449	[11]
QTL-140	3H	Flowering date	109	ABG453	3.71	14.1	49.13	48.13	49.914	[11]
QTL-141	2H	Heading date	75	ABC167B	6.97	18.3	133.209	133.209	136.449	[11]
QTL-142	5H	Heading date	50	Ubi2	5.15	19.1	133.58	133.47	133.58	[11]
QTL-143	7H	Heading date	105	Amy2	2.83	12.4	126.958	126.958	142.588	[11]
QTL-144	1H	Days to maturity	144	Aga7	3.46	22.2	126.48	117.8	132.11	[11]
QTL-145	2H	Days to maturity	186	bBE54C	3.96	16.1	184.729	184.729	185.329	[11]
QTL-146	4H	Days to maturity	59	Adh4	3.72	11.9	92.054	89.654	92.854	[11]
QTL-147	2H	Days to maturity	80	bBE54D	4.79	14.1	136.449	133.209	136.449	[11]
QTL-148	3H	Days to maturity	77	BCD828	15.8	61.1	45.04	39.28	45.39	[11]
QTL-149	1H	Number of spikes per plant	118	ABC257	2.7	20.2	87.83	87.83	93.2	[11]
QTL-150	5H	Number of spikes per plant	50	Ubi2	6.02	29.9	133.58	133.47	133.58	[11]
QTL-151	1H	Grain number per spike	75	Glb1	6.22	24.9	36.91	36.91	49.53	[11]
QTL-152	1H	Thousand grain weight	118	ABC257	5.39	19.8	87.83	87.83	93.2	[11]
QTL-153	7H	Thousand grain weight	146	ABG461A	2.86	13.9	172.478	172.478	177.168	[11]
QTL-154	2H	Yield	72	ABC306	3.6	21.5	135.459	133.209	135.459	[11]
QTL-155	1H	Yield	55.6	Bmac90	1.64	7.06	35.55	35.55	35.55	[9]
QTL-156	2H	Yield	27.4	GBMS229	3.76	18.24	111.219	98.919	111.219	[9]
QTL-157	2H	Heading date	27.4	GBMS229	5.43	20.68	111.219	98.919	111.219	[9]
QTL-158	5H	Plant height	29.6	Bmac303	3.17	16.86	133.58	121.8	146.2	[9]
QTL-159	1H	Spike length	55.6	Bmac90	2.59	7.05	35.55	35.55	35.55	[9]
QTL-160	2H	Spike length	102.8	HVM54	2.23	9.31	182.029	181.729	182.029	[9]
QTL-161	7H	Spike length	106	GBMS111	2.81	11.38	123.258	123.258	123.288	[9]
QTL-162	2H	Spikelet number per spike	27.4	GBMS229	8.08	36.83	111.219	98.919	111.219	[9]
QTL-163	2H	Grain number per spike	27.4	GBMS229	8.77	39.25	111.219	98.919	111.219	[9]
QTL-164	2H	Thousand grain weight	127.6	GBMS216	2.2	8.8	183.369	171.1	199.7	[9]
QTL-165	2H	Heading date	96.4	Bmag813	5.6	14	135.459	121.6	155.2	[10]
QTL-166	5H	Heading date	108.3	Bmac163	4.4	8	133.58	133.47	139.2	[10]
QTL-167	5H	Grain filling period	113.5	Bmac96	4.2	6	133.58	133.47	133.58	[10]
QTL-168	1H	Yield	87.3	HVHVA1	5.79	14.76	79.2	74.9	86.3	[12]
QTL-169	2H	Yield	42.3	GBMS229	3.89	9.52	111.219	111.219	134.149	[12]
QTL-170	3H	Yield	122	Bmag877	1.5	4.06	78.28	74.86	88.43	[12]
QTL-171	6H	Yield	91.3	GBMS222	5.42	13.89	63.857	51.2	88.9	[12]
QTL-172	7H	Yield	92.7	Bmag341	4.58	12.21	123.288	123.288	124.088	[12]
QTL-173	2H	Heading date	42.3	GBMS229	11.71	25.41	111.219	111.219	134.149	[12]
QTL-174	2H	Heading date	69.3	GBMS230	2.53	6.47	134.219	134.219	136.34	[12]
QTL-175	3H	Heading date	80	Bmag841	4.11	11.02	50.26	46.7	59.06	[12]
QTL-176	3H	Heading date	111.2	Bmag13	10.55	25.9	74.86	59.06	78.28	[12]
QTL-177	3H	Heading date	149.7	EBmac541	2.8	7.31	88.43	75.818	92.93	[12]
QTL-178	4H	Heading date	87.7	Bmag490	2.12	5.84	92.854	92.854	124.954	[12]
QTL-179	5H	Heading date	130.1	GBMS119	6.7	18.16	161.21	156.24	165.91	[12]
QTL-180	6H	Heading date	91.3	GBMS222	5.89	16.15	63.857	51.2	88.9	[12]
QTL-181	7H	Heading date	107.6	GBMS111	2.08	5.72	123.258	123.288	137.488	[12]
QTL-182	1H	Plant height	151.3	Bmag579	3.68	9.49	126.48	126.48	135.14	[12]
QTL-183	2H	Plant height	66.3	GBMS160	2.13	5.62	134.219	134.139	134.219	[12]
QTL-184	3H	Plant height	13.5	Bmag603	5.81	15.15	45.24	44.38	48.13	[12]
QTL-185	3H	Plant height	80	Bmag841	5.97	15.61	50.26	46.7	59.06	[12]
QTL-186	3H	Plant height	111.2	Bmag13	12.18	29.26	74.86	59.06	78.28	[12]
QTL-187	4H	Plant height	87.7	Bmag490	8.19	20.66	92.854	92.854	124.954	[12]
QTL-188	6H	Plant height	113.6	GBMS180	2.85	7.77	72.787	66.767	78.087	[12]
QTL-189	7H	Plant height	107.6	GBMS111	3.16	8.02	123.258	123.288	137.488	[12]
QTL-190	7H	Plant height	150.6	GBMS183	4.4	11.69	183.278	53.978	183.278	[12]
QTL-191	2H	Spike length	42.3	GBMS229	7.9	17.52	111.219	111.219	134.149	[12]
QTL-192	2H	Spike length	69.3	GBMS230	9.74	24.06	134.219	134.219	136.34	[12]
QTL-193	3H	Spike length	13.5	Bmag603	1.81	4.79	45.24	44.38	48.13	[12]
QTL-194	3H	Spike length	122	Bmag877	5.09	13.7	78.28	74.86	88.43	[12]
QTL-195	7H	Spike length	45.7	GBMS226	1.36	3.87	110.498	105.834	123.258	[12]
QTL-196	7H	Spike length	61.5	Bmac187	1.23	3.5	120.138	120.138	123.288	[12]
QTL-197	2H	Spikelet number per spike	69.3	GBMS230	15.38	35.24	134.219	134.219	136.34	[12]
QTL-198	3H	Spikelet number per spike	122	Bmag877	4.85	13.11	78.28	74.86	88.43	[12]
QTL-199	4H	Spikelet number per spike	68.2	Bmac310	1.58	4.39	101.864	92.854	101.864	[12]
QTL-200	7H	Spikelet number per spike	27.4	GBMS240	5.13	12.98	76.018	76.018	123.288	[12]
QTL-201	7H	Spikelet number per spike	60	Bmag516	5.44	14.59	123.258	110.498	123.258	[12]
QTL-202	7H	Spikelet number per spike	98.2	Bmag507	3.48	8.74	124.088	123.288	124.088	[12]
QTL-203	7H	Spikelet number per spike	167.5	HvPLASCIB	2.52	7.03	53.978	53.978	183.278	[12]
QTL-204	2H	Grain number per spike	42.3	GBMS229	21.49	42.12	111.219	111.219	134.149	[12]
QTL-205	2H	Grain number per spike	69.3	GBMS230	13.87	32.42	134.219	134.219	136.34	[12]
QTL-206	3H	Grain number per spike	122	Bmag877	3.76	10.32	78.28	74.86	88.43	[12]
QTL-207	7H	Grain number per spike	27.4	GBMS240	3.2	8.29	76.018	76.018	123.288	[12]
QTL-208	7H	Grain number per spike	60	Bmag516	4.42	12.02	123.258	110.498	123.258	[12]
QTL-209	7H	Grain number per spike	98.2	Bmag507	3.29	8.88	124.088	123.288	124.088	[12]
QTL-210	7H	Grain number per spike	167.5	HvPLASCIB	1.82	4.67	53.978	53.978	183.278	[12]
QTL-211	2H	Number of spikes per plant	56.1	Bmag518	3.29	8.93	134.139	116.589	134.219	[12]
QTL-212	7H	Number of spikes per plant	150.6	GBMS183	2.53	6.47	183.278	53.978	183.278	[12]
QTL-213	1H	Thousand grain weight	87.3	HVHVA1	2.15	5.73	79.2	74.9	86.3	[12]
QTL-214	2H	Thousand grain weight	50	GBMS137	4.43	11.06	116.589	116.589	134.219	[12]
QTL-215	2H	Thousand grain weight	114.3	Bmag692	4.43	11.06	127.549	127.549	148.589	[12]
QTL-216	3H	Thousand grain weight	13.5	Bmag603	3.29	8.62	45.24	44.38	48.13	[12]
QTL-217	3H	Thousand grain weight	80	Bmag841	3.65	11.02	50.26	46.7	59.06	[12]
QTL-218	3H	Thousand grain weight	100.2	Bmag606	4.64	11.94	59.06	50.26	74.86	[12]
QTL-219	5H	Thousand grain weight	130.1	GBMS119	3.77	9.5	161.21	156.24	165.91	[12]
QTL-220	6H	Thousand grain weight	91.3	GBMS222	4.97	13.89	63.857	51.2	88.9	[12]
QTL-221	1H	Heading date	143	ABC261	5.38	11.5	117.8	101.701	135.314	[13]
QTL-222	1H	Days to maturity	145	ABC261	3.3	7.2	117.8	101.701	135.314	[13]
QTL-223	1H	Number of spikes per square meter	162	GBMS143	3	3.7	133.36	127.61	133.36	[14]
QTL-224	2H	Number of spikes per square meter	17	HVM36	3	6.6	98.919	97.409	98.919	[14]
QTL-225	2H	Number of spikes per square meter	86	GMS3	3	28	135.459	135.459	135.459	[14]
QTL-226	4H	Number of spikes per square meter	21	HvOle	3	5.1	92.854	92.854	92.854	[14]
QTL-227	4H	Number of spikes per square meter	180	HVM67	3	27.7	148.434	128.554	163.064	[14]
QTL-228	5H	Number of spikes per square meter	43	Bmag337	3	5.5	133.47	133.43	161.21	[14]
QTL-229	6H	Number of spikes per square meter	135	GBM1008	3	5.9	97.997	70.427	97.997	[14]
QTL-230	2H	Heading date	42	GBM1052	3	17.4	108.319	97.409	135.459	[14]
QTL-231	2H	Heading date	146	EBmac415	3	3.5	181.729	181.729	182.029	[14]
QTL-232	3H	Heading date	25	HvLTPPB	3	4.3	20.49	20.49	44.64	[14]
QTL-233	4H	Heading date	190	HdAMYB	3	6.3	163.064	148.434	163.064	[14]
QTL-234	6H	Heading date	6	Bmac316	3	2.3	11.167	11.167	47.327	[14]
QTL-235	6H	Heading date	107	EBmac624	3	4.6	66.757	66.447	66.757	[14]
QTL-236	7H	Heading date	19	Bmag206	3	3.1	64.438	64.438	68.138	[14]
QTL-237	1H	Plant height	162	GBMS143	3	2.8	133.36	127.61	133.36	[14]
QTL-238	2H	Plant height	42	GBM1052	3	3.1	108.319	98.919	108.319	[14]
QTL-239	2H	Plant height	86	GMS3	3	14.8	135.459	135.459	138.149	[14]
QTL-240	4H	Plant height	180	HVM67	3	12	148.434	128.554	163.064	[14]
QTL-241	5H	Plant height	43	Bmag337	3	5.8	133.47	133.47	133.47	[14]
QTL-242	7H	Plant height	62	HvSS1	3	2.8	103.828	77.508	123.288	[14]
QTL-243	1H	Harvest index	162	GBMS143	3	3.9	133.36	127.61	133.36	[14]
QTL-244	2H	Harvest index	17	HVM36	3	5.5	98.919	97.409	98.919	[14]
QTL-245	2H	Harvest index	80	EBmac684	3	9.9	135.459	134.219	135.459	[14]
QTL-246	3H	Harvest index	70	Bmag603	3	18.4	45.24	28.58	45.24	[14]
QTL-247	4H	Harvest index	21	HvOle	3	2.2	92.854	92.854	92.854	[14]
QTL-248	4H	Harvest index	130	EBmac701	3	4.1	124.954	124.954	128.554	[14]
QTL-249	4H	Harvest index	180	HVM67	3	12.7	148.434	148.434	148.434	[14]
QTL-250	6H	Harvest index	103	HVM74	3	2.6	66.757	66.757	66.757	[14]
QTL-251	2H	Biomass yield	86	GMS3	3	8.4	135.459	135.459	138.149	[14]
QTL-252	3H	Biomass yield	165	HVM62	3	9	93.63	50.99	115.58	[14]
QTL-253	4H	Biomass yield	180	HVM67	3	4.9	148.434	143.874	148.434	[14]
QTL-254	5H	Biomass yield	43	Bmag337	3	27.7	133.47	133.47	133.47	[14]
QTL-255	2H	Thousand grain weight	27	GBM1035	3	7.7	97.409	97.409	135.459	[14]
QTL-256	3H	Thousand grain weight	110	HVM60	3	8.4	46.77	46.77	50.99	[14]
QTL-257	4H	Thousand grain weight	130	EBmac701	3	33.6	124.954	124.954	128.554	[14]
QTL-258	6H	Thousand grain weight	40	GBM1049	3	4.2	47.327	11.167	66.447	[14]
QTL-259	6H	Thousand grain weight	103	HVM74	3	3.6	66.757	66.447	66.757	[14]
QTL-260	1H	Yield	75	Bmag105	3	6.2	36.11	35.55	36.11	[14]
QTL-261	2H	Yield	27	GBM1035	3	1	97.409	97.409	98.919	[14]
QTL-262	2H	Yield	92	HvTUB	3	1.7	134.219	134.219	135.459	[14]
QTL-263	2H	Yield	139	GBM1016	3	3.3	177.479	148.589	181.729	[14]
QTL-264	3H	Yield	25	HvLTPPB	3	13.7	20.49	20.49	45.24	[14]
QTL-265	4H	Yield	170	GBM1015	3	3.1	143.874	128.554	163.064	[14]
QTL-266	5H	Yield	43	Bmag337	3	4.4	133.47	133.47	133.47	[14]
QTL-267	6H	Yield	112	Bmag613	3	4.9	70.427	66.447	70.427	[14]
QTL-268	1H	Plant height	122.3	GBM1002	2.82	11.2	79.38	71.87	84.63	[16]
QTL-269	2H	Plant height	138.8	HVM54	2.65	13.39	182.029	177.479	185.329	[16]
QTL-270	6H	Spike length	37.4	GBM1027	4.27	16.13	64.737	64.737	65.707	[16]
QTL-271	3H	Spike length	3.3	Bmac0067	5.27	19.25	45.3	45.3	45.3	[16]
QTL-272	2H	Spike length	23.6	HVM36	2.76	12.4	98.919	97.409	102.847	[16]
QTL-273	6H	Spike length	37.4	GBM1027	4.46	19.68	64.737	64.737	65.707	[16]
QTL-274	2H	Heading date	79.3	Bmag0518	12.61	42.65	134.069	134.069	134.219	[16]
QTL-275	2H	Heading date	23.6	HVM36	4.62	17.53	98.919	97.409	102.847	[16]
QTL-276	1H	Tiller number	64.2	GBM1013	3.26	12.9	36.34	35.55	44.295	[16]
QTL-277	2H	Tiller number	20.4	GBM1035	4.16	15.72	97.409	78.819	98.919	[16]
QTL-278	6H	Tiller number	94.4	GBM1022	3.34	15.26	108.567	65.877	108.567	[16]
QTL-279	7H	Heading date	41.61	ABC156D	4.35	6.6	104.328	104.328	115.34	[17]
QTL-280	2H	Heading date	33.41	Pox	18.78	31.42	121.529	117.429	121.529	[17]
QTL-281	2H	Heading date	47	Adh8	6.39	8	127.849	127.849	134.149	[17]
QTL-282	3H	Heading date	38.11	ABG471	3.22	4.96	23.45	23.06	38.91	[17]
QTL-283	1H	Heading date	31.31	ABC307A	11.69	19.35	73.4	73.4	79.38	[17]
QTL-284	7H	Plant height	67.91	PSR129	2.49	4.72	163.388	163.388	179.008	[17]
QTL-285	2H	Plant height	33.41	Pox	8.83	18.43	121.529	117.429	121.529	[17]
QTL-286	2H	Plant height	47	Adh8	8.41	20.57	127.849	127.849	134.149	[17]
QTL-287	6H	Plant height	40.91	CDO497	3.07	6	66.757	66.757	67.267	[17]
QTL-288	6H	Plant height	45.91	BCD340E	3.74	7.24	66.767	66.767	70.327	[17]
QTL-289	5H	Plant height	30.31	ABG708	4.93	9.72	131.27	131.27	133.33	[17]
QTL-290	2H	Tiller number	28.61	MWG858	4.89	11.02	110.519	110.519	111.219	[17]
QTL-291	2H	Grain weight per plant	77.56	MWG801 - Vrs1	9.8	26.2	139.55	139.55	145.789	[18]
QTL-292	2H	Grain number per plant	79.56	Vrs1 - MWG503	36.14	73.8	145.789	145.789	154.669	[18]
QTL-293	2H	Grain number per spike	79.56	Vrs1 - MWG503	70.47	85.7	145.789	145.789	154.669	[18]
QTL-294	2H	Thousand grain weight	79.56	Vrs1 - MWG503	32.88	71.5	145.789	145.789	154.669	[18]
QTL-295	2H	Grain length	83.56	Vrs1 - MWG503	7.18	11.3	145.789	145.789	154.669	[18]
QTL-296	2H	Grain width	79.56	Vrs1 - MWG503	20.08	52	145.789	145.789	154.669	[18]
QTL-297	7H	Grain width	76.07	ABG701 - cMWG704	3.66	5.5	123.258	123.258	130.325	[18]
QTL-298	2H	Grain width	79.56	Vrs1 - MWG503	7.56	14.5	145.789	145.789	154.669	[18]
QTL-299	2H	Grain area	79.56	Vrs1 - MWG503	13.23	35	145.789	145.789	154.669	[18]
QTL-300	2H	Harvest index	77.56	MWG801 - Vrs1	18	38	139.55	139.55	145.789	[18]
QTL-301	1H	Flowering date	NA	GMS21 - Bmac213	4.6	2.86	21.13	21.13	25.13	[19]
QTL-302	2H	Flowering date	NA	EBmac684 - Bmac093	5.66	19.1	135.459	135.459	144.62	[19]
QTL-303	3H	Flowering date	NA	Bmag606 - Bmag013	6.38	27.9	59.06	59.06	62.56	[19]
QTL-304	7H	Flowering date	NA	HvWaxyA - EBmac603	1.63	6.12	68.138	68.138	77.508	[19]
QTL-305	7H	Flowering date	NA	BMAG507 - Ris44	1.29	6.6	124.088	124.088	155.758	[19]
QTL-306	1H	Days to maturity	NA	GMS21 - Bmac213	1.78	8	21.13	21.13	25.13	[19]
QTL-307	2H	Days to maturity	NA	EBmac684 - Bmac093	3.22	9.3	135.459	135.459	144.62	[19]
QTL-308	3H	Days to maturity	NA	Bmag606 - Bmag013	3.87	23.1	59.06	59.06	62.56	[19]
QTL-309	7H	Days to maturity	NA	HvWaxyA - EBmac603	1.93	5.1	68.138	68.138	77.508	[19]
QTL-310	1H	Grain filling period	NA	GMS21 - Bmac213	1.35	5.9	21.13	21.13	25.13	[19]
QTL-311	2H	Grain filling period	NA	Bmac134 - HVM36	1.15	8.2	79.209	79.209	98.919	[19]
QTL-312	2H	Grain filling period	NA	EBmac684 - Bmac093	2.3	26.8	135.459	135.459	144.62	[19]
QTL-313	3H	Grain filling period	NA	Bmag606 - Bmag013	3.04	15.6	59.06	59.06	62.56	[19]
QTL-314	4H	Grain filling period	NA	Bmag419 - HdAMYB	1.02	5.3	145.494	145.494	163.064	[19]
QTL-315	7H	grain filling period	NA	HvWaxyA - EBmac603	1.15	9.8	68.138	68.138	77.508	[19]
QTL-316	1H	Heading date	85	Bmag382	3	16.5	74.9	66.457	81.11	[15]
QTL-317	3H	Heading date	71	Bmag225	3	3	46.7	35.42	53.83	[15]
QTL-318	3H	Heading date	170	HVM62	3	2	93.63	78.28	99.55	[15]
QTL-319	4H	Heading date	10	HVM40	3	2	92.854	80.513	103.654	[15]
QTL-320	6H	Heading date	60	EBmac806	3	1	78.087	73.38	97.997	[15]
QTL-321	2H	Heading date	108	EBmac684	3	11.1	135.459	116.829	137.349	[20]
QTL-322	3H	Heading date	320.5	ABG495	3	7.4	94.9	94.12	99.55	[20]
QTL-323	6H	Days to maturity	109.4	CDO497	3	6.8	66.757	66.757	78.087	[20]
QTL-324	3H	Yield	101	Bmag136	3	8.7	44.38	44.38	60.46	[20]
QTL-325	6H	Yield	71.8	Bmag173	3	13	66.247	54.226	66.247	[20]
QTL-326	6H	Yield	109.4	cdo497	3	17.6	66.757	66.757	78.087	[20]
QTL-327	5H	Thousand grain weight	129.8	WG889	3	9.2	133.58	133.58	153.66	[20]
QTL-328	5H	Thousand grain weight	260.8	CDO400	3	8	159.06	142.47	159.06	[20]
QTL-329	6H	Thousand grain weight	71.8	Bmag173	3	13.6	66.247	54.226	66.247	[20]
QTL-330	3H	Plant height	101.1	Bmag136	3	19.4	44.38	44.38	60.46	[20]
QTL-331	6H	Plant height	71.8	Bmag173	3	16.4	66.247	54.226	66.247	[20]
QTL-332	6H	Plant height	109.4	cdo497	3	17.5	66.757	66.757	78.087	[20]
QTL-333	1H	Spike length	156.9	Bmac32	3	10.6	49.53	36.11	49.53	[20]
QTL-334	1H	Heading date	39	GBM1042	3	4.4	32.36	25.86	35.47	[21]
QTL-335	2H	Heading date	42	GBM1052	3	21.6	108.319	97.67	113.091	[21]
QTL-336	2H	Heading date	82	EBmac684	3	5	135.459	132.669	139.504	[21]
QTL-337	2H	Heading date	146	EBmac415	3	4.2	181.729	167.509	185.329	[21]
QTL-338	3H	Heading date	28	HvLTPPB	3	4.7	20.49	13.94	24.69	[21]
QTL-339	3H	Heading date	130	GBM1043	3	4.3	50.99	45.3	56.36	[21]
QTL-340	3H	Heading date	161	HVM62	3	6.1	93.63	90.37	96.53	[21]
QTL-341	4H	Heading date	186	HVM67	3	5.2	148.434	144.424	150.456	[21]
QTL-342	6H	Heading date	107	EBmac624	3	4.5	66.757	63.197	70.427	[21]
QTL-343	2H	Plant height	28	HVM36	3	4.7	98.919	97.409	108.319	[21]
QTL-344	2H	Plant height	86	GMS3	3	13.2	135.459	134.219	135.459	[21]
QTL-345	3H	Plant height	55	HvLTPPB	3	6.4	20.49	20.49	45.3	[21]
QTL-346	3H	Plant height	130	GBM1043	3	8.9	50.99	45.3	56.36	[21]
QTL-347	3H	Plant height	165	HVM62	3	13.3	93.63	93.63	115.58	[21]
QTL-348	4H	Plant height	129	EBmac701	3	5.2	126.454	124.954	128.554	[21]
QTL-349	4H	Plant height	180	GBM1015	3	11.2	148.434	143.874	163.064	[21]
QTL-350	5H	Plant height	43	Bmag337	3	6.4	133.47	131.6	133.47	[21]
QTL-351	1H	Yield	69	HVM20	3	5.3	35.55	35.55	36.11	[21]
QTL-352	2H	Yield	117	Bmag381	3	3.6	143.009	138.149	148.589	[21]
QTL-353	3H	Yield	55	HvLTPPB	3	12.3	20.49	20.49	45.3	[21]
QTL-354	3H	Yield	161	HVM62	3	7.2	93.63	90.37	96.53	[21]
QTL-355	5H	Yield	43	Bmag337	3	3.6	133.47	131.6	133.47	[21]
QTL-356	5H	Yield	126	GMS61	3	2.6	161.53	153.66	173.58	[21]
QTL-357	1H	Thousand grain weight	65	HVM20	3	1.5	35.55	35.55	36.11	[21]
QTL-358	2H	Thousand grain weight	86	GMS3	3	1.9	135.459	134.219	135.459	[21]
QTL-359	3H	Thousand grain weight	110	HVM60	3	4.5	46.77	41.12	50.26	[21]
QTL-360	3H	Thousand grain weight	165	HVM62	3	4.7	93.63	90.37	96.53	[21]
QTL-361	4H	Thousand grain weight	129	EBmac701	3	16.7	126.454	124.954	128.554	[21]
QTL-362	4H	Thousand grain weight	186	HVM67	3	8.6	148.434	144.424	150.456	[21]
QTL-363	6H	Thousand grain weight	96	GMS6	3	1.4	66.447	66.447	69.527	[21]
QTL-364	6H	Thousand grain weight	135	GBM1008	3	1.6	97.997	90.089	109.854	[21]
QTL-365	7H	Thousand grain weight	155	Bmag120	3	4.5	137.488	132.018	177.268	[21]
QTL-366	2H	Number of spikes per square meter	17	HVM36	3	5.8	98.919	94.179	100.619	[21]
QTL-367	2H	Number of spikes per square meter	86	GMS3	3	18.3	134.219	134.219	135.459	[21]
QTL-368	3H	Number of spikes per square meter	67	Bmag603	3	6.6	45.24	41.08	45.24	[21]
QTL-369	3H	Number of spikes per square meter	165	HVM62	3	4.9	93.63	90.37	96.53	[21]
QTL-370	4H	Number of spikes per square meter	22	HvOle	3	4.9	92.854	92.854	92.854	[21]
QTL-371	4H	Number of spikes per square meter	129	EBmac701	3	9.6	126.454	124.954	128.554	[21]
QTL-372	4H	Number of spikes per square meter	180	GBM1015	3	17.3	148.434	143.874	163.064	[21]
QTL-373	5H	Number of spikes per square meter	43	Bmag337	3	4.6	133.47	131.6	133.47	[21]
QTL-374	6H	Number of spikes per square meter	135	GBM1008	3	5.1	97.997	90.089	109.854	[21]
QTL-375	5H	Yield	61	Bmag337	3.12	11	133.47	45.49	133.47	[22]
QTL-376	3H	Plant height	65.3	bPb-4747 - bPb-6765	11.9	42.4	45.24	45.24	46.4	[23]
QTL-377	3H	Plant height	90.1	Bmag606 - bPb-2550	8.9	30.5	59.06	59.06	77.58	[23]
QTL-378	7H	Spike length	75	HVCMA	10.35	25.2	115.998	109.398	123.258	[24]
QTL-379	4H	Tiller number	NA	bPb-1278 - bPb-3512	4.52	9.88	92.854	92.854	92.854	[25]
QTL-380	3H	Plant height	NA	bPb-4564 - bPb-3634	10.12	16.33	77.99	77.58	80.08	[25]
QTL-381	6H	Plant height	NA	bPb-9082 - EBmac0639	8.48	13.45	66.757	66.757	66.757	[25]
QTL-382	6H	Plant height	NA	bPb-8889 - bPb-7323	3.06	4.31	10.87	9.967	12.467	[25]
QTL-383	1H	Spikes per line	NA	bPb-5290 - bPb-1193	2.87	8.82	35.67	35.55	36.11	[25]
QTL-384	3H	Spikes per line	NA	bPb-6504 - bPb-1961	5.11	16.05	64.88	61.26	74.86	[25]
QTL-385	1H	Number of spikes per plant	NA	bPb-7609 - bPb-1541	4.97	19.2	54.03	54.03	54.03	[25]
QTL-386	5H	Number of spikes per plant	NA	bPb-8845 - bPb-8754	3.11	10.39	196.62	195.68	200.52	[25]
QTL-387	7H	Number of spikes per plant	NA	bPb-9898 - bPb-0366	5.6	20.05	92.98	89.608	98.528	[25]
QTL-388	3H	Biomass yield	NA	bPb-8419 - HVM62	2.41	5.41	93.63	93.63	93.63	[25]
QTL-389	2H	Grain number per plant	NA	bPb-0827 - bPb-7991	7.6	16.83	150.92	139.139	154.669	[25]
QTL-390	7H	Yield	NA	bPb-9898 - bPb-0366	3.49	8.19	92.9	89.608	98.528	[25]
QTL-391	3H	Plant height	82.6	bPb-0716	8.95	34.8	71.16	46.4	77.58	[27]
QTL-392	3H	Plant height	57.6	bPb-2433	6	21	45.24	32.98	45.24	[27]
QTL-393	3H	Plant height	69.2	bPb-0079	11.7	52.7	45.69	45.69	61.16	[27]
QTL-394	2H	Heading date	19.9	bPb-4523	3.58	16.8	99.489	99.489	134.069	[27]
QTL-395	3H	Heading date	82.6	bPb-0716	4.97	21.9	71.16	46.4	77.58	[27]
QTL-396	3H	Heading date	57.6	bPb-2433	3.65	13.8	45.24	32.98	45.24	[27]
QTL-397	2H	Spike length	130.8	bPb-4094	11.66	30.7	185.329	185.329	185.329	[27]
QTL-398	3H	Spike length	69.2	bPb-0079	12.68	34.6	45.69	45.69	61.16	[27]
QTL-399	2H	Spike length	130	bPb-7211	15.57	28.1	181.089	180.379	181.089	[27]
QTL-400	2H	Spike length	130.2	bPb-6087	5.18	10.7	134.219	134.219	135.659	[27]
QTL-401	2H	Grain number per spike	18.9	bPb-8750	6	32.3	99.489	92.939	99.489	[27]
QTL-402	2H	Grain number per spike	25.6	bPb-7229	6.31	33.2	107.719	104.519	112.619	[27]
QTL-403	2H	Grain density	130	bPb-7211	16.16	37.9	181.089	179.979	181.089	[27]
QTL-404	3H	Grain density	69.2	bPb-0079	14.93	33.5	45.69	45.69	61.16	[27]
QTL-405	2H	Grain density	129.8	bPb-5619	10.63	21.1	182.449	182.449	182.449	[27]
QTL-406	2H	Thousand grain weight	NA	bPb-6088 - bPb-5440	2.79	6.54	135.54	135.459	135.859	[28]
QTL-407	2H	Grain number per spike	NA	bPb-9754 - bPb-3653	13.22	50.86	142.65	136.449	161.169	[28]
QTL-408	7H	Grain number per spike	NA	bPb-9601 - bPb-9898	6.17	6.91	88.98	83.708	89.608	[28]
QTL-409	2H	Number of spikes per plant	NA	bPb-7124 - bPb-9258	5.31	10.91	172.28	167.509	182.029	[28]
QTL-410	6H	Number of spikes per plant	NA	bPb-1009 - bPb-7323	5.12	10.49	15.82	12.467	20.277	[28]
QTL-411	1H	Plant height	NA	bPb-9108 - bPb-3992	2.91	5.61	86.7	86.7	87.27	[28]
QTL-412	2H	Plant height	NA	bPb-6881 - bPb-3056	6.47	12.4	134.05	134.049	134.049	[28]
QTL-413	2H	Yield	NA	bPb-4040 - bPb-6088	6.94	15.94	135.62	135.459	135.859	[28]
QTL-414	6H	Thousand grain weight	NA	Bmag0500 - bPb-3202	4.46	6	34.62	25.877	37.787	[28]
QTL-415	2H	Grain number per spike	NA	bPb-6088 - bPb-5440	4.09	9.4	135.62	135.459	135.859	[28]
QTL-416	2H	Grain number per spike	NA	bPb-1772 - bPb-8737	7.22	19.13	161.56	161.269	161.769	[28]
QTL-417	2H	Spike length	NA	bPb-6088 - bPb-5440	7.76	12.97	135.74	135.459	135.859	[28]
QTL-418	2H	Spike length	NA	HVM54 - bPb-1103	7.05	10.97	182.03	182.029	182.029	[28]
QTL-419	4H	Spike length	NA	bPb-8164 - bPb-9859	3.64	5.5	133.28	130.054	134.074	[28]
QTL-420	1H	Spike length	170.7	2_0840	8.2	2	133.31	126.48	135.25	[29]
QTL-421	6H	Spike length	92.2	3_0573	3.9	1	78.087	71.877	78.087	[29]
QTL-422	7H	Spike length	124.6	2_1201	3.4	1	135.678	123.308	135.678	[29]
QTL-423	1H	Grain number per spike	170.7	2_0840	4	3	133.31	126.48	135.25	[29]
QTL-424	2H	Grain number per spike	104.8	1_1100	37.8	52	149.019	145.789	149.449	[29]
QTL-425	6H	Grain number per spike	82.8	2_0468	4.1	3	71.657	70.427	77.907	[29]
QTL-426	2H	Thousand grain weight	104.8	1_1100	38	54	149.019	145.789	149.449	[29]
QTL-427	7H	Thousand grain weight	117.6	2_0685	10.5	9	123.308	123.308	135.678	[29]
QTL-428	1H	Plant height	79.3	2_0696	5.4	3	49.08	48.02	49.08	[29]
QTL-429	3H	Plant height	57.7	2_1189	5.3	3	40.87	32.66	44.64	[29]
QTL-430	4H	Plant height	138.1	3_1422	5.6	4	145.704	145.704	145.704	[29]
QTL-431	6H	Plant height	86.9	2_0673	5.7	3	76.917	71.807	76.917	[29]
QTL-432	2H	Number of spike	105.8	3_0897	12.9	24	149.449	143.289	149.449	[29]
QTL-433	1H	Heading Date	170.7	2_0840	4.9	8	133.31	126.48	92.86	[29]
QTL-434	2H	Plant height	63.5	11_10191	3	10.8	139.55	134.219	139.55	[30]
QTL-435	3H	Plant height	127.1	11_10867	3	61.2	108.882	105.664	108.882	[30]
QTL-436	5H	Plant height	69.3	11_21239	3	20.2	133.72	133.58	133.72	[30]
QTL-437	7H	Plant height	9.8	11_20307	3	3.9	59.928	56.978	64.118	[30]
QTL-438	1H	Heading Date	91	11_20792	3	11.3	66.15	63.53	69.01	[30]
QTL-439	1H	Heading Date	138.3	11_20915	3	20.5	133.31	133.31	135.54	[30]
QTL-440	2H	Heading Date	67.5	11_21110	3	15.4	139.55	139.55	144.23	[30]
QTL-441	3H	Heading Date	127.1	11_10867	3	21.4	108.882	105.664	108.882	[30]
QTL-442	5H	Heading Date	142.2	11_11532	3	5.7	224.634	224.634	224.634	[30]
QTL-443	1H	Number of spikes per square meter	162	GBMS143	3	5.6	133.36	126.48	133.59	[26]
QTL-444	2H	Number of spikes per square meter	17	HVM36	3	6.5	98.919	98.919	92.86	[26]
QTL-445	2H	Number of spikes per square meter	86	GMS3	3	56.1	135.459	134.219	133.59	[26]
QTL-446	4H	Number of spikes per square meter	21	HvOle	3	5.5	92.854	92.854	134.139	[26]
QTL-447	4H	Number of spikes per square meter	130	EBmac701	3	16.9	124.954	103.654	111.719	[26]
QTL-448	4H	Number of spikes per square meter	180	HVM67	3	34.2	148.434	126.754	70.328	[26]
QTL-449	5H	Number of spikes per square meter	43	Bmag337	3	7.8	133.47	112.33	133.59	[26]
QTL-450	6H	Number of spikes per square meter	135	GBM1008	3	7.8	97.997	70.427	92.86	[26]
QTL-451	6H	Number of spikes per square meter	96	GMS6	3	6.1	66.447	47.327	66.757	[26]
QTL-452	1H	Heading date	39	GBM1042	3	3.4	32.36	21.13	35.55	[26]
QTL-453	1H	Heading date	105	Bmac32	3	6.3	49.53	36.11	49.53	[26]
QTL-454	2H	Heading date	42	GBM1052	3	29.9	108.319	98.919	135.459	[26]
QTL-455	2H	Heading date	146	EBmac415	3	4.2	181.729	177.479	185.329	[26]
QTL-456	3H	Heading date	25	HvLTPPB	3	5	20.49	20.49	45.24	[26]
QTL-457	4H	Heading date	190	HdAMYB	3	5.2	163.064	148.434	163.064	[26]
QTL-458	4H	Heading date	150	EBmac788	3	1.6	126.754	126.454	130.054	[26]
QTL-459	6H	Heading date	6	Bmac316	3	2.7	11.167	11.167	47.327	[26]
QTL-460	6H	Heading date	107	EBmac624	3	4.2	66.757	66.757	70.427	[26]
QTL-461	7H	Heading date	19	Bmag206	3	3.7	64.438	64.438	77.508	[26]
QTL-462	1H	Plant height	162	GBMS143	3	2.8	133.36	126.48	133.36	[26]
QTL-463	2H	Plant height	17	HVM36	3	6.6	98.919	98.919	108.319	[26]
QTL-464	2H	Plant height	86	GMS3	3	19.4	135.459	135.459	138.149	[26]
QTL-465	2H	Plant height	146	EBmac415	3	3.8	181.729	177.479	185.329	[26]
QTL-466	4H	Plant height	180	HVM67	3	20	148.434	126.754	163.064	[26]
QTL-467	4H	Plant height	21	HvOle	3	1.9	92.854	92.854	92.854	[26]
QTL-468	4H	Plant height	130	EBmac701	3	6.9	124.954	103.654	126.754	[26]
QTL-469	5H	Plant height	43	Bmag337	3	8	133.47	133.47	142.47	[26]
QTL-470	6H	Plant height	103	HVM74	3	3.3	66.757	66.447	66.757	[26]
QTL-471	7H	Plant height	62	HvSS1	3	3.1	103.828	77.508	103.828	[26]
QTL-472	1H	Thousand grain weight	14	GMS21	3	2.3	21.13	9.23	21.13	[26]
QTL-473	2H	Thousand grain weight	27	GBM1035	3	3.7	97.409	97.409	98.919	[26]
QTL-474	3H	Thousand grain weight	110	HVM60	3	4.8	46.77	46.77	50.99	[26]
QTL-475	4H	Thousand grain weight	131	EBmac635	3	18.4	126.454	126.454	163.064	[26]
QTL-476	4H	Thousand grain weight	31	HvKNOX3	3	1.4	90.794	90.794	92.854	[26]
QTL-477	5H	Thousand grain weight	126	GMS61	3	1.8	161.53	161.53	162.49	[26]
QTL-478	6H	Thousand grain weight	40	GBM1049	3	2.7	47.327	11.167	47.327	[26]
QTL-479	6H	Thousand grain weight	103	HVM74	3	1.5	66.757	66.447	66.757	[26]
QTL-480	6H	Thousand grain weight	6	Bmac316	3	2	11.167	11.167	47.327	[26]
QTL-481	6H	Thousand grain weight	112	Bmag613	3	1.1	70.427	66.757	70.427	[26]
QTL-482	7H	Thousand grain weight	152	Bmag120	3	4	137.488	137.488	197.038	[26]
QTL-483	7H	Thousand grain weight	62	HvSS1	3	1	103.828	77.508	103.828	[26]
QTL-484	1H	Yield	75	Bmag105	3	7.8	36.11	32.36	36.11	[26]
QTL-485	2H	Yield	27	GBM1035	3	1.4	97.409	97.409	98.919	[26]
QTL-486	2H	Yield	92	HvTUB	3	1.3	134.219	134.219	135.459	[26]
QTL-487	2H	Yield	122	Bmag125	3	4.9	148.589	138.149	181.729	[26]
QTL-488	2H	Yield	42	GBM1052	3	1.1	108.319	98.919	135.459	[26]
QTL-489	3H	Yield	25	HvLTPPB	3	16.4	20.49	20.49	45.24	[26]
QTL-490	4H	Yield	170	GBM1015	3	3.7	143.874	128.554	163.064	[26]
QTL-491	4H	Yield	31	HVKNOX3	3	1.8	90.794	90.794	92.854	[26]
QTL-492	5H	Yield	43	Bmag337	3	5.1	133.47	112.33	147.22	[26]
QTL-493	5H	Yield	137	AF043094A	3	3.6	162.49	161.53	162.49	[26]
QTL-494	6H	Yield	112	Bmag613	3	5.9	70.427	66.447	97.997	[26]
QTL-495	6H	Yield	6	Bmac316	3	1.2	11.167	11.167	47.327	[26]
QTL-496	1H	Plant height	16	Bmac32	7.53	15	49.53	36.11	49.53	[31]
QTL-497	3H	Plant height	45.4	Bmag606	5.73	13.6	59.06	50.26	74.86	[31]
QTL-498	3H	Plant height	97.4	scssr25538	3.23	8.4	152.98	99.55	152.98	[31]
QTL-499	5H	Plant height	14.8	GBM1506	5.18	10.7	145.86	134.18	145.86	[31]
QTL-500	6H	Plant height	37	GBM1355	2.09	5.8	47.587	47.587	97.997	[31]
QTL-501	7H	Plant height	41.6	GBMS139	2.98	6.9	76.098	60.928	76.168	[31]
QTL-502	7H	Biomass yield	41.6	GBMS139	2.73	5.6	76.098	60.928	76.168	[31]
QTL-503	5H	Biomass yield	1.9	Bmag337	3.76	6.3	133.47	133.47	134.18	[31]
QTL-504	5H	Biomass yield	2.3	GBM1231	3.55	6.3	159.06	159.06	161.21	[31]
QTL-505	3H	Yield	45.4	Bmag606	4.42	11.4	59.06	50.26	74.86	[31]
QTL-506	5H	Yield	2.2	GBM5008	2.06	4.1	159.06	159.06	159.06	[31]
QTL-507	2H	Yield	34.8	Bmag518	2.91	5	134.139	134.139	135.459	[31]
QTL-508	5H	Yield	2	Bmag323	2.93	5	134.18	133.47	145.86	[31]
QTL-509	5H	Yield	2.3	GBM1231	5.62	10.2	159.06	159.06	161.21	[31]
QTL-510	5H	Harvest index	2.2	GBM5008	5.47	10.5	159.06	159.06	159.06	[31]
QTL-511	3H	Harvest index	45.4	Bmag606	5.18	10.5	59.06	50.26	74.86	[31]
QTL-512	1H	Days to maturity	16	Bmac32	3.29	5	49.53	36.11	49.53	[31]
QTL-513	3H	Days to maturity	45.4	Bmag606	10.78	16	59.06	50.26	74.86	[31]
QTL-514	4H	Days to maturity	0	Bmag740	3.33	4.7	90.154	90.154	92.854	[31]
QTL-515	5H	Days to maturity	0	Bmac113	4.06	5.5	133.58	133.47	133.58	[31]
QTL-516	5H	Days to maturity	2	Bmag323	4.42	7.2	134.18	133.47	145.86	[31]
QTL-517	7H	Biomass yield	9	bPb-6821	2.32	9.7	90.728	89.608	90.728	[31]
QTL-518	7H	Biomass yield	34.3	bPb-8213	2.74	9	123.268	123.268	123.288	[31]
QTL-519	7H	Yield	9	bPb-6821	2.06	9.2	90.728	89.608	90.728	[31]
QTL-520	2H	Harvest index	60.3	bPb-2501	3.43	10.7	115.219	115.219	148.889	[31]
QTL-521	2H	Harvest index	3.8	bPb-6466	2.94	9.8	78.819	78.819	185.929	[31]
QTL-522	2H	Tiller number	NA	Bmac0134	5.6	15.7	78.819	78.819	98.919	[32]
QTL-523	2H	Tiller number	NA	EBmac0850	8.5	18.4	138.109	133.359	138.109	[32]
QTL-524	7H	Tiller number	NA	EBmac0603	3.7	8.2	80.318	80.318	122.248	[32]
QTL-525	2H	Grain number per spike	NA	HVM54	9.4	26.8	182.029	182.029	182.469	[32]
QTL-526	6H	Grain number per spike	NA	GBM1355	6.7	20.5	47.587	47.327	56.267	[32]
QTL-527	7H	Grain number per spike	NA	Bmag0120	4.9	13.2	137.858	137.858	141.718	[32]
QTL-528	3H	Thousand grain weight	NA	HVM60	8.5	14.3	46.77	45.69	49.12	[32]
QTL-529	6H	Thousand grain weight	NA	Bmag0500	3.8	18.7	37.787	34.947	37.787	[32]
QTL-530	7H	Thousand grain weight	NA	Bmac0282b	5.5	6.2	103.418	103.418	122.248	[32]
QTL-531	2H	Biomass yield	NA	HVM54	3.7	22.9	182.029	182.029	182.469	[32]
QTL-532	3H	Biomass yield	NA	Bmag0841	4.6	17.4	51.81	51.81	63.54	[32]
QTL-533	5H	Biomass yield	NA	Bmag0387	3.1	5.3	133.47	133.47	133.58	[32]
QTL-534	4H	Spike length	NA	EBmac0775	6.2	6.7	102.894	92.854	102.894	[32]
QTL-535	4H	Spike length	NA	GBM1324	3.5	25.7	153.444	151.934	160.204	[32]
QTL-536	5H	Grain yield per plant	NA	GBM5028	3.7	8.4	117.82	45.49	117.82	[32]
QTL-537	5H	Grain yield per plant	NA	HVM30	7.9	5.3	133.47	133.47	157.92	[32]
QTL-538	6H	Grain yield per plant	NA	EBmac0674	3.3	5.9	66.757	66.757	66.767	[32]
QTL-539	7H	Grain yield per plant	NA	EBmac0603	4.2	6.1	80.318	80.318	122.248	[32]
QTL-540	2H	Grain density	77.2	GBM1218	3.69	10.38	134.219	134.219	137.349	[34]
QTL-541	3H	Grain density	97.6	Bmag13	3.77	8.35	74.86	50.26	78.28	[34]
QTL-542	7H	Grain density	46.1	Bmag217	4.85	11.58	123.288	123.288	135.088	[34]
QTL-543	2H	Thousand grain weight	83.5	Bmag813	6.47	7.61	135.459	134.149	135.459	[34]
QTL-544	5H	Thousand grain weight	30.2	Bmag323	3.5	8.07	134.18	130.247	134.18	[34]
QTL-545	4H	Thousand grain weight	63.4	Bmag353	3.8	10.4	96.654	92.854	124.954	[34]
QTL-546	7H	Thousand grain weight	64.6	GMS046	3.25	11.75	123.258	123.258	130.325	[34]
QTL-547	2H	Thousand grain weight	81.5	Bmag518	3.64	9.05	134.139	132.11	134.139	[34]
QTL-548	2H	Thousand grain weight	NA	1_1072 - 1_0651	7.3	8.8	135.45	134.149	135.459	[36]
QTL-549	2H	Thousand grain weight	NA	2_1258 - 2_0960	5.6	6.8	138.42	134.269	139.139	[36]
QTL-550	6H	Thousand grain weight	NA	2_1224 - 2_0687	6.3	8.2	87.89	78.087	133.007	[36]
QTL-551	2H	Grain volume	NA	2_0039 - 1_1072	12.6	12.5	134.15	134.149	134.219	[36]
QTL-552	4H	Grain volume	NA	2_1122 - 1_0946	8.7	9.7	91.29	86.794	92.854	[36]
QTL-553	5H	Grain volume	NA	2_1239 - 2_0367	9.3	9.1	141.6	133.72	142.47	[36]
QTL-554	5H	Grain volume	91.8	1_1290 - 1_1350	4.7	6.7	153.98	152.45	154.22	[36]
QTL-555	5H	Grain volume	105.8	2_0320 - 1_0477	6.7	7.3	157.92	157.88	157.94	[36]
QTL-556	5H	Grain volume	NA	1_1456 - 1_0095	5.9	6.4	159.4	159.06	160.31	[36]
QTL-557	5H	Grain length	NA	1_0095 - 1_1071	7.1	8.3	160.78	160.31	160.8	[36]
QTL-558	6H	Grain length	113.9	2_1224 - 2_0558	5.9	5.6	95.3	78.087	115.147	[36]
QTL-559	1H	Grain length	47.4	2_1048 - 2_0514	3.3	2.7	33.19	26.43	35.28	[36]
QTL-560	2H	Grain length	NA	2_0039 - 1_0265	19.5	19.3	134.15	134.149	134.219	[36]
QTL-561	3H	Grain volume	NA	2_0612 - 2_1272	4.2	3.4	70.16	68.84	86.06	[36]
QTL-562	4H	Grain length	NA	2_1056 - 1_1345	5.5	4.6	92.86	92.854	92.86	[36]
QTL-563	5H	Grain length	NA	1_0834 - 1_0477	8.3	7.2	157.91	157.88	157.94	[36]
QTL-564	6H	Grain length	NA	2_0558 - 2_0687	11.6	10.2	128.29	115.147	133.007	[36]
QTL-565	1H	Grain width	NA	1_0186 - 2_0514	7.3	5.4	31.36	25.79	35.28	[36]
QTL-566	2H	Grain width	NA	2_0039 - 1_1072	33.2	24.7	134.17	134.149	134.219	[36]
QTL-567	2H	Grain width	NA	1_1072 - 2_1258	29.5	23.3	134.17	134.149	134.269	[36]
QTL-568	3H	Grain width	NA	2_1272 - 2_0339	4.6	2.7	97.68	86.06	99.9	[36]
QTL-569	5H	Grain width	NA	2_0306 - 2_0306	28.1	22.6	133.59	133.58	133.59	[36]
QTL-570	5H	Grain width	54.6	1_0641 - 2_1239	17.3	13.8	133.62	133.58	133.72	[36]
QTL-571	6H	Yield	NA	2_1224 - 2_0355	11.9	9.9	82.08	78.087	82.231	[36]
QTL-572	6H	Yield	NA	2_0558 - 2_0005	10.5	7.1	127.29	115.147	128.107	[36]
QTL-573	4H	Flowering date	18.3	1_0113 - 2_0557	7.9	7.9	92.86	92.854	92.86	[36]
QTL-574	5H	Flowering date	NA	1_0157 - 2_0306	6.6	6.3	133.59	133.58	133.59	[36]
QTL-575	5H	Flowering date	91.8	1_1290 - 1_1350	9	11.8	154.15	152.45	154.22	[36]
QTL-576	5H	Heading date	NA	1_0024 - 1_0477	14.2	18.2	157.9	157.88	157.94	[36]
QTL-577	5H	Heading date	NA	1_1456 - 1_1071	13.7	14.6	159.41	159.06	160.8	[36]
QTL-578	5H	Heading date	NA	1_1071 - 2_0100	13.9	15.5	162.44	160.8	162.49	[36]
QTL-579	5H	Spike length	NA	2_0386 - 2_0332	4	6.7	124.3	117.82	133.47	[36]
QTL-580	7H	Grain number per plant	NA	2_0014 - 1_0056	6.8	10.1	86.21	66.398	87.968	[36]
QTL-581	2H	Grain weight per spike	NA	2_0160 - 2_0690	8.8	8.7	134.22	134.219	134.219	[36]
QTL-582	4H	Thousand grain weight	NA	1_0510 - 2_0044	3	7.6	131.24	130.624	132.574	[36]
QTL-583	7H	Thousand grain weight	NA	2_0993 - 2_1528	32	1.6	88.15	80.318	90.728	[36]
QTL-584	2H	Plant height	81	GMS3	3	13	135.459	133.699	138.149	[37]
QTL-585	3H	Plant height	100.7	GBM1043	3	7.9	50.99	50.99	61.26	[37]
QTL-586	3H	Plant height	118.72	bPb-9110	3	59.2	61.26	61.26	61.26	[37]
QTL-587	4H	Plant height	131	EBmac635	3	5.9	126.454	126.454	134.074	[37]
QTL-588	4H	Plant height	146	HdAMYB	3	7	163.064	143.874	163.064	[37]
QTL-589	3H	Thousand grain weight	111.7	bPb-4209	3	5.9	61.16	61.16	61.26	[37]
QTL-590	4H	Thousand grain weight	131	EBmac635	3	1.4	126.454	126.454	134.074	[37]
QTL-591	4H	Thousand grain weight	141.1	HVM67	3	9.1	148.434	148.434	148.434	[37]
QTL-592	6H	Thousand grain weight	72.7	bPb-6721	3	1.9	68.827	66.447	70.427	[37]
QTL-593	1H	Yield	44.6	11_10275	3	8.2	92.026	79.398	92.026	[33]
QTL-594	7H	Yield	58.2	11_10327	3	7.6	89.694	89.694	111.418	[33]
QTL-595	7H	Heading date	58.2	11_10327	3	10.1	89.694	89.694	111.418	[33]
QTL-596	6H	Plant height	25.2	11_10954	3	15.3	75.107	54.633	75.107	[33]
QTL-597	7H	Plant height	87.1	11_20200	3	4.8	115.34	114.668	124.855	[33]
QTL-598	5H	Days to maturity	35.4	11_20850	3	6.6	177.366	158.603	179.706	[33]
QTL-599	7H	Days to maturity	58.2	11_10327	3	6.6	89.694	80.582	111.418	[33]
QTL-600	4H	Thousand grain weight	21.3	11_10610	3	5.3	222.263	197.949	222.263	[33]
QTL-601	6H	Thousand grain weight	40.8	11_20892	3	5.1	90.089	88.373	93.041	[33]
QTL-602	1H	Grain area	104.6	11_20267	3	16.7	135.314	135.314	139.614	[33]
QTL-603	7H	Spike length	46.2	ABC154A	4.15	13.16	91.728	79.708	113.738	[38]
QTL-604	2H	Thousand grain weight	66.8	MWG557	5	20.78	129.899	115.589	135.459	[38]
QTL-605	6H	Thousand grain weight	76	Nar7	2.54	8.71	87.287	82.621	104.937	[38]
QTL-606	7H	Thousand grain weight	65.6	ABC156D	3.45	13.54	104.328	91.513	114.668	[38]
QTL-607	2H	Tiller number	70.3	CDO474b	3.6	13.95	139.139	116.734	144.62	[38]
QTL-608	1H	Number of spike	15.3	Hor1	3.3	11.88	22.73	11.93	35.55	[38]
QTL-609	2H	Number of spike	71.8	ABC306	2.85	13.02	135.459	109.319	150.026	[38]
QTL-610	2H	Number of spike	72.8	WG996	5.38	20.69	135.459	109.319	150.026	[38]
QTL-611	3H	Number of spike	73	ABG396	2.84	10.01	45.24	20.49	57.96	[38]
QTL-612	2H	Grain number per spike	62	Adh8	3.42	13.86	127.849	97.534	139.55	[38]
QTL-613	4H	Grain number per spike	118.3	ABG500B	4.48	16.34	129.054	92.854	154.245	[38]
QTL-614	2H	Yield	65	Adh8	5.34	23.78	127.849	97.534	139.55	[38]
QTL-615	5H	Yield	17.9	bPb-0351	3.9	11.9	42.07	42.07	42.07	[35]
QTL-616	5H	Yield	112.5	bPb-2325	6.5	19.4	159.06	159.06	159.06	[35]
QTL-617	6H	Yield	52.5	bPb-6735	2.9	9	68.807	66.757	68.827	[35]
QTL-618	1H	Heading date	7	bPb-9414	5.8	5.7	16.13	12.03	16.13	[35]
QTL-619	1H	Heading date	54.6	bPb-7949	5.2	9.1	54.03	44.295	54.03	[35]
QTL-620	1H	Heading date	64.7	bPb-5249	10.1	11	69.6	69.6	69.6	[35]
QTL-621	3H	Heading date	133.7	Bmag0013	5.2	5.3	68.74	61.16	77.58	[35]
QTL-622	3H	Heading date	148	bPb-1481	6.3	6.3	82.52	79.18	82.52	[35]
QTL-623	5H	Heading date	98.9	bPb-5596	7.9	21.2	158.57	157.88	158.57	[35]
QTL-624	5H	Heading date	168.7	bPb-6195	3.4	5.3	177.19	170.54	177.19	[35]
QTL-625	1H	Plant height	58.1	bPb-1541	2.9	12.7	54.03	54.03	54.89	[35]
QTL-626	1H	Plant height	61.2	bPb-7609	3.2	12.2	54.03	54.03	54.03	[35]
QTL-627	4H	Plant height	76.2	bPb-3809	4.1	11.5	111.784	111.784	116.054	[35]
QTL-628	5H	Plant height	26.7	bPb-6183	3.4	12	117.82	42.07	117.82	[35]
QTL-629	5H	Plant height	128.7	bPb-2580	6.6	30.9	161.53	161.53	161.53	[35]
QTL-630	5H	Plant height	151.4	bPb-4318	4.6	20.3	161.81	161.81	172.88	[35]
QTL-631	5H	Plant height	171.8	bPb-3138	3.9	16.1	181.19	181.19	181.88	[35]
QTL-632	1H	Days to Maturity	56.1	bPb-1541	4.1	9.5	54.03	54.03	56.66	[35]
QTL-633	3H	Days to Maturity	48.1	bPb-2324	3.5	11.6	29.78	28.58	45.69	[35]
QTL-634	3H	Days to Maturity	148	bPb-1481	6.3	8.8	82.52	79.18	82.52	[35]
QTL-635	5H	Days to Maturity	133.7	bPb-2580	5.6	9.8	161.53	161.53	161.53	[35]
QTL-636	3H	Spike length	6.9	bPb-1264	3.6	14.9	0.78	0.78	2.25	[35]
QTL-637	4H	Spike length	76.5	bPb-3809	4.2	11.3	111.784	111.784	116.054	[35]
QTL-638	5H	Spike length	99.1	bPb-7395	3.8	11.4	158.57	158.57	158.57	[35]
QTL-639	4H	Number of spikes per square meter	77.5	bPb-3809	5.5	20	111.784	111.784	116.054	[35]
QTL-640	2H	Grain number per spike	114.9	bPb-0994	5	14.8	167.509	161.269	167.509	[35]
QTL-641	1H	Harvest Index	58.1	bPb-1541	3.8	14.7	54.03	54.03	56.66	[35]
QTL-642	2H	Harvest Index	56.2	bPb-5629	3.2	9.7	115.729	115.729	132.449	[35]
QTL-643	1H	Thousand grain weight	57.1	bPb-1541	8.8	25.7	54.03	54.03	56.66	[35]
QTL-644	1H	Thousand grain weight	87.5	bPb-6343	5.1	14.9	91.83	87.27	91.83	[35]
QTL-645	3H	Thousand grain weight	138.9	Bmag0013	3	7.2	68.74	68.74	68.74	[35]
QTL-646	4H	Thousand grain weight	77.5	bPb-3809	3.1	8.9	111.784	111.784	116.054	[35]
QTL-647	5H	Thousand grain weight	28.7	bPb-6495	3	8.3	124.77	124.77	124.77	[35]
QTL-648	7H	Thousand grain weight	109.7	bPb-0889	4	11.6	177.268	177.268	177.268	[35]
QTL-649	1H	Plant height	61.8	bPb-9611	6.72	10.8	35.55	35.55	36.11	[39]
QTL-650	2H	Plant height	17.3	bPb-6897	4.28	6.7	88.739	88.739	88.739	[39]
QTL-651	7H	Plant height	80	bPb-9269	13.23	23.2	93.628	93.628	96.128	[39]
QTL-652	1H	Heading date	112.6	bPb-9108	3.68	4.8	87.27	35.55	92.33	[39]
QTL-653	2H	Heading date	23.1	bPb-8292	5.68	10.6	94.139	94.139	95.817	[39]
QTL-654	2H	Heading date	77.4	bPb-5449	6.47	12	135.459	130.349	155.349	[39]
QTL-655	5H	Heading date	180.8	bPb-2314	7.91	12	178.29	177.74	181.88	[39]
QTL-656	7H	Heading date	57.1	bPb-6747	6.59	9.9	76.868	76.868	93.928	[39]
QTL-657	1H	Spike length	80.1	bPb-3920	4.08	5.14	50.43	48.73	50.43	[39]
QTL-658	2H	Spike length	36.2	bPb-1196	9.78	14	104.419	104.419	117.849	[39]
QTL-659	7H	Spike length	84.2	bPb-6747	5.1	7	76.868	76.868	93.928	[39]
QTL-660	1H	Grain number per spike	67.8	Bmac0063	4.23	4.7	36.11	35.55	36.11	[39]
QTL-661	2H	Grain number per spike	48.9	bPb-6755	5.3	5.9	111.719	107.719	111.719	[39]
QTL-662	3H	Grain number per spike	149	bPb-3634	6.49	7.41	77.58	77.58	79.18	[39]
QTL-663	4H	Grain number per spike	30.4	bPb-0076	12.96	16.1	92.854	92.854	100.924	[39]
QTL-664	7H	Grain number per spike	51.5	bPb-7382	6.06	8.1	80.318	76.868	80.318	[39]
QTL-665	7H	Grain number per spike	158.7	bPb-6301	6.24	8.3	158.138	156.158	158.138	[39]
QTL-666	3H	Thousand grain weight	8.2	bPb-7770	4.68	11.2	0.95	0.95	14.15	[39]
QTL-667	1H	Thousand grain weight	68.7	Bmag0211	7.85	15.2	35.55	35.55	41.21	[39]
QTL-668	7H	Thousand grain weight	26	HVWAXYG	9.98	19.8	66.728	66.728	68.138	[39]
QTL-669	1H	Thousand grain weight	64	Bmag0347	3.89	7.6	35.55	35.55	35.55	[39]
QTL-670	1H	Thousand grain weight	91	Bmag0345	4.33	6.2	35.55	35.55	54.89	[39]
QTL-671	3H	Thousand grain weight	163	bPb-8123	11.66	21.1	100.79	99.9	100.79	[39]
QTL-672	2H	Yield	77.4	bPb-5449	3.11	7.6	135.459	130.349	155.349	[39]
QTL-673	1H	Yield	64	HVM20	5.23	8.8	35.55	31.96	35.55	[39]
QTL-674	3H	Yield	4	bPb-1799	3.92	4.5	3.53	3.53	3.53	[39]
QTL-675	7H	Yield	24.7	bPb-6453	9.42	16.7	68.138	65.558	68.138	[39]
QTL-676	3H	Yield	165.3	bPb-5523	3.47	8.4	100.79	100.79	109.3	[39]
QTL-677	3H	Yield	163	bPb-8123	11.63	24	100.79	99.9	100.79	[39]
QTL-678	5H	Yield	21	GMS001	3.07	5.7	209.41	29.07	209.41	[39]
QTL-679	3H	Tiller number	24	scssr10559	4.87	15	23.26	20.49	24.69	[40]
QTL-680	3H	Tiller number	35.9	bPb-3642	5.63	16.7	24.69	24.69	24.69	[40]
QTL-681	7H	Tiller number	21	bPb-7990	3.75	11.3	70.328	68.138	70.328	[40]
QTL-682	4H	Tiller number	6.8	bPb-1469	4.8	14	92.854	92.854	92.854	[40]
QTL-683	2H	Yield	103.72	SCRI_RS_133539 - SCRI_RS_158285	3.91	9.49	155.875	155.875	159.341	[41]
QTL-684	2H	Yield	146.45	SCRI_RS_160767 - SCRI_RS_147203	4.13	8.81	241.012	241.012	241.012	[41]
QTL-685	2H	Grain number per square meter	112.91	SCRI_RS_171032 - SCRI_RS_171038	5.7	13.83	169.182	169.182	183.966	[41]
QTL-686	2H	Grain number per square meter	145.85	SCRI_RS_128484 - SCRI_RS_160767	3.72	9.86	240.042	240.042	241.012	[41]
QTL-687	7H	Grain number per square meter	64.23	SCRI_RS_15864 - BOPA1_4475-478	3.17	7.78	107.946	107.946	114.95	[41]
QTL-688	2H	Thousand grain weight	145.85	SCRI_RS_128484 - SCRI_RS_160767	3.21	7.7	240.042	240.042	241.012	[41]
QTL-689	2H	Plant height	186.05	HvAP2 - SCRI_RS_201191	3.3	7.5	273.374	273.374	277.674	[41]
QTL-690	1H	Grain number per spike	47.95	11603-445	3	15.77	121.045	118.37	123.585	[42]
QTL-691	1H	Thousand grain weight	53.41	6655-978	3	3.53	134.684	127.61	135.314	[42]
QTL-692	1H	Spike length	11.48	Bmac0154	3	5.14	58.385	58.385	139.708	[42]
QTL-693	1H	Grain number per spike	44.57	Bmag0579	3	12.97	129.7	128.79	135.314	[42]
QTL-694	2H	Thousand grain weight	11.59	GBM1214	3	52.78	111.219	100.889	115.368	[42]
QTL-695	2H	Heading date	11.59	GBM1214	3	91.32	111.219	100.889	115.368	[42]
QTL-696	2H	Grain weight per square meter	16.01	Bmag0692	3	25.84	114.179	109.526	183.629	[42]
QTL-697	2H	Grain weight per spike	27.84	2417-924	3	24.9	132.16	115.758	132.16	[42]
QTL-698	2H	Spike length	27.84	2417-924	3	21.1	132.16	115.758	132.16	[42]
QTL-699	2H	Grain number per spike	35.32	2417-924	3	7.04	132.16	115.758	132.16	[42]
QTL-700	2H	Grain weight per spike	48.35	2580-1456	3	9.32	132.669	132.669	133.409	[42]
QTL-701	2H	Thousand grain weight	49.79	2580-1456	3	7.64	132.669	132.669	133.409	[42]
QTL-702	2H	Grain weight per square meter	49.79	2580-1456	3	30.57	132.669	132.669	133.409	[42]
QTL-703	2H	Spike length	125.68	GBM1462	3	4.82	182.449	169.169	231.053	[42]
QTL-704	3H	Thousand grain weight	0	GBM1280	3	6.85	3.83	3.83	20.343	[42]
QTL-705	3H	Heading date	26.53	3688-1291	3	2.86	0.723	0.723	49.914	[42]
QTL-706	3H	Grain weight per square meter	67.12	4150-398	3	24.05	58.492	58.492	60.212	[42]
QTL-707	4H	Grain weight per spike	7.43	2055-947	3	14.75	52.948	52.948	92.854	[42]
QTL-708	4H	Grain number per spike	9.03	2055-947	3	11.69	52.948	52.948	92.854	[42]
QTL-709	4H	Thousand grain weight	47.58	Bmac0181	3	12.45	92.854	92.854	133.47	[42]
QTL-710	4H	Heading date	91.5	WMS6	3	12.46	144.294	135.7	144.294	[42]
QTL-711	6H	Thousand grain weight	54.22	HVM31	3	18.22	65.707	65.707	66.757	[42]
QTL-712	7H	Thousand grain weight	29.93	EBmac0755	3	5.41	171.168	107.704	171.168	[42]
QTL-713	7H	Grain weight per spike	39.99	Bmac0156	3	6.75	186.178	130.325	186.178	[42]
QTL-714	2H	Tiller number	49.79	11_10325	3	3.88	132.669	132.669	134.219	[44]
QTL-715	2H	Tiller number	81.8	11_10475	3	5.38	188.358	183.966	188.358	[44]
QTL-716	2H	Tiller number	93.61	11_11250	3	20.31	228.713	226.563	231.053	[44]
QTL-717	5H	Tiller number	0.59	11_20894	3	9.69	5.99	5.99	14.2	[44]
QTL-718	5H	Tiller number	62.61	GMS061	3	17.18	161.21	161.21	162.31	[44]
QTL-719	6H	Tiller number	20.5	11_20315	3	10.32	25.171	25.171	43.677	[44]
QTL-720	7H	Tiller number	52.43	11_11219	3	4.99	115.34	98.991	115.34	[44]
QTL-721	2H	Spike length	102.57	11_10352	3	2.56	241.402	234.962	258.642	[44]
QTL-722	2H	Spike length	125.68	GBM1462	3	11.5	182.449	177.649	182.449	[44]
QTL-723	3H	Spike length	95.01	Bmag0606	3	17.34	61.16	50.26	61.16	[44]
QTL-724	3H	Spike length	102.19	11_11172	3	4.87	108.492	99.55	108.492	[44]
QTL-725	4H	Spike length	15.22	GBM1323	3	3.17	92.854	84.332	92.854	[44]
QTL-726	4H	Spike length	72.81	11_10588	3	3.52	148.724	141.104	148.724	[44]
QTL-727	5H	Spike length	4.39	scssr02306	3	15.57	32.09	32.09	36.527	[44]
QTL-728	2H	Grain number per spike	56.16	11_10909	3	2.72	139.15	135.459	139.55	[44]
QTL-729	3H	Grain number per spike	102.19	11_11172	3	3.61	108.492	99.55	108.492	[44]
QTL-730	5H	Grain number per spike	0.59	11_20894	3	6.61	5.99	5.99	14.2	[44]
QTL-731	6H	Grain number per spike	7.97	11_21204	3	4.39	3.12	3.12	12.467	[44]
QTL-732	2H	Grain weight per spike	37	11_10297	3	11.53	131.499	115.758	131.499	[44]
QTL-733	2H	Grain weight per spike	49.79	11_10325	3	15.55	132.669	132.669	134.219	[44]
QTL-734	2H	Grain weight per spike	106.85	11_20182	3	4.36	254.346	254.346	264.154	[44]
QTL-735	3H	Grain weight per spike	78.43	GBM1090	3	5.55	46.77	46.77	49.12	[44]
QTL-736	4H	Grain weight per spike	72.81	11_10588	3	9.03	148.724	141.104	148.724	[44]
QTL-737	5H	Grain weight per spike	62.61	GMS061	3	25.24	161.21	161.21	162.31	[44]
QTL-738	7H	Grain weight per spike	36.88	11_20691	3	4.15	130.848	125.118	133.348	[44]
QTL-739	2H	Thousand grain weight	49.79	11_10325	3	3.82	132.669	132.669	134.219	[44]
QTL-740	4H	Thousand grain weight	5.84	GBM1221	3	14.71	92.854	80.513	101.704	[44]
QTL-741	5H	Thousand grain weight	52.32	11_20300	3	15.73	224.634	224.634	226.974	[44]
QTL-742	6H	Thousand grain weight	20.5	11_20315	3	10.38	25.171	25.171	43.677	[44]
QTL-743	2H	Grain weight per plant	108.63	11_20182	3	15.19	254.346	254.346	264.154	[44]
QTL-744	3H	Grain weight per plant	105.75	11_10754	3	3.04	108.492	106.192	112.44	[44]
QTL-745	5H	Grain weight per plant	45.19	GBM5008	3	19	159.06	159.06	159.06	[44]
QTL-746	7H	Grain weight per plant	8.23	GBM1326	3	11.68	76.168	59.758	76.168	[44]
QTL-747	7H	Grain weight per plant	57.96	11_11219	3	12.92	115.34	98.388	115.34	[44]
QTL-748	7H	Heading date	57.96	11_11219	3	3.25	115.34	98.388	115.34	[44]
QTL-749	7H	Heading date	15.97	11_10056	3	24.11	80.582	80.582	91.513	[45]
QTL-750	5H	Thousand grain weight	66.97	11_11092	3	7.45	224.634	224.634	225.804	[45]
QTL-751	7H	Thousand grain weight	15.97	11_10056	3	10.12	80.582	80.582	91.513	[45]
QTL-752	2H	Tiller number	74.42	11_10823	3	13.82	160.583	155.875	177.479	[45]
QTL-753	2H	Grain weight per spike	113.18	11_10404	3	5.53	257.327	253.162	257.327	[45]
QTL-754	2H	Grain weight per spike	138.98	11_10085	3	17.3	312.853	182.449	312.853	[45]
QTL-755	4H	Grain weight per spike	45.08	11_20482	3	8.88	100.924	96.094	101.864	[45]
QTL-756	2H	Grain number per spike	138.98	11_10085	3	13.61	312.853	182.449	312.853	[45]
QTL-757	4H	Grain number per spike	5.91	11_10319	3	7.15	9.301	9.301	92.854	[45]
QTL-758	4H	Grain number per spike	28.79	11_20180	3	3.64	80.735	68.156	80.735	[45]
QTL-759	4H	Grain number per spike	45.08	11_20482	3	11.39	100.924	96.094	101.864	[45]
QTL-760	6H	Grain number per spike	38.46	11_10244	3	21.72	55.803	55.803	61.057	[45]
QTL-761	2H	Spikelet number per spike	140.95	11_10085	3	13.12	312.853	182.449	312.853	[45]
QTL-762	6H	Spikelet number per spike	38.46	11_10244	3	14.33	55.803	55.803	61.057	[45]
QTL-763	2H	Spike length	113.18	11_10404	3	4.37	257.327	253.162	257.327	[45]
QTL-764	3H	Spike length	5.68	11_21027	3	21.72	0	0	0	[45]
QTL-765	4H	Spike length	45.08	11_20482	3	9.68	100.924	96.094	101.864	[45]
QTL-766	6H	Spike length	30.02	11_10129	3	6.79	54.226	47.667	63.267	[45]
QTL-767	6H	Spike length	72.83	11_10400	3	19.54	161.689	157.399	161.689	[45]
QTL-768	7H	Spike length	15.97	11_10056	3	13.99	80.582	80.582	91.513	[45]
QTL-769	3H	Plant height	NA	WG178 - HVM60	3	17	46.69	45.69	46.77	[46]
QTL-770	4H	Plant height	NA	BCD808C - HVKNOX3	3	17	90.16	89.834	90.794	[46]
QTL-771	5H	Plant height	NA	KSUA3A - ABC164	3	11	133.59	133.58	133.59	[46]
QTL-772	3H	Spike length	NA	WG405 - HVGSL8	3	16	45.57	45.24	45.69	[46]
QTL-773	4H	Spike length	NA	ANIONT1A - TACMD	3	9	127.64	126.454	128.554	[46]
QTL-774	5H	Spike length	NA	ABG702 - GBMS141	3	7	159.45	159.06	160.31	[46]
QTL-775	6H	Spike length	NA	EBMAC787 - GBMS180	3	9	67.05	66.757	72.787	[46]
QTL-776	2H	Fertile spike number	NA	CDO474B - VRS1	3	46	145.1	139.139	145.789	[46]
QTL-777	4H	Fertile spike number	NA	ANIONT1A - TACMD	3	5	128.32	126.454	128.554	[46]
QTL-778	6H	Fertile spike number	NA	PSR167 - TAM10	3	12	66.01	63.547	66.457	[46]
QTL-779	2H	Grain number per plant	NA	VRS1 - KSUF15	3	67	150.69	145.789	151.389	[46]
QTL-780	2H	Thousand grain weight	NA	CDO474B - VRS1	3	69	144.78	139.139	145.789	[46]
QTL-781	6H	Thousand grain weight	NA	PSR167 - TAM10	3	4	66.24	63.547	66.457	[46]
QTL-782	1H	Harvest index	NA	PSR158 - CDO105	3	6	35.8	35.55	36.11	[46]
QTL-783	2H	Harvest index	NA	CDO474B - VRS1	3	38	139.91	139.139	145.789	[46]
QTL-784	1H	Yield	NA	BCD454 - BMAC32	3	9	46.51	41.21	49.53	[46]
QTL-785	2H	Yield	NA	VRS1 - KSUF15	3	14	148.7	145.789	151.389	[46]
QTL-786	4H	Yield	NA	CDO358 - AWBMA29	3	3	92.86	92.854	92.86	[46]
QTL-787	6H	Yield	NA	PSR167 - TMA10	3	12	64.63	63.547	66.457	[46]
QTL-788	1H	Days to maturity	39.9	bPb-1604 - bPb-0357	3	2.85	31.06	11.93	32.65	[43]
QTL-789	7H	Days to maturity	0	bPb-7004 - bPb-2718	3	2.04	56.85	56.838	56.978	[43]
QTL-790	1H	Plant height	40.3	bPb-0357 - bPb-6621	3	1.98	29.97	11.93	35.55	[43]
QTL-791	2H	Plant height	110.8	bPb-8737 - bPb-3653	3	3.43	161.39	161.169	161.769	[43]
QTL-792	5H	Plant height	159.9	Bmag0222 - bPb-6195	3	2.65	171.16	170.54	177.19	[43]
QTL-793	1H	Number of spikes per plant	115.8	bPb-2260 - bPb-5550	3	0.61	135.12	135.11	135.21	[43]
QTL-794	2H	Number of spikes per plant	146.4	bPb-8008 - bPb-9800	3	0.77	185.33	185.329	185.329	[43]
QTL-795	1H	Grain number per spike	112.6	WMC1E8 - bPb-2260	3	4.22	130.63	128.79	135.21	[43]
QTL-796	2H	Grain number per spike	110.8	bPb-8737 - bPb-3653	3	9.23	161.31	161.169	161.769	[43]
QTL-797	5H	Grain number per spike	168.7	bPb-9147 - bPb-8070	3	2.47	178.94	177.19	181.19	[43]
QTL-798	6H	Grain number per spike	35.4	bPb-0597 - bPb-6002	3	1.93	56.27	56.267	56.267	[43]
QTL-799	7H	Thousand grain weight	66.5	bPb-1209 - bPb-5260	3	2.2	126.76	96.228	142.588	[43]
QTL-800	2H	Spike length	110.8	bPb-8737 - bPb-3653	3	10.05	161.77	161.769	161.769	[43]
QTL-801	5H	Spike length	168.7	bPb-6195 - bPb-9147	3	2.58	177.19	177.19	177.19	[43]
QTL-802	1H	Spike length	0	12_30969	3	10.6176	6.098	6.098	6.878	[47]
QTL-803	2H	Spike length	56.2	SCRI_RS_170235	3	27.54	139.55	139.55	143.45	[47]
QTL-804	2H	Spike length	107.9	SCRI_RS_158091	3	1.48	254.736	254.736	272.204	[47]
QTL-805	5H	Spike length	114.9	SCRI_RS_165569	3	13.11	224.634	224.634	224.634	[47]
QTL-806	6H	Spike length	57.2	SCRI_RS_153707	3	25.69	75.497	57.021	176.703	[47]
QTL-807	1H	Grain width	76.8	SCRI_RS_181353	3	35.57	143.625	106.979	143.625	[47]
QTL-808	2H	Grain width	56.2	SCRI_RS_170235	3	13.3	139.55	132.395	139.55	[47]
QTL-809	2H	Grain width	82.5	SCRI_RS_119261	3	10.02	188.906	188.906	212.076	[47]
QTL-810	2H	Grain width	144.1	11_21099	3	2.23	310.513	294.272	312.969	[47]
QTL-811	4H	Grain width	49.9	SCRI_RS_222133	3	29.05	84.722	75.781	100.924	[47]
QTL-812	5H	Grain width	0.1	11_20553	3	1.65	5.99	5.99	36.527	[47]
QTL-813	5H	Grain width	50	SCRI_RS_168185	3	24.67	87.139	82.059	138.067	[47]
QTL-814	5H	Grain width	120.2	SCRI_RS_214550	3	25.48	224.634	224.634	224.634	[47]
QTL-815	6H	Grain width	93.1	SCRI_RS_124224	3	1.44	176.703	176.703	205.1	[47]
QTL-816	1H	Grain length	95.9	11_10357	3	80.98	135.314	135.314	153.284	[47]
QTL-817	2H	Grain length	10.5	SCRI_RS_144545	3	0.55	37.923	17.896	83.89	[47]
QTL-818	2H	Grain length	28.7	11_10891	3	44.03	95.817	95.817	139.55	[47]
QTL-819	2H	Grain length	41.9	11_10342	3	1	119.273	115.758	131.109	[47]
QTL-820	4H	Grain length	85.8	SCRI_RS_210971	3	0.6	149.701	149.701	154.245	[47]
QTL-821	5H	Grain length	40	12_30707	3	53.44	82.059	71.899	173.957	[47]
QTL-822	5H	Grain length	106.6	SCRI_RS_149088	3	34.64	218.078	177.366	224.634	[47]
QTL-823	7H	Grain length	42.5	11_21528	3	0.71	91.513	91.513	92.293	[47]
QTL-824	1H	Grain area	95.9	11_10357	3	56.48	135.314	135.314	140.784	[47]
QTL-825	2H	Grain area	10.5	SCRI_RS_144545	3	0.69	37.923	17.896	83.89	[47]
QTL-826	2H	Grain area	28.7	11_10891	3	38.03	95.817	95.817	139.55	[47]
QTL-827	2H	Grain area	43.7	SCRI_RS_229103	3	0.98	121.223	115.368	127.979	[47]
QTL-828	4H	Grain area	40	SCRI_RS_145412	3	0.64	80.28	80.053	80.513	[47]
QTL-829	5H	Grain area	0.1	11_20553	3	0.55	5.99	5.99	36.527	[47]
QTL-830	5H	Grain area	40	12_30707	3	31.26	82.059	71.899	173.957	[47]
QTL-831	2H	Heading date	10.5	SCRI_RS_144545	3	51.12	37.923	0.39	119.273	[47]
QTL-832	2H	Heading date	56.2	SCRI_RS_170235	3	11.8	139.55	139.55	139.55	[47]
QTL-833	2H	Heading date	80	12_30897	3	10.79	183.966	169.182	212.076	[47]
QTL-834	2H	Heading date	120.8	11_21125	3	0.26	272.204	212.076	294.272	[47]
QTL-835	4H	Heading date	73.5	SCRI_RS_179438	3	12.66	117.827	114.317	117.827	[47]
QTL-836	5H	Heading date	120.2	SCRI_RS_214550	3	11.6	224.634	224.634	224.634	[47]
QTL-837	7H	Heading date	106.3	11_20247	3	46.81	130.325	116.12	130.325	[47]
QTL-838	2H	Tiller number	56.2	SCRI_RS_170235	3	24.72	139.55	139.55	143.45	[47]
QTL-839	2H	Tiller number	79.4	SCRI_RS_171032	3	34.65	169.182	155.485	272.204	[47]
QTL-840	4H	Tiller number	49.9	SCRI_RS_222133	3	15.97	84.722	84.722	99.19	[47]
QTL-841	5H	Tiller number	114.9	SCRI_RS_165569	3	24.73	224.634	224.634	224.634	[47]
QTL-842	1H	Yield	85.8	SCRI_RS_144315	3	10.05	135.314	135.314	135.314	[47]
QTL-843	2H	Yield	79.4	SCRI_RS_171032	3	27.21	169.182	152.355	188.358	[47]
QTL-844	2H	Yield	107.9	SCRI_RS_158091	3	23.66	254.736	253.902	272.204	[47]
QTL-845	3H	Yield	43.1	11_11002	3	14.31	21.903	21.903	23.51	[47]
QTL-846	4H	Yield	67.6	SCRI_RS_148392	3	6.77	100.396	84.722	114.317	[47]
QTL-847	5H	Yield	106.6	SCRI_RS_149088	3	11.28	218.078	218.078	224.634	[47]
QTL-848	6H	Yield	54.9	11_21124	3	18.05	75.107	75.107	132.111	[47]
QTL-849	7H	Yield	29.8	SCRI_RS_160602	3	15.72	74.33	74.33	92.293	[47]
QTL-850	7H	Yield	127.2	11_20847	3	3.85	130.325	130.325	130.458	[47]
QTL-851	2H	Biomass yield	10.5	SCRI_RS_144545	3	40.88	37.923	0.39	119.273	[47]
QTL-852	3H	Biomass yield	43.1	11_11002	3	12.25	21.903	21.903	23.51	[47]
QTL-853	4H	Biomass yield	49.9	SCRI_RS_222133	3	14.37	84.722	84.722	99.19	[47]
QTL-854	4H	Biomass yield	67.6	SCRI_RS_148392	3	6.85	100.396	100.396	117.827	[47]
QTL-855	1H	Thousand grain weight	61.8	11_11367	3	20.84	121.435	121.435	143.625	[47]
QTL-856	2H	Thousand grain weight	26.8	SCRI_RS_147371	3	1.27	85.06	85.06	95.817	[47]
QTL-857	2H	Thousand grain weight	38.1	11_20173	3	15.44	109.526	95.817	119.273	[47]
QTL-858	2H	Thousand grain weight	55.5	SCRI_RS_144891	3	10.56	139.55	139.55	139.55	[47]
QTL-859	2H	Thousand grain weight	68.6	12_30674	3	2.1	152.355	152.355	155.485	[47]
QTL-860	3H	Thousand grain weight	20.4	11_10559	3	12.35	0	0	0	[47]
QTL-861	4H	Thousand grain weight	0	SCRI_RS_150051	3	1.46	0	0	52.246	[47]
QTL-862	4H	Thousand grain weight	42.1	SCRI_RS_183399	3	18.28	80.513	80.053	84.722	[47]
QTL-863	4H	Thousand grain weight	73.5	SCRI_RS_179438	3	11.88	117.827	114.317	117.827	[47]
QTL-864	5H	Thousand grain weight	95.5	SCRI_RS_237352	3	18.97	206.151	206.151	218.078	[47]
QTL-865	5H	Thousand grain weight	120.2	SCRI_RS_214550	3	16.48	224.634	224.634	224.634	[47]
QTL-866	6H	Thousand grain weight	69.3	SCRI_RS_225193	3	1.21	92.597	92.597	132.111	[47]
QTL-867	7H	Thousand grain weight	106.3	11_20247	3	1.59	130.325	130.325	130.325	[47]
QTL-868	1H	Harvest index	9.9	SCRI_RS_1929	3	15.52	10.788	6.878	14.688	[47]
QTL-869	1H	Harvest index	117.5	11_10586	3	1.14	140.784	140.784	153.284	[47]
QTL-870	2H	Harvest index	79.4	SCRI_RS_171032	3	33.31	169.182	152.355	188.748	[47]
QTL-871	2H	Harvest index	80.9	SCRI_RS_192398	3	1.92	183.966	183.966	188.358	[47]
QTL-872	2H	Harvest index	107.9	SCRI_RS_158091	3	44.23	254.736	253.902	272.204	[47]
QTL-873	3H	Harvest index	36.3	SCRI_RS_115423	3	1.82	14.873	0	23.51	[47]
QTL-874	3H	Harvest index	131.7	SCRI_RS_169325	3	18.33	129.552	79.447	166.19	[47]
QTL-875	4H	Harvest index	85.8	SCRI_RS_210971	3	1.02	149.701	149.701	154.245	[47]
QTL-876	5H	Harvest index	149.1	11_10336	3	0.82	224.634	224.634	224.634	[47]
QTL-877	6H	Harvest index	0.3	SCRI_RS_168487	3	0.66	4.511	0	4.511	[47]
QTL-878	6H	Harvest index	57.2	SCRI_RS_153707	3	27.84	75.497	74.717	88.373	[47]
QTL-879	7H	Harvest index	29.8	SCRI_RS_160602	3	24.98	74.33	66.74	107.946	[47]
QTL-880	2H	Grain number per square meter	26.8	SCRI_RS_147371	3	2.76	85.06	85.06	95.817	[47]
QTL-881	2H	Grain number per square meter	28.7	11_10891	3	17.94	95.817	95.817	115.758	[47]
QTL-882	2H	Grain number per square meter	73.5	SCRI_RS_17898	3	1.98	155.485	155.485	155.875	[47]
QTL-883	2H	Grain number per square meter	79.4	SCRI_RS_171032	3	32.61	169.182	152.355	188.748	[47]
QTL-884	2H	Grain number per square meter	80.9	SCRI_RS_192398	3	2.75	183.966	183.966	188.358	[47]
QTL-885	2H	Grain number per square meter	144.1	11_21099	3	17.39	310.513	310.513	314.023	[47]
QTL-886	3H	Grain number per square meter	36.3	SCRI_RS_115423	3	3.12	14.873	0	23.51	[47]
QTL-887	3H	Grain number per square meter	43.1	11_11002	3	17.09	21.903	14.873	59.975	[47]
QTL-888	4H	Grain number per square meter	67.6	SCRI_RS_148392	3	5.25	100.396	82.772	114.317	[47]
QTL-889	5H	Grain number per square meter	106.6	SCRI_RS_149088	3	17.89	218.078	206.151	224.634	[47]
QTL-890	6H	Grain number per square meter	69.3	SCRI_RS_225193	3	14.25	92.597	88.373	132.111	[47]
QTL-891	7H	Grain number per square meter	29.8	SCRI_RS_160602	3	13.28	74.33	74.33	91.513	[47]
QTL-892	7H	Grain number per square meter	127.2	11_20847	3	3.83	130.325	130.325	130.458	[47]
QTL-893	2H	Heading date	28.7	S_145190 - S_143250	31.07	64.5	71.893	45.429	78.857	[48]
QTL-894	5H	Heading date	148.3	S_134711 - S_154148	10.54	13.2	224.634	224.634	224.634	[48]
QTL-895	6H	Heading date	55.2	S_9980 - S_171997	3.33	3.7	74.327	74.327	75.107	[48]
QTL-896	2H	Spike length	29.1	S_145190 - S_143250	16.61	27.3	71.893	45.429	78.857	[48]
QTL-897	5H	Spike length	148.3	S_206982 - S_160288	7.69	8.3	224.634	224.634	224.634	[48]
QTL-898	2H	Plant height	72	ABR338 - ABG356	5.79	16.58	135.459	135.459	135.459	[49]
QTL-899	3H	Plant height	188	ABG319B - ABC172	2.73	9.22	116.68	106.5	116.68	[49]
QTL-900	4H	Plant height	174	WG622 - MWG634	3.99	13.9	92.854	92.854	92.854	[49]
QTL-901	2H	Spike length	72	ABR338 - ABG356	3.75	5.61	135.459	135.459	135.459	[49]
QTL-902	2H	Grain filling rate	88	Bmag829	4.85	12.2	135.459	133.699	135.459	[50]
QTL-903	7H	Grain area	151	Bmac311	15.61	6.44	98.928	93.628	98.928	[50]
QTL-904	7H	Grain perimeter	49	GBM1102	5.26	5.45	135.088	130.325	142.178	[50]
QTL-905	7H	Grain length	150.92	Bmac31	24.79	43.21	123.288	123.288	123.288	[50]
QTL-906	1H	Grain diameter	89.17	Bmag770	27.03	14.59	35.55	35.55	35.55	[50]
QTL-907	6H	Grain diameter	78	GBM1256	5.54	1.66	78.047	75.497	78.047	[50]
QTL-908	7H	Grain diameter	151	Bmac31	9.59	6.33	123.288	123.238	123.288	[50]
QTL-909	5H	Grain diameter	17	GBM1176	3.08	9.62	45.49	24.26	71.899	[50]
QTL-910	3H	Plant height	32.6	11_21197	3	14.7	55.031	23.12	55.031	[51]
QTL-911	3H	Plant height	60.7	11_10601	3	3.2	23.12	20.733	55.031	[51]
QTL-912	3H	Plant height	139.8	11_11172	3	68	108.492	89.997	108.492	[51]
QTL-913	3H	Tiller number	139.8	11_11172	3	31.7	108.492	89.997	108.492	[51]
QTL-914	2H	Grain length	NA	bPb-9490 - 2651-1774	5.37	10.7	120.05	115.368	133.699	[52]
QTL-915	5H	Grain thickness	NA	bPb-5369 - 2146-2256	11.5	19	133.64	133.47	134.18	[52]
QTL-916	6H	Grain thickness	NA	bPb-0014 - bPb-9697	4.83	10.7	70	66.757	78.087	[52]
QTL-917	6H	Grain width		bPb-0014 - bPb-9697	4.8	7.9	74.31	66.757	78.087	[52]
QTL-918	1H	Spikelet number per spike	232.4	SCRI_RS_201086	3	5.51	135.314	123.585	135.314	[53]
QTL-919	2H	Spike length	21	BK_13	3	37.16	71.893	70.282	76.142	[53]
QTL-920	2H	Spike density	113.9	BOPA1_8065-1203	3	14.82	155.435	154.729	157.989	[53]
QTL-921	2H	Spikelet number per spike	229.8	SCRI_RS_174051	3	9.1	328.039	314.023	328.039	[53]
QTL-922	3H	Yield	90.2	SCRI_RS_147950	3	2.49	72.875	72.485	74.86	[53]
QTL-923	3H	Spikelet number per spike	166.2	BOPA1_7782-410	3	8.52	172.926	166.19	172.926	[53]
QTL-924	3H	Spikelet number per spike	234.2	SCRI_RS_151808	3	35.48	0	0	0.78	[53]
QTL-925	4H	Grain weight per spike	127.4	BOPA1_2196-195	3	5.42	126.692	124.954	126.692	[53]
QTL-926	4H	Thousand grain weight	127.4	BOPA1_2196-195	3	13.19	126.692	124.954	126.692	[53]
QTL-927	5H	Spike density	157.5	SCRI_RS_168359	3	3.73	10.094	8.34	10.094	[53]
QTL-928	5H	Heading date	268.6	SCRI_RS_3280	3	2.99	204.981	203.47	208.881	[53]
QTL-929	5H	Yield	285.2	BOPA2_12_30533	3	5.03	169.033	162.49	173.92	[53]
QTL-930	7H	Thousand grain weight	15	BOPA1_2124-984	3	18.66	73.067	67.568	73.067	[53]
QTL-931	7H	Grain length	193	JHI-Hv50k-2016-491158	7	16.1	124.855	116.12	127.205	[54]
QTL-932	2H	Grain length	90	BOPA1_ABC17685-1-4-365	18	49.5	139.55	132.279	139.55	[54]
QTL-933	2H	Grain length	170	JHI-Hv50k-2016-130920	6.3	12.7	277.284	276.894	280.794	[54]
QTL-934	7H	Grain length	125	JHI-Hv50k-2016-468564	3.4	8.2	107.946	92.683	127.205	[54]
QTL-935	7H	Grain length	132	JHI-Hv50k-2016-501018	3.8	10.1	130.325	116.12	130.325	[54]
QTL-936	2H	Grain length	103	JHI-Hv50k-2016-101171	8.2	40	144.62	139.55	150.026	[54]
QTL-937	3H	Grain length	158	JHI-Hv50k-2016-204087	3.5	14.3	105.802	75.818	129.552	[54]
QTL-938	6H	Grain length	54	JHI-Hv50k-2016-392807	5.3	27.5	74.717	71.43	75.497	[54]
QTL-939	2H	Grain length	201	JHI-Hv50k-2016-131002	3.2	26.7	277.674	265.334	277.674	[54]
QTL-940	3H	Grain length	115	JHI-Hv50k-2016-178038	4	9.1	49.914	27.31	68.975	[54]
QTL-941	1H	Grain length	184	SCRI_RS_171501	11.8	29.9	135.314	135.314	135.314	[54]
QTL-942	2H	Grain length	149	JHI-Hv50k-2016-104058	9.4	22.5	154.315	152.755	160.583	[54]
QTL-943	7H	Grain length	26	JHI-Hv50k-2016-451425	4.5	19.6	25.424	23.664	48.597	[54]
QTL-944	3H	Grain length	239	JHI-Hv50k-2016-214092	2.2	7.4	129.552	89.607	193.352	[54]
QTL-945	1H	Grain length	162	JHI-Hv50k-2016-45110	3.6	15.9	135.314	116.8	153.284	[54]
QTL-946	7H	Grain length	134	SCRI_RS_161359	5	23.5	115.34	104.436	116.12	[54]
QTL-947	4H	Grain length	35	JHI-Hv50k-2016-232191	2.4	5.3	71.523	15.042	100.924	[54]
QTL-948	7H	Grain length	157	BOPA2_12_20685	7.4	33.6	127.205	116.12	127.205	[54]
QTL-949	3H	Grain length	249	JHI-Hv50k-2016-221304	7.1	13.3	163.768	124.505	171.27	[54]
QTL-950	5H	Grain length	80	JHI-Hv50k-2016-306870	6.3	11.6	87.919	85.569	101.53	[54]
QTL-951	7H	Grain length	96	JHI-Hv50k-2016-470839	4.7	8.3	111.418	92.683	114.668	[54]
QTL-952	3H	Grain length	57	JHI-Hv50k-2016-162874	5.2	18.4	18.383	15.263	27.31	[54]
QTL-953	6H	Grain length	75	JHI-Hv50k-2016-390441	3.6	12	74.717	54.633	168.113	[54]
QTL-954	1H	Grain length	136	SCRI_RS_189168	6.5	12	135.314	121.435	153.284	[54]
QTL-955	2H	Grain length	162	JHI-Hv50k-2016-109411	5.9	10.8	211.296	160.583	226.563	[54]
QTL-956	4H	Grain length	160	JHI-Hv50k-2016-269381	5.8	10.7	197.169	169.653	219.913	[54]
QTL-957	1H	Grain length	160	JHI-Hv50k-2016-44298	5	14	135.314	117.98	153.284	[54]
QTL-958	2H	Grain length	192	SCRI_RS_128449	6.5	18.7	188.358	161.363	211.296	[54]
QTL-959	1H	Grain length	145	JHI-Hv50k-2016-38514	3	9	135.314	135.314	153.284	[54]
QTL-960	1H	Grain length	237	JHI-Hv50k-2016-43509	16.9	62.7	135.314	121.435	135.314	[54]
QTL-961	1H	Grain length	182	JHI-Hv50k-2016-44346	4.5	45.3	135.314	135.314	139.614	[54]
QTL-962	1H	Grain length	198	JHI-Hv50k-2016-43542	5.4	25.2	135.314	135.314	135.314	[54]
QTL-963	7H	Grain length	197	JHI-Hv50k-2016-490934	4.1	25.6	123.698	111.418	136.708	[54]
QTL-964	2H	Grain length	164	JHI-Hv50k-2016-106449	5.6	25	160.583	139.55	178.503	[54]
QTL-965	2H	Grain length	63	SCRI_RS_205712	5.9	21	47.769	31.253	83.11	[54]
QTL-966	7H	Grain length	295	BOPA1_11619-618	9.9	40.5	124.191	116.12	130.325	[54]
QTL-967	7H	Grain length	148	JHI-Hv50k-2016-481244	2.8	7.6	113.688	91.513	123.308	[54]
QTL-968	5H	Grain length	196	JHI-Hv50k-2016-333733	4.2	15.8	224.634	193.906	224.634	[54]
QTL-969	7H	Grain length	2	JHI-Hv50k-2016-437197	3.5	12.8	14.094	13.704	48.597	[54]
QTL-970	7H	Grain length	88	SCRI_RS_750	6.2	24.8	97.538	91.513	107.946	[54]
QTL-971	2H	Grain length	195	JHI-Hv50k-2016-103768	6.1	24.8	152.755	152.355	178.503	[54]
QTL-972	2H	Grain length	175	JHI-Hv50k-2016-109560	7.9	28.6	212.466	188.906	214.806	[54]
QTL-973	7H	Grain length	141	JHI-Hv50k-2016-475592	4.6	15.2	114.668	109.126	116.12	[54]
QTL-974	2H	Grain width	167	JHI-Hv50k-2016-107818	17.6	32.3	183.966	176.301	188.906	[54]
QTL-975	4H	Grain width	45	JHI-Hv50k-2016-231133	3.3	4.7	36.522	27.542	68.403	[54]
QTL-976	7H	Grain width	192	JHI-Hv50k-2016-491158	14.5	38.7	124.855	124.465	127.205	[54]
QTL-977	3H	Grain width	163	JHI-Hv50k-2016-205634	4.1	11.8	109.272	106.192	129.552	[54]
QTL-978	5H	Grain width	63	JHI-Hv50k-2016-285820	5.1	15	76.979	73.069	85.569	[54]
QTL-979	7H	Grain width	141	JHI-Hv50k-2016-491383	5.5	16.2	125.255	115.34	130.325	[54]
QTL-980	3H	Grain width	267	JHI-Hv50k-2016-211367	4.1	15.4	125.685	89.997	153.634	[54]
QTL-981	5H	Grain width	343	JHI-Hv50k-2016-346486	3.5	13	224.634	131.037	226.974	[54]
QTL-982	2H	Grain width	190	JHI-Hv50k-2016-130413	5.6	16.5	276.894	139.55	280.794	[54]
QTL-983	5H	Grain width	91	JHI-Hv50k-2016-309463	4.2	11.8	100.95	75.809	129.857	[54]
QTL-984	2H	Grain width	203	SCRI_RS_153811	3.2	16.4	264.164	76.532	266.114	[54]
QTL-985	5H	Grain width	201	JHI-Hv50k-2016-330574	3.7	17.8	224.634	224.634	226.974	[54]
QTL-986	6H	Grain width	114	JHI-Hv50k-2016-383725	4.5	14.1	55.413	53.836	73.38	[54]
QTL-987	2H	Grain width	91	JHI-Hv50k-2016-79228	3.7	9.3	115.758	115.758	119.273	[54]
QTL-988	6H	Grain width	89	JHI-Hv50k-2016-416642	3.5	18.6	158.569	142.699	167.713	[54]
QTL-989	1H	Grain width	110	JHI-Hv50k-2016-28745	3.4	13.2	104.133	81.548	121.045	[54]
QTL-990	3H	Grain width	82	JHI-Hv50k-2016-183077	5.5	30.5	49.914	49.914	69.365	[54]
QTL-991	7H	Grain width	155	BOPA2_12_20685	13.9	53.7	127.205	116.12	133.113	[54]
QTL-992	1H	Grain width	23	JHI-Hv50k-2016-7757	4.3	16.4	10.398	6.878	113.091	[54]
QTL-993	7H	Grain width	182	JHI-Hv50k-2016-493417	3.2	11.8	130.325	127.205	130.325	[54]
QTL-994	4H	Grain width	34	JHI-Hv50k-2016-231492	6.1	13	68.156	36.912	69.963	[54]
QTL-995	2H	Grain width	113	JHI-Hv50k-2016-90638	6.9	29.2	139.55	139.15	144.62	[54]
QTL-996	4H	Grain width	34	JHI-Hv50k-2016-231202	4.3	16.9	36.912	34.962	69.183	[54]
QTL-997	4H	Grain width	151	SCRI_RS_160461	4.7	5.2	185.073	176.206	197.949	[54]
QTL-998	6H	Grain width	102	JHI-Hv50k-2016-408298	6.6	7.7	88.373	81.949	93.431	[54]
QTL-999	2H	Grain width	217	JHI-Hv50k-2016-108928	4.7	12.8	188.748	154.315	211.296	[54]
QTL-1000	4H	Grain width	140	JHI-Hv50k-2016-255545	4.7	13	103.654	103.654	105.563	[54]
QTL-1001	1H	Grain width	123	JHI-Hv50k-2016-28380	3.3	5.6	104.133	79.788	112.311	[54]
QTL-1002	2H	Grain width	210	JHI-Hv50k-2016-107729	18	49.2	183.966	183.966	188.748	[54]
QTL-1003	4H	Grain width	96	JHI-Hv50k-2016-241208	4.3	16.5	85.112	68.403	99.354	[54]
QTL-1004	6H	Grain width	38	JHI-Hv50k-2016-376938	5	16.9	23.611	16.201	36.891	[54]
QTL-1005	6H	Grain width	296	BOPA2_12_31053	5.7	18.3	318.427	204.32	318.427	[54]
QTL-1006	7H	Grain width	294	BOPA1_11619-618	8.3	29	124.191	123.308	130.325	[54]
QTL-1007	7H	Grain width	182	BOPA2_12_20685	9.3	31.7	127.205	116.12	136.708	[54]
QTL-1008	3H	Grain width	165	JHI-Hv50k-2016-202418	3.4	14.4	89.997	52.99	107.372	[54]
QTL-1009	5H	Grain width	257	JHI-Hv50k-2016-330490	4.9	14.7	224.634	208.491	225.804	[54]
QTL-1010	1H	Grain area	176	JHI-Hv50k-2016-45782	1.4	2.5	135.314	92.026	153.284	[54]
QTL-1011	7H	Grain area	192	JHI-Hv50k-2016-491158	10.5	21.6	124.855	124.465	127.205	[54]
QTL-1012	2H	Grain area	88	JHI-Hv50k-2016-92462	22.1	48.4	139.55	132.669	144.62	[54]
QTL-1013	3H	Grain area	167	JHI-Hv50k-2016-205634	6.3	9.2	109.272	106.192	129.552	[54]
QTL-1014	7H	Grain area	141	JHI-Hv50k-2016-491383	8	12.4	125.255	116.12	130.325	[54]
QTL-1015	1H	Grain area	0	BOPA1_7174-365	3.5	4.1	11.469	10.788	11.469	[54]
QTL-1016	2H	Grain area	117	JHI-Hv50k-2016-82414	16	25.9	131.499	115.094	139.23	[54]
QTL-1017	3H	Grain area	282	JHI-Hv50k-2016-213145	8	10.5	129.552	125.685	153.634	[54]
QTL-1018	4H	Grain area	4	JHI-Hv50k-2016-227049	5.3	6.5	3.441	3.441	29.102	[54]
QTL-1019	4H	Grain area	94	BOPA1_6326-1032	5	18.9	101.314	85.112	117.827	[54]
QTL-1020	2H	Grain area	91	BOPA1_ABC03181-1-1-164	11.1	21.8	139.55	139.55	150.026	[54]
QTL-1021	2H	Grain area	74	JHI-Hv50k-2016-103513	8.9	34.4	152.355	131.889	161.363	[54]
QTL-1022	5H	Grain area	163	JHI-Hv50k-2016-316839	3.8	10.3	179.316	134.547	204.981	[54]
QTL-1023	7H	Grain area	163	JHI-Hv50k-2016-499145	4.9	13.8	130.325	130.325	130.325	[54]
QTL-1024	2H	Grain area	270	JHI-Hv50k-2016-131048	8.6	19.9	277.674	263.764	280.794	[54]
QTL-1025	3H	Grain area	115	JHI-Hv50k-2016-178038	5	10.5	49.914	13.313	49.914	[54]
QTL-1026	2H	Grain area	164	JHI-Hv50k-2016-108446	10.5	22.5	188.358	169.182	188.906	[54]
QTL-1027	6H	Grain area	85	JHI-Hv50k-2016-391363	8	16.3	74.717	71.43	90.089	[54]
QTL-1028	2H	Grain area	128	JHI-Hv50k-2016-103558	3.2	13.9	152.355	120.053	272.984	[54]
QTL-1029	2H	Grain area	118	JHI-Hv50k-2016-102665	2.6	9.6	150.416	115.758	229.493	[54]
QTL-1030	5H	Grain area	251	SCRI_RS_192640	2.9	10.8	224.634	79.319	226.974	[54]
QTL-1031	1H	Grain area	36	JHI-Hv50k-2016-16480	2.2	6.5	79.398	50.083	141.174	[54]
QTL-1032	3H	Grain area	83	JHI-Hv50k-2016-183234	3.3	10.4	52.294	49.914	56.786	[54]
QTL-1033	7H	Grain area	134	JHI-Hv50k-2016-475892	7.5	27	115.34	108.336	116.12	[54]
QTL-1034	7H	Grain area	157	BOPA2_12_20685	9.7	41.6	127.205	123.698	127.205	[54]
QTL-1035	2H	Grain area	75	JHI-Hv50k-2016-79404	3.3	18.2	119.273	83.11	139.55	[54]
QTL-1036	2H	Grain area	68	JHI-Hv50k-2016-77256	6.5	10.5	102.847	83.11	115.094	[54]
QTL-1037	3H	Grain area	234	JHI-Hv50k-2016-210952	5.8	9.1	124.505	124.505	129.552	[54]
QTL-1038	5H	Grain area	79	JHI-Hv50k-2016-306870	4.3	6.6	87.919	75.809	97.82	[54]
QTL-1039	4H	Grain area	156	JHI-Hv50k-2016-272291	6.2	23.9	222.263	182.066	225.621	[54]
QTL-1040	4H	Grain area	158	SCRI_RS_108369	6.8	12.6	196.769	178.747	197.949	[54]
QTL-1041	2H	Grain area	210	JHI-Hv50k-2016-107729	14.6	43.2	183.966	183.576	188.748	[54]
QTL-1042	1H	Grain area	204	SCRI_RS_21080	3.2	12.9	139.708	121.045	139.708	[54]
QTL-1043	2H	Grain area	164	JHI-Hv50k-2016-106449	3.8	17.8	160.583	144.62	176.301	[54]
QTL-1044	7H	Grain area	295	BOPA1_11619-618	9.5	39.6	124.191	123.308	130.325	[54]
QTL-1045	7H	Grain area	95	JHI-Hv50k-2016-456122	2.1	6.8	62.498	46.637	115.73	[54]
QTL-1046	6H	Grain area	201	SCRI_RS_152414	4.6	15	236.697	143.479	240.087	[54]
QTL-1047	3H	Grain area	103	SCRI_RS_175771	4.2	13	52.99	52.99	56.786	[54]
QTL-1048	1H	Grain area	296	JHI-Hv50k-2016-52321	4.6	13.2	141.564	135.314	153.284	[54]
QTL-1049	2H	Grain area	147	JHI-Hv50k-2016-90638	3.2	8.7	139.55	100.507	183.576	[54]
QTL-1050	2H	Grain area	175	JHI-Hv50k-2016-109560	11.2	46.8	212.466	188.748	212.856	[54]
QTL-1051	2H	Thousand grain weight	167	JHI-Hv50k-2016-107818	20.1	37.4	183.966	183.629	183.966	[54]
QTL-1052	6H	Thousand grain weight	56	JHI-Hv50k-2016-382095	4.3	6	54.226	46.957	132.111	[54]
QTL-1053	2H	Thousand grain weight	170	JHI-Hv50k-2016-106306	6.5	16.9	160.583	152.755	168.792	[54]
QTL-1054	7H	Thousand grain weight	191	JHI-Hv50k-2016-491158	5.4	13.9	124.855	123.308	127.205	[54]
QTL-1055	2H	Thousand grain weight	88	JHI-Hv50k-2016-92462	12.4	35	139.55	132.669	144.62	[54]
QTL-1056	3H	Thousand grain weight	158	JHI-Hv50k-2016-205634	3.4	7.7	109.272	106.192	129.552	[54]
QTL-1057	2H	Thousand grain weight	117	JHI-Hv50k-2016-82414	5.2	14.7	131.499	130.519	144.23	[54]
QTL-1058	2H	Thousand grain weight	96	JHI-Hv50k-2016-101631	4.2	12.7	150.026	124.469	211.296	[54]
QTL-1059	3H	Thousand grain weight	124	JHI-Hv50k-2016-205612	8.2	27.4	109.467	107.712	112.963	[54]
QTL-1060	2H	Thousand grain weight	63	JHI-Hv50k-2016-90633	6.8	27.6	139.55	127.979	150.026	[54]
QTL-1061	2H	Thousand grain weight	103	JHI-Hv50k-2016-101171	4.8	28.5	144.62	102.847	154.705	[54]
QTL-1062	2H	Thousand grain weight	34	JHI-Hv50k-2016-68843	4	9.2	38.673	3.13	109.526	[54]
QTL-1063	2H	Thousand grain weight	127	JHI-Hv50k-2016-100559	9.8	25.5	144.62	139.55	150.026	[54]
QTL-1064	2H	Thousand grain weight	192	JHI-Hv50k-2016-125904	3.6	18.8	265.334	49.139	273.374	[54]
QTL-1065	2H	Thousand grain weight	254	JHI-Hv50k-2016-142161	6	22.2	311.293	296.222	314.023	[54]
QTL-1066	6H	Thousand grain weight	48	JHI-Hv50k-2016-379895	4.1	14.3	40.791	33.761	49.536	[54]
QTL-1067	7H	Thousand grain weight	120	JHI-Hv50k-2016-481738	6.6	28.6	115.34	111.418	116.12	[54]
QTL-1068	4H	Thousand grain weight	154	JHI-Hv50k-2016-272121	8.2	19.8	219.913	197.949	225.621	[54]
QTL-1069	5H	Thousand grain weight	197	JHI-Hv50k-2016-341818	7.1	16.5	224.634	224.634	225.804	[54]
QTL-1070	2H	Thousand grain weight	234	JHI-Hv50k-2016-109469	3.7	12.4	212.076	183.576	241.402	[54]
QTL-1071	3H	Thousand grain weight	42	JHI-Hv50k-2016-166368	6.5	40.5	27.31	20.343	49.914	[54]
QTL-1072	2H	Thousand grain weight	211	SCRI_RS_180028	14.1	53.3	188.358	183.576	188.748	[54]
QTL-1073	4H	Thousand grain weight	13	JHI-Hv50k-2016-228502	2.3	12	15.042	2.271	117.827	[54]
QTL-1074	7H	Thousand grain weight	153	JHI-Hv50k-2016-474813	2.8	14.5	113.688	95.4	129.545	[54]
QTL-1075	5H	Thousand grain weight	456	JHI-Hv50k-2016-338482	4.2	12.3	224.634	224.634	225.804	[54]
QTL-1076	7H	Thousand grain weight	293	BOPA1_11619-618	5	14.9	124.191	116.12	130.325	[54]
QTL-1077	7H	Thousand grain weight	182	BOPA2_12_20685	3.9	15.7	127.205	91.513	130.325	[54]
QTL-1078	1H	Thousand grain weight	62	JHI-Hv50k-2016-16401	8.4	28.1	79.398	75.888	79.398	[54]
QTL-1079	5H	Thousand grain weight	173	JHI-Hv50k-2016-325942	4.3	12.4	224.634	204.981	226.974	[54]
QTL-1080	2H	Thousand grain weight	175	JHI-Hv50k-2016-109560	14.6	41	212.466	188.358	212.856	[54]
Reference
1. Marquez-Cedillo LA, Hayes PM, Kleinhofs A, Legge WG, Rossnagel BG, Sato K, et al. QTL analysis of agronomic traits in barley based on the doubled haploid progeny of two elite North American varieties representing different germplasm groups. Theor Appl Genet. 2001;103: 625–637.
2. Teulat B, Merah O, Souyris I, This D. QTLs for agronomic traits from a Mediterranean barley progeny grown in several environments. Theor Appl Genet. 2001;103: 774–787.
3. Baum M, Grando S, Backes G, Jahoor A, Sabbagh A, Ceccarelli S. QTLs for agronomic traits in the Mediterranean environment identified in recombinant inbred lines of the cross 'Arta' x H. spontaneum 41-1. Theor Appl Genet. 2003;107: 1215-1225.
4. Dahleen LS, Agrama HA, Horsley RD, Steffenson BJ, Schwarz PB, Mesfin A, et al. Identification of QTLs associated with Fusarium head blight resistance in Zhedar 2 barley. Theor Appl Genet. 2003;108: 95-104.
5. Hori K, Kobayashi T, Shimizu A, Sato K, Takeda K, Kawasaki S. Efficient construction of high-density linkage map and its application to QTL analysis in barley. Theor Appl Genet. 2003;107: 806-813.
6. Pillen K, Zacharias A, Leon J. Advanced backcross QTL analysis in barley (Hordeum vulgare L.). Theor Appl Genet. 2003;107: 340-352.
7. Pillen K, Zacharias A, Leon J. Comparative AB-QTL analysis in barley using a single exotic donor of Hordeum vulgare ssp. spontaneum. Theor Appl Genet. 2004;108: 1591-1601.
8. Hori K, Sato K, Nankaku N, Takeda K. QTL Analysis in Recombinant Chromosome Substitution Lines and Doubled Haploid Lines Derived from a Cross between Hordeum vulgare ssp. vulgare and Hordeum vulgare ssp. spontaneum. Mol Breeding. 2005;16: 295-311.
9. Li JZ, Huang XQ, Heinrichs F, Ganal MW, Roder MS. Analysis of QTLs for yield, yield components, and malting quality in a BC3-DH population of spring barley. Theor Appl Genet. 2005;110: 356-363.
10. Mohammadi M, Taleei A, Zeinali H, Naghavi MR, Ceccarelli S, Grando S, et al. QTL Analysis for Phenologic Traits in Doubled Haploid Population of Barley. Int J Agric Biol. 2005;7: 820-823.
11. Peighambari SA, Samadi BY, Nabipour A, Charmet G, Sarrafi A. QTL analysis for agronomic traits in a barley doubled haploids population grown in Iran. Plant Science. 2005;169: 1008-1013.
12. Li JZ, Huang XQ, Heinrichs F, Ganal MW, Roder MS. Analysis of QTLs for yield components, agronomic traits, and disease resistance in an advanced backcross population of spring barley. Genome. 2006;49: 454-466.
13. Sameri M, Takeda K, Komatsuda T. Quantitative Trait Loci Controlling Agronomic Traits in Recombinant Inbred Lines from a Cross of Oriental- and Occidental-type Barley Cultivars. Breeding Science. 2006;56: 243–252.
14. von Korff M, Wang H, Leon J, Pillen K. AB-QTL analysis in spring barley: II. Detection of favourable exotic alleles for agronomic traits introgressed from wild barley (H. vulgare ssp. spontaneum). Theor Appl Genet. 2006;112: 1221-1231.
15. Cuesta-Marcos A, Igartua E, Ciudad FJ, Codesal P, Russell JR, Molina-Cano JL, et al. Heading date QTL in a spring × winter barley cross evaluated in Mediterranean environments. Mol Breeding. 2007;21: 455-471.
16. Gyenis L, Yun SJ, Smith KP, Steffenson BJ, Bossolini E, Sanguineti MC, et al. Genetic architecture of quantitative trait loci associated with morphological and agronomic trait differences in a wild by cultivated barley cross. Genome. 2007;50: 714-723.
17. Rao HS, Basha OP, Singh NK, Sato K, Dhaliwal HS. Frequency distributions and composite interval mapping for QTL analysis in ‘Steptoe’ x ‘Morex’ barley mapping population. Barley Genetics Newsletter. 2007;37: 5-20.
18. Sameri M, Komatsuda T. Localization of Quantitative Trait Loci for Yield Components in a Cross Oriental × Occidental Barley Cultivar (Hordeum vulgare L.). Jarq-Jpn Agr Res Q. 2007;41: 195-199.
19. Castro AJ, Hayes P, Viega L, Vales I. Transgressive segregation for phenological traits in barley explained by two major QTL alleles with additivity. Plant Breeding. 2008;127: 561-568.
20. von Korff M, Grando S, Del Greco A, This D, Baum M, Ceccarelli S. Quantitative trait loci associated with adaptation to Mediterranean dryland conditions in barley. Theor Appl Genet. 2008;117: 653-669.
21. Bauer AM, Hoti F, von Korff M, Pillen K, Leon J, Sillanpaa MJ. Advanced backcross-QTL analysis in spring barley (H. vulgare ssp. spontaneum) comparing a REML versus a Bayesian model in multi-environmental field trials. Theor Appl Genet. 2009;119: 105-123.
22. Cuesta-Marcos A, Casas AM, Hayes PM, Gracia MP, Lasa JM, Ciudad F, et al. Yield QTL affected by heading date in Mediterranean grown barley. Plant Breeding. 2009;128: 46-53.
23. Li HB, Zhou MX, Liu CJ. A major QTL conferring crown rot resistance in barley and its association with plant height. Theor Appl Genet. 2009;118: 903-910.
24. Sameri M, Nakamura S, Nair SK, Takeda K, Komatsuda T. A quantitative trait locus for reduced culm internode length in barley segregates as a Mendelian gene. Theor Appl Genet. 2009;118: 643-652.
25. Xue DW, Huang YZ, Zhang XQ, Wei K, Westcott S, Li CD, et al. Identification of QTLs associated with salinity tolerance at late growth stage in barley. Euphytica. 2009;169: 187-196.
26. Saal B, von Korff M, Léon J, Pillen K. Advanced-backcross QTL analysis in spring barley: IV. Localization of QTL × nitrogen interaction effects for yield-related traits. Euphytica. 2010;177: 223-239.
27. Wang JM, Yang JM, McNeil DL, Zhou MX. Identification and molecular mapping of a dwarfing gene in barley (Hordeum vulgare L.) and its correlation with other agronomic traits. Euphytica. 2010;175: 331-342.
28. Xue DW, Zhou MX, Zhang XQ, Chen S, Wei K, Zeng FR, et al. Identification of QTLs for yield and yield components of barley under different growth conditions. J Zhejiang Univ Sci B. 2010;11: 169-176.
29. Cistue L, Cuesta-Marcos A, Chao S, Echavarri B, Chutimanitsakun Y, Corey A, et al. Comparative mapping of the Oregon Wolfe Barley using doubled haploid lines derived from female and male gametes. Theor Appl Genet. 2011;122: 1399-1410.
30. Malosetti M, van Eeuwijk FA, Boer MP, Casas AM, Elia M, Moralejo M, et al. Gene and QTL detection in a three-way barley cross under selection by a mixed model with kinship information using SNPs. Theor Appl Genet. 2011;122: 1605-1616.
31. Chen J, Chang SX, Anyia AO. Quantitative trait loci for water-use efficiency in barley (Hordeum vulgare L.) measured by carbon isotope discrimination under rain-fed conditions on the Canadian Prairies. Theor Appl Genet. 2012;125: 71-90.
32. Eshghi R, Salayeva S, Ebrahimpour F, Rahimi M, Baraty M, Ojaghi J. Advanced-backcross QTL analysis in hulless barley: I. Detection of exotic alleles for yield and yield components introgressed from Hordeum vulgare ssp. spontaneum. Intl J Agri Crop Sci. 2013;5: 95-100.
33. Mansour E, Casas AM, Gracia MP, Molina-Cano JL, Moralejo M, Cattivelli L, et al. Quantitative trait loci for agronomic traits in an elite barley population for Mediterranean conditions. Mol Breeding. 2013;33: 249-265.
34. Ren XF, Sun DF, Sun GL, Li CD, Dong WB. Molecular detection of QTL for agronomic and quality traits in a doubled haploid barley population. Aust J Crop Sci. 2013;7: 878-886.
35. Tondelli A, Francia E, Visioni A, Comadran J, Mastrangelo AM, Akar T, et al. QTLs for barley yield adaptation to Mediterranean environments in the ‘Nure’ × ‘Tremois’ biparental population. Euphytica. 2013;197: 73-86.
36. Walker CK, Ford R, Munoz-Amatriain M, Panozzo JF. The detection of QTLs in barley associated with endosperm hardness, grain density, grain size and malting quality using rapid phenotyping tools. Theor Appl Genet. 2013;126: 2533-2551.
37. Arifuzzaman M, Sayed MA, Muzammil S, Pillen K, Schumann H, Naz AA, et al. Detection and validation of novel QTL for shoot and root traits in barley (Hordeum vulgare L.). Mol Breeding. 2014;34: 1373-1387.
38. Mehravaran L, Fakheri B, Sharifi-Rad J. Localization of quantitative trait loci (QTLs) controlling drought tolerance in Barley. Int J Biosci. 2014;5: 248-259.
39. Wang JM, Yang JM, Jia QJ, Zhu JH, Shang Y, Hua W, et al. A new QTL for plant height in barley (Hordeum vulgare L.) showing no negative effects on grain yield. PLoS One. 2014;9: e90144.
40. Broughton S, Zhou GF, Teakle NL, Matsuda R, Zhou MX, O’Leary RA, et al. Waterlogging tolerance is associated with root porosity in barley (Hordeum vulgare L.). Mol Breeding. 2015;35: 27.
41. Gong X, Wheeler R, Bovill WD, McDonald GK. QTL mapping of grain yield and phosphorus efficiency in barley in a Mediterranean-like environment. Theor Appl Genet. 2016;129: 1657-1672.
42. Mikołajczak K, Ogrodowicz P, Gudys K, Krystkowiak K, Sawikowska A, Frohmberg W, et al. Quantitative Trait Loci for Yield and Yield-Related Traits in Spring Barley Populations Derived from Crosses between European and Syrian Cultivars. PLoS One. 2016;11: e0155938.
43. Beheshtizadeh H, Fakheri B, A., Aghnoum R, Mahdinezhad N, Pourdad SS, Masoudi B. QTL mapping of grain yield and its components under normal and drought stress conditions in barley (Hordeum vulgare L.). Indian J Genet. 2017;78: 69-80.
44. Mikołajczak K, Kuczyńska A, Krajewski P, Sawikowska A, Surma M, Ogrodowicz P, et al. Quantitative trait loci for plant height in Maresi × CamB barley population and their associations with yield-related traits under different water regimes. J Appl Genetics. 2017;58: 23-35.
45. Ogrodowicz P, Adamski T, Mikolajczak K, Kuczynska A, Surma M, Krajewski P, et al. QTLs for earliness and yield-forming traits in the Lubuski x CamB barley RIL population under various water regimes. J Appl Genet. 2017;58: 49-65.
46. Shamasbi FV, Jamali SH, Sadeghzadeh B, Mandoulakani BA. Genetic Mapping of Quantitative Trait Loci for Yield-Affecting Traits in a Barley Doubled Haploid Population Derived from Clipper x Sahara 3771. Front Plant Sci. 2017;8: 688.
47. Cantó CDF, Russell J, Hackett CA, Booth A, Dancey S, George TS, et al. Genetic dissection of quantitative and qualitative traits using a minimum set of barley Recombinant Chromosome Substitution Lines. BMC Plant Biol. 2018;18: 340.
48. Huang YD, Haas M, Heinen S, Steffenson BJ, Smith KP, Muehlbauer GJ. QTL Mapping of Fusarium Head Blight and Correlated Agromorphological Traits in an Elite Barley Cultivar Rasmusson. Front Plant Sci. 2018;9: 1260.
49. Kumbhar F, Bian JX, Sial TA, Lahori AH, Chang X, Nie XJ, et al. QTL mapping of plant height, spike length, peduncle length and number of grains per plant in barley (Hordeum Vulgare L.) using ‘Steptoe/Morex’ dh population grown in northwest of China. Pak J Bot. 2018;50: 2205-2214.
50. Du BB, Wang QF, Sun GL, Ren XF, Cheng Y, Wang YX, et al. Mapping dynamic QTL dissects the genetic architecture of grain size and grain filling rate at different grain-filling stages in barley. Sci Rep. 2019;9: 18823.
51. Goddard R, de Vos S, Steed A, Muhammed A, Thomas K, Griggs D, et al. Mapping of agronomic traits, disease resistance and malting quality in a wide cross of two-row barley cultivars. PLoS One. 2019;14: e0219042.
52. Watt C, Zhou GF, McFawn LA, Chalmers KJ, Li CD. Fine mapping of qGL5H, a major grain length locus in barley (Hordeum vulgare L.). Theor Appl Genet. 2019;132: 883-893.
53. Ogrodowicz P, Kumar A, Kuczyńska A, Mikołajczak K, Adamski T, Surma M, et al. Mapping of quantitative trait loci for traits linked to fusarium head blight in barley. Plos One. 2020;15.
54. Shrestha A, Cosenza F, van Inghelandt D, Wu PY, Li J, Casale FA, et al. The double round-robin population unravels the genetic architecture of grain size in barley. J Exp Bot. 2022;73: 7344-7361.

## Sheet: S3 Table 
S3 Table. Construction of consensus map for barley in this study
No.	Chromosome	Marker	Position (cM)
1	1H	BOPA1_3107-422	0
2	1H	BOPA2_12_10420	0
3	1H	E39M61-334	0
4	1H	SCRI_RS_204276	0.468
5	1H	SCRI_RS_180989	0.699
6	1H	BOPA2_12_30653	1.164
7	1H	GBMS187	2.52
8	1H	BOPA1_3220-723	2.83
9	1H	BOPA2_12_30715	5.856
10	1H	SCRI_RS_124234	6.098
11	1H	JHI-Hv50k-2016-200	6.098
12	1H	JHI-Hv50k-2016-270	6.098
13	1H	JHI-Hv50k-2016-284	6.098
14	1H	SCRI_RS_227491	6.098
15	1H	SCRI_RS_149838	6.098
16	1H	JHI-Hv50k-2016-745	6.098
17	1H	12_30969	6.098
18	1H	JHI-Hv50k-2016-392	6.098
19	1H	JHI-Hv50k-2016-498	6.098
20	1H	JHI-Hv50k-2016-1864	6.098
21	1H	JHI-Hv50k-2016-1951	6.098
22	1H	JHI-Hv50k-2016-2322	6.098
23	1H	SCRI_RS_120053	6.343
24	1H	E42M51-113	6.55
25	1H	JHI-Hv50k-2016-2855	6.878
26	1H	JHI-Hv50k-2016-2859	6.878
27	1H	JHI-Hv50k-2016-3779	6.878
28	1H	SCRI_RS_232577	6.878
29	1H	JHI-Hv50k-2016-4209	6.878
30	1H	JHI-Hv50k-2016-4247	6.878
31	1H	JHI-Hv50k-2016-4298	6.878
32	1H	SCRI_RS_60293	6.878
33	1H	11_10419	6.878
34	1H	JHI-Hv50k-2016-4426	6.878
35	1H	JHI-Hv50k-2016-4520	6.878
36	1H	JHI-Hv50k-2016-4532	6.878
37	1H	SCRI_RS_60145	6.878
38	1H	JHI-Hv50k-2016-4822	6.878
39	1H	12_10636	6.878
40	1H	JHI-Hv50k-2016-4897	6.878
41	1H	JHI-Hv50k-2016-5029	6.878
42	1H	JHI-Hv50k-2016-5040	6.878
43	1H	JHI-Hv50k-2016-5157	6.878
44	1H	SCRI_RS_194326	6.878
45	1H	JHI-Hv50k-2016-5228	6.878
46	1H	JHI-Hv50k-2016-5286	6.878
47	1H	12_31144	6.878
48	1H	JHI-Hv50k-2016-5369	6.878
49	1H	JHI-Hv50k-2016-5448	6.878
50	1H	JHI-Hv50k-2016-5663	6.878
51	1H	JHI-Hv50k-2016-5959	6.878
52	1H	JHI-Hv50k-2016-5960	6.878
53	1H	JHI-Hv50k-2016-6091	6.878
54	1H	JHI-Hv50k-2016-6092	6.878
55	1H	JHI-Hv50k-2016-6206	6.878
56	1H	JHI-Hv50k-2016-6222	6.878
57	1H	SCRI_RS_82277	6.878
58	1H	JHI-Hv50k-2016-6496	7.268
59	1H	JHI-Hv50k-2016-6497	7.268
60	1H	1_0420	7.55
61	1H	2_0275	7.55
62	1H	2_0373	7.55
63	1H	2_0479	7.55
64	1H	JHI-Hv50k-2016-6652	7.658
65	1H	JHI-Hv50k-2016-6543	8.048
66	1H	JHI-Hv50k-2016-7033	8.048
67	1H	JHI-Hv50k-2016-7035	8.048
68	1H	12_11011	8.048
69	1H	12_30933	8.048
70	1H	ksuD14	8.21
71	1H	bPb-6188	8.23
72	1H	bPt-0055	8.51
73	1H	bPt-8272	8.51
74	1H	bPb-1663	8.53
75	1H	24-1B	8.71
76	1H	32-11A	8.71
77	1H	37-6A	8.71
78	1H	45-5A	8.71
79	1H	bPb-0878	8.73
80	1H	bPb-3489	8.73
81	1H	bPb-5159	8.73
82	1H	bPb-9115	8.73
83	1H	bPb-9234	8.73
84	1H	bPb-9567	8.73
85	1H	bPb-2862	8.73
86	1H	bPt-3432	9.13
87	1H	bPt-5332	9.23
88	1H	bPb-3451	9.23
89	1H	bPb-6318	9.23
90	1H	bPb-7112	9.23
91	1H	1_0895	9.23
92	1H	1_1223	9.23
93	1H	2_1354	9.23
94	1H	3_0542	9.23
95	1H	3_0968	9.23
96	1H	3_0969	9.23
97	1H	3_0970	9.23
98	1H	JHI-Hv50k-2016-7222	9.618
99	1H	JHI-Hv50k-2016-7228	9.618
100	1H	JHI-Hv50k-2016-7237	9.618
101	1H	JHI-Hv50k-2016-7238	9.618
102	1H	2_1067	9.75
103	1H	3_0916	9.75
104	1H	3_0917	9.75
105	1H	JHI-Hv50k-2016-7390	10.008
106	1H	JHI-Hv50k-2016-7394	10.008
107	1H	JHI-Hv50k-2016-7404	10.008
108	1H	JHI-Hv50k-2016-7405	10.008
109	1H	JHI-Hv50k-2016-7443	10.008
110	1H	JHI-Hv50k-2016-7449	10.008
111	1H	JHI-Hv50k-2016-7452	10.008
112	1H	SCRI_RS_162524	10.398
113	1H	JHI-Hv50k-2016-7753	10.398
114	1H	JHI-Hv50k-2016-7757	10.398
115	1H	JHI-Hv50k-2016-7860	10.398
116	1H	JHI-Hv50k-2016-7866	10.398
117	1H	11_21174	10.398
118	1H	JHI-Hv50k-2016-7922	10.398
119	1H	JHI-Hv50k-2016-7965	10.398
120	1H	2_0836	10.6
121	1H	2_0951	10.6
122	1H	3_0715	10.6
123	1H	3_1303	10.6
124	1H	bPt-1318	10.71
125	1H	JHI-Hv50k-2016-8132	10.788
126	1H	JHI-Hv50k-2016-8208	10.788
127	1H	SCRI_RS_1929	10.788
128	1H	JHI-Hv50k-2016-8341	10.788
129	1H	JHI-Hv50k-2016-8401	10.788
130	1H	2_0502	11.06
131	1H	3_0944	11.06
132	1H	3_0945	11.06
133	1H	JHI-Hv50k-2016-8710	11.178
134	1H	JHI-Hv50k-2016-8793	11.178
135	1H	SCRI_RS_165792	11.178
136	1H	JHI-Hv50k-2016-8797	11.178
137	1H	SCRI_RS_222250	11.178
138	1H	JHI-Hv50k-2016-9237	11.178
139	1H	BOPA1_7174-365	11.469
140	1H	BOPA1_6195-2137	11.469
141	1H	SCRI_RS_138156	11.469
142	1H	bPb-5877	11.49
143	1H	bPb-5064	11.51
144	1H	bPb-6451	11.51
145	1H	bPb-7697	11.51
146	1H	bPt-1519	11.51
147	1H	bPb-0178	11.51
148	1H	bPb-6777a	11.51
149	1H	InDel1001	11.51
150	1H	InDel1002	11.51
151	1H	InDel1003	11.51
152	1H	1_0410	11.52
153	1H	1_0636	11.52
154	1H	1_0654	11.52
155	1H	1_1311	11.52
156	1H	2_0554	11.52
157	1H	2_0842	11.52
158	1H	bPb-2000	11.52
159	1H	bPb-4607	11.52
160	1H	bPb-5242	11.52
161	1H	bPb-8212	11.52
162	1H	bPb-8559	11.52
163	1H	bPb-0405	11.63
164	1H	bPb-1165	11.63
165	1H	bPb-1348	11.63
166	1H	bPb-3622	11.63
167	1H	bPb-5912	11.63
168	1H	bPb-6482	11.63
169	1H	bPb-9881	11.63
170	1H	bPt-0005	11.63
171	1H	bPt-0487	11.63
172	1H	bPt-0848	11.63
173	1H	bPt-1833	11.63
174	1H	bPt-2419	11.63
175	1H	bPt-3852	11.63
176	1H	bPt-4774	11.63
177	1H	bPt-5342	11.63
178	1H	bPt-5389	11.63
179	1H	bPt-5433	11.63
180	1H	bPt-5619	11.63
181	1H	bPt-6329	11.63
182	1H	bPt-8010	11.63
183	1H	bPt-8024	11.63
184	1H	bPt-8274	11.63
185	1H	bPt-9651	11.63
186	1H	bPt-9702	11.63
187	1H	bPt-9901	11.63
188	1H	BE216485B	11.63
189	1H	BI949494B	11.63
190	1H	MWG938	11.63
191	1H	SCRI_RS_113745	11.686
192	1H	InDel1004	11.92
193	1H	InDel1005	11.92
194	1H	bPb-0181	11.93
195	1H	bPb-6238	11.93
196	1H	bPb-5877a	11.93
197	1H	MWG835A	11.93
198	1H	bPb-3600	11.93
199	1H	bPb-3776	11.93
200	1H	bPb-9718	11.93
201	1H	bPb-1312	11.93
202	1H	bPb-2170	11.93
203	1H	bPb-2723	11.93
204	1H	bPb-3249	11.93
205	1H	bPb-7043	11.93
206	1H	bPb-9608	11.93
207	1H	bPb-7137	11.93
208	1H	bPb-0487	11.93
209	1H	bPb-2055	11.93
210	1H	ABG1014	11.93
211	1H	bPb-0005	11.93
212	1H	bPb-7241	11.93
213	1H	1_0419	11.93
214	1H	2_0238	11.93
215	1H	2_1456	11.93
216	1H	3_0283	11.93
217	1H	3_1144	11.93
218	1H	bPb-0374	11.93
219	1H	bPb-1781	11.93
220	1H	bPb-3594	11.93
221	1H	bPb-5043	11.93
222	1H	bPb-8345	11.93
223	1H	bPb-9664	11.93
224	1H	1_1011	11.93
225	1H	3_0933	11.93
226	1H	InDel1006	11.93
227	1H	JHI-Hv50k-2016-9519	11.958
228	1H	JHI-Hv50k-2016-9567	11.958
229	1H	5-16B	12.03
230	1H	AF445764	12.03
231	1H	W1-C1	12.03
232	1H	bPb-1318	12.03
233	1H	bPb-8973	12.03
234	1H	jfr001B	12.03
235	1H	MWG36A	12.03
236	1H	InDel1007	12.03
237	1H	2_1174	12.03
238	1H	3_0287	12.03
239	1H	bPb-6387	12.03
240	1H	1_0716	12.1
241	1H	2_1226	12.1
242	1H	InDel1008	12.1
243	1H	InDel1009	12.1
244	1H	SCRI_RS_138128	12.18
245	1H	bPb-1562	12.7
246	1H	1_0460	12.7
247	1H	JHI-Hv50k-2016-9618	12.738
248	1H	12_30918	12.738
249	1H	GBM1007	12.82
250	1H	2_0177	12.88
251	1H	JHI-Hv50k-2016-9842	13.128
252	1H	JHI-Hv50k-2016-9857	13.128
253	1H	JHI-Hv50k-2016-9963	13.518
254	1H	JHI-Hv50k-2016-9983	13.518
255	1H	JHI-Hv50k-2016-9987	13.518
256	1H	SCRI_RS_148560	13.518
257	1H	1_0549	13.52
258	1H	3_0957	13.52
259	1H	JHI-Hv50k-2016-10222	13.908
260	1H	JHI-Hv50k-2016-10223	13.908
261	1H	JHI-Hv50k-2016-10260	13.908
262	1H	JHI-Hv50k-2016-10265	13.908
263	1H	JHI-Hv50k-2016-10283	13.908
264	1H	SCRI_RS_148733	13.908
265	1H	JHI-Hv50k-2016-10336	13.908
266	1H	JHI-Hv50k-2016-10363	13.908
267	1H	3_0632	14.51
268	1H	3_1149	14.51
269	1H	JHI-Hv50k-2016-10993	14.688
270	1H	JHI-Hv50k-2016-10994	14.688
271	1H	SCRI_RS_130600	14.688
272	1H	SCRI_RS_182656	14.688
273	1H	JHI-Hv50k-2016-11028	14.688
274	1H	Bmac0399	15.23
275	1H	3_0266	15.36
276	1H	3_0918	15.36
277	1H	3_0919	15.36
278	1H	bPb-8562	15.36
279	1H	3_0495	15.73
280	1H	3_0911	15.73
281	1H	3_0912	15.73
282	1H	3_0950	15.73
283	1H	3_0951	15.73
284	1H	3_0952	15.73
285	1H	3_1533	15.73
286	1H	InDel1010	15.73
287	1H	InDel1011	15.73
288	1H	InDel1012	15.73
289	1H	InDel1013	15.73
290	1H	InDel1014	15.73
291	1H	InDel1173	15.73
292	1H	3_0588	15.73
293	1H	bPb-6273	15.73
294	1H	InDel1015	15.73
295	1H	InDel1016	15.73
296	1H	InDel1017	15.73
297	1H	InDel1018	15.73
298	1H	3_0118	15.73
299	1H	3_0954	15.73
300	1H	3_0955	15.73
301	1H	SCRI_RS_161137	16.068
302	1H	ABA004	16.07
303	1H	bPb-2757	16.13
304	1H	bPb-9414	16.13
305	1H	bPb-9604	16.13
306	1H	bPb-9952	16.13
307	1H	bPb-2212	16.13
308	1H	bPb-3117	16.13
309	1H	1_0484	16.23
310	1H	1_0775	16.23
311	1H	2_0106	16.23
312	1H	2_0318	16.23
313	1H	2_0575	16.23
314	1H	2_0749	16.23
315	1H	3_0947	16.23
316	1H	3_0948	16.23
317	1H	1_0501	16.3
318	1H	2_0598	16.3
319	1H	cMWG645	16.65
320	1H	Bmac0213	17.18
321	1H	bPb-0473	18.93
322	1H	bPb-2183	18.93
323	1H	bPb-4657	18.93
324	1H	bPb-5445	19.13
325	1H	bPb-5638	19.13
326	1H	bPb-7306	19.13
327	1H	bPb-8094	19.13
328	1H	bPb-9339	19.13
329	1H	BCD402	19.13
330	1H	PSR381	19.13
331	1H	ABC165C	19.13
332	1H	InDel1019	19.62
333	1H	InDel1020	19.62
334	1H	1_0030	19.63
335	1H	2_0371	19.63
336	1H	InDel1174	19.76
337	1H	GBMS062	20.5
338	1H	3_0876	20.77
339	1H	3_0877	20.77
340	1H	GMS21	21.13
341	1H	MWG837	21.33
342	1H	SCRI_RS_179144	21.354
343	1H	Hor1	22.73
344	1H	BOPA2_12_11011	23.527
345	1H	BCD098	23.69
346	1H	BOPA2_12_30933	23.762
347	1H	bPt-5198	24.33
348	1H	1_0744	24.36
349	1H	Bmac213	25.13
350	1H	bPb-4741	25.23
351	1H	1_0873	25.72
352	1H	bPb-6237	25.72
353	1H	1_0186	25.79
354	1H	2_0440	25.79
355	1H	PM	25.86
356	1H	bPb-9788	25.86
357	1H	bPt-2476	25.86
358	1H	bPt-2831	25.86
359	1H	bPt-7738	25.86
360	1H	bPt-9186	25.86
361	1H	bPt-9745	25.86
362	1H	bPt-9006	25.86
363	1H	bPb-3773	25.86
364	1H	ksuE18a	25.86
365	1H	bPt-2947	25.86
366	1H	2_0712	25.86
367	1H	3_0241	25.86
368	1H	2_0767	25.86
369	1H	InDel1021	26.14
370	1H	2_0110	26.43
371	1H	2_1048	26.43
372	1H	bPb-8375	26.43
373	1H	InDel1022	26.43
374	1H	bPb-0539	26.66
375	1H	1_0757	26.71
376	1H	InDel1175	27.36
377	1H	bPb-9337	28.26
378	1H	bPb-2166	28.26
379	1H	bPt-1419	28.26
380	1H	bPt-1695	28.26
381	1H	bPt-2276	28.26
382	1H	bPt-6418	28.26
383	1H	bPt-9747	28.26
384	1H	BCD098A	28.26
385	1H	bPb-4415	28.46
386	1H	InDel1023	28.46
387	1H	3_1276	28.46
388	1H	bPb-8359	28.46
389	1H	ABG053	28.54
390	1H	BCD98	28.86
391	1H	EBmac0565a	30.03
392	1H	jfc011B	30.36
393	1H	jfc003B	30.86
394	1H	jfc006B	31.16
395	1H	ABG500A	31.86
396	1H	bPb-2175	31.96
397	1H	bPb-3217	32.36
398	1H	bPb-6408	32.36
399	1H	bPb-7231	32.36
400	1H	bPb-9418	32.36
401	1H	AF445769C	32.36
402	1H	GBM1042	32.36
403	1H	bPb-4813	32.36
404	1H	bPb-8662	32.36
405	1H	bPb-9388	32.36
406	1H	bPb-1231	32.36
407	1H	bPb-1398	32.36
408	1H	bPb-1535	32.36
409	1H	bPb-1586	32.36
410	1H	bPb-2976	32.36
411	1H	bPb-5672	32.36
412	1H	BI947581	32.36
413	1H	Bmag876	32.36
414	1H	End1	32.36
415	1H	KFP219	32.36
416	1H	bPb-0482	32.36
417	1H	InDel1176	32.36
418	1H	InDel1024	32.36
419	1H	InDel1025	32.36
420	1H	InDel1177	32.36
421	1H	3_0814	32.36
422	1H	3_0815	32.36
423	1H	3_0816	32.36
424	1H	3_0817	32.36
425	1H	3_0811	32.36
426	1H	3_0812	32.36
427	1H	3_0336	32.36
428	1H	bPb-0559	32.36
429	1H	bPb-2087	32.36
430	1H	bPb-1604	32.65
431	1H	Bmag872	32.66
432	1H	bPb-4487	32.96
433	1H	bPb-5400	32.96
434	1H	EBmac405	33.05
435	1H	Ica1	33.36
436	1H	bPb-9423	33.36
437	1H	BF258391	33.36
438	1H	BF260528	33.36
439	1H	bPb-1347	33.36
440	1H	bPb-0720	33.46
441	1H	bPb-7925	33.46
442	1H	2_0912	33.51
443	1H	3_1272	33.51
444	1H	InDel1037	33.51
445	1H	1_0235	33.65
446	1H	3_0762	33.79
447	1H	3_1320	33.79
448	1H	GBM1311	33.79
449	1H	GMS021	33.79
450	1H	1_0192	33.82
451	1H	1_0438	33.82
452	1H	1_0938	33.82
453	1H	1_1176	33.82
454	1H	1_1256	33.82
455	1H	1_1393	33.82
456	1H	1_1498	33.82
457	1H	2_0474	33.82
458	1H	2_0741	33.82
459	1H	2_1097	33.82
460	1H	2_1408	33.82
461	1H	2_1485	33.82
462	1H	3_0018	33.82
463	1H	3_0211	33.82
464	1H	3_0243	33.82
465	1H	3_0306	33.82
466	1H	3_0498	33.82
467	1H	3_0522	33.82
468	1H	3_0523	33.82
469	1H	3_1358	33.82
470	1H	bPb-4393	33.82
471	1H	bPb-7341	33.82
472	1H	bPb-8813	33.82
473	1H	Bmac0273a	33.82
474	1H	InDel1038	33.82
475	1H	InDel1039	33.82
476	1H	InDel1040	33.82
477	1H	InDel1041	33.82
478	1H	InDel1042	33.82
479	1H	InDel1043	33.82
480	1H	InDel1044	33.82
481	1H	bPb-0429	33.86
482	1H	bPb-8294	33.86
483	1H	bPb-8746	33.86
484	1H	bPb-9333	33.86
485	1H	bPb-8884	33.86
486	1H	EBmac0560a	33.89
487	1H	bPb-1127	34.05
488	1H	GBM1412	34.24
489	1H	InDel1026	34.28
490	1H	GBMS093	34.32
491	1H	GBM1032	34.32
492	1H	1_0814	34.32
493	1H	bPb-7661	34.43
494	1H	3_1124	34.5
495	1H	InDel1027	34.57
496	1H	1_0764	34.57
497	1H	Bmag0350c	34.96
498	1H	InDel1028	35
499	1H	1_0759	35.12
500	1H	2_1217	35.12
501	1H	3_0074	35.12
502	1H	3_0750	35.12
503	1H	InDel1070	35.19
504	1H	1_1326	35.27
505	1H	3_0672	35.27
506	1H	InDel1071	35.27
507	1H	InDel1072	35.27
508	1H	InDel1073	35.27
509	1H	1_0275	35.28
510	1H	2_0514	35.28
511	1H	bPb-6563	35.28
512	1H	InDel1029	35.42
513	1H	3_1405	35.42
514	1H	HVM22b	35.47
515	1H	InDel1048	35.54
516	1H	InDel1049	35.54
517	1H	ABC164a	35.55
518	1H	bPb-9717	35.55
519	1H	Bmag211	35.55
520	1H	bPb-6621	35.55
521	1H	bPb-4949	35.55
522	1H	0090I	35.55
523	1H	0090J	35.55
524	1H	0090R	35.55
525	1H	0501A	35.55
526	1H	0501C	35.55
527	1H	0501E	35.55
528	1H	Bmag644	35.55
529	1H	GBM1234	35.55
530	1H	bPb-7186	35.55
531	1H	bPb-9675	35.55
532	1H	0211B	35.55
533	1H	BCD351b	35.55
534	1H	Bmag347	35.55
535	1H	Bmag5a	35.55
536	1H	EBmac404	35.55
537	1H	EBmac816	35.55
538	1H	HVM20	35.55
539	1H	WG789d	35.55
540	1H	bPb-0910	35.55
541	1H	bPb-4980	35.55
542	1H	bPb-0468	35.55
543	1H	bPb-0579	35.55
544	1H	bPb-2813	35.55
545	1H	bPb-3835	35.55
546	1H	bPb-4662	35.55
547	1H	bPb-6358	35.55
548	1H	bPb-7325	35.55
549	1H	bPb-7644a	35.55
550	1H	bPb-7859	35.55
551	1H	bPb-8960	35.55
552	1H	bPb-9057	35.55
553	1H	bPb-9475	35.55
554	1H	0211D	35.55
555	1H	BF254175	35.55
556	1H	BI949494C	35.55
557	1H	bPb-4531	35.55
558	1H	EBmac560	35.55
559	1H	Bmag535	35.55
560	1H	bPb-0249	35.55
561	1H	bPb-2967	35.55
562	1H	bPb-6110a	35.55
563	1H	bPb-6853	35.55
564	1H	bPt-3173	35.55
565	1H	bPt-6453	35.55
566	1H	bPt-7870	35.55
567	1H	bPt-9073	35.55
568	1H	Bmag770	35.55
569	1H	ABG494	35.55
570	1H	EBmac501	35.55
571	1H	bPb-3605	35.55
572	1H	0501D	35.55
573	1H	bPb-5683	35.55
574	1H	bPb-1922	35.55
575	1H	bPb-9611	35.55
576	1H	bPb-5292	35.55
577	1H	bPt-0325	35.55
578	1H	bPt-0720	35.55
579	1H	bPt-3302	35.55
580	1H	bPt-5584	35.55
581	1H	bPt-7068	35.55
582	1H	bPt-9961	35.55
583	1H	bPb-5749	35.55
584	1H	bPb-9767	35.55
585	1H	bPb-9957	35.55
586	1H	bPt-6765	35.55
587	1H	BG416701	35.55
588	1H	Bmac90	35.55
589	1H	bPt-7165	35.55
590	1H	bPt-0150	35.55
591	1H	bPb-9360	35.55
592	1H	AWRM1	35.55
593	1H	PSR158	35.55
594	1H	bPt-4025	35.55
595	1H	bPb-1377	35.55
596	1H	bPb-5290	35.55
597	1H	3_0268	35.55
598	1H	EBmac0405	35.55
599	1H	1_0597	35.55
600	1H	2_0433	35.55
601	1H	3_0058	35.55
602	1H	bPb-2561	35.55
603	1H	2_1134	35.55
604	1H	1_0259	35.55
605	1H	1_0526	35.55
606	1H	2_0077	35.55
607	1H	2_0641	35.55
608	1H	GBM1451	35.55
609	1H	InDel1030	35.55
610	1H	3_0110	35.55
611	1H	1_0159	35.55
612	1H	1_0294	35.55
613	1H	1_0416	35.55
614	1H	1_0833	35.55
615	1H	1_1263	35.55
616	1H	2_0360	35.55
617	1H	2_1154	35.55
618	1H	3_0436	35.55
619	1H	3_1467	35.55
620	1H	bPb-1934	35.55
621	1H	InDel1031	35.55
622	1H	InDel1032	35.55
623	1H	InDel1033	35.55
624	1H	InDel1034	35.55
625	1H	2_1375	35.55
626	1H	3_0093	35.55
627	1H	3_0683	35.55
628	1H	3_0758	35.55
629	1H	Bmag0211	35.55
630	1H	HVALAAT	35.55
631	1H	1_1334	35.55
632	1H	Bmag0504	35.55
633	1H	InDel1035	35.55
634	1H	InDel1036	35.55
635	1H	1_0491	35.55
636	1H	3_0592	35.55
637	1H	3_1334	35.55
638	1H	bPb-6070	35.55
639	1H	EBmac0659	35.55
640	1H	GBM1480	35.55
641	1H	GBM1487	35.55
642	1H	HVM64	35.55
643	1H	Bmag0770	35.55
644	1H	1_0075	35.55
645	1H	1_0300	35.55
646	1H	1_0374	35.55
647	1H	1_0470	35.55
648	1H	1_0489	35.55
649	1H	1_0802	35.55
650	1H	1_0957	35.55
651	1H	1_1036	35.55
652	1H	1_1064	35.55
653	1H	1_1217	35.55
654	1H	1_1287	35.55
655	1H	1_1336	35.55
656	1H	1_1359	35.55
657	1H	2_0047	35.55
658	1H	2_0260	35.55
659	1H	2_0587	35.55
660	1H	2_0660	35.55
661	1H	2_0798	35.55
662	1H	2_0810	35.55
663	1H	2_0855	35.55
664	1H	2_0871	35.55
665	1H	2_0916	35.55
666	1H	2_0948	35.55
667	1H	2_1000	35.55
668	1H	2_1006	35.55
669	1H	2_1193	35.55
670	1H	2_1312	35.55
671	1H	2_1357	35.55
672	1H	2_1432	35.55
673	1H	3_0160	35.55
674	1H	3_0258	35.55
675	1H	3_0350	35.55
676	1H	3_0404	35.55
677	1H	3_0406	35.55
678	1H	3_0462	35.55
679	1H	3_0694	35.55
680	1H	3_0796	35.55
681	1H	3_1134	35.55
682	1H	3_1142	35.55
683	1H	3_1191	35.55
684	1H	3_1381	35.55
685	1H	3_1386	35.55
686	1H	bPb-3034	35.55
687	1H	bPb-4121	35.55
688	1H	bPb-4709	35.55
689	1H	bPb-6876	35.55
690	1H	Bmag0113a	35.55
691	1H	EBmac0501	35.55
692	1H	EBmac0816	35.55
693	1H	InDel1050	35.55
694	1H	InDel1051	35.55
695	1H	InDel1052	35.55
696	1H	InDel1053	35.55
697	1H	InDel1054	35.55
698	1H	InDel1055	35.55
699	1H	InDel1056	35.55
700	1H	InDel1057	35.55
701	1H	InDel1058	35.55
702	1H	InDel1059	35.55
703	1H	InDel1060	35.55
704	1H	InDel1061	35.55
705	1H	InDel1062	35.55
706	1H	InDel1063	35.55
707	1H	InDel1064	35.55
708	1H	InDel1065	35.55
709	1H	1_0293	35.55
710	1H	1_0933	35.55
711	1H	2_0938	35.55
712	1H	2_1053	35.55
713	1H	3_0741	35.55
714	1H	GBM1336	35.55
715	1H	InDel1074	35.55
716	1H	InDel1075	35.55
717	1H	InDel1076	35.55
718	1H	2_1269	35.55
719	1H	2_1361	35.55
720	1H	3_0315	35.55
721	1H	3_0478	35.55
722	1H	3_0499	35.55
723	1H	InDel1077	35.55
724	1H	InDel1078	35.55
725	1H	1_1188	35.55
726	1H	2_1486	35.55
727	1H	3_0085	35.55
728	1H	3_0387	35.55
729	1H	3_0710	35.55
730	1H	3_0786	35.55
731	1H	bPb-8509	35.55
732	1H	Bmag0345	35.55
733	1H	InDel1079	35.55
734	1H	InDel1080	35.55
735	1H	Bmag0872	35.55
736	1H	E35M61-92	35.55
737	1H	Bmag0347	35.55
738	1H	EBmac0656	35.55
739	1H	Bmag0344c	35.55
740	1H	GBMS014	35.55
741	1H	Bmac0297e	35.55
742	1H	E37M50-192	35.55
743	1H	GBMS065	35.55
744	1H	Bmag0103c	35.55
745	1H	Bmag0113c	35.55
746	1H	Bmag0318b	35.55
747	1H	GBM1004	35.55
748	1H	GBM1025	35.55
749	1H	GBM1029	35.55
750	1H	GBMS219a	35.55
751	1H	Bmac0144h	35.55
752	1H	GBM1070	35.55
753	1H	Pcr2	35.55
754	1H	Bmac0044	35.55
755	1H	ABR337	35.55
756	1H	EBmac0695	35.55
757	1H	SCRI_RS_189465	35.599
758	1H	1_0506	35.62
759	1H	2_0427	35.62
760	1H	bPb-1554	35.62
761	1H	bPb-1812	35.62
762	1H	InDel1066	35.62
763	1H	InDel1067	35.62
764	1H	1_0985	35.69
765	1H	1_1162	35.69
766	1H	3_0059	35.69
767	1H	Bmac0090	35.69
768	1H	3_1505	35.69
769	1H	bPb-5080	35.76
770	1H	GBMS037	35.82
771	1H	1_0520	35.83
772	1H	3_0519	35.83
773	1H	InDel1068	35.83
774	1H	1_0198	35.83
775	1H	1_0324	35.83
776	1H	1_1248	35.83
777	1H	InDel1081	35.83
778	1H	InDel1069	35.9
779	1H	3_0464	35.9
780	1H	2_0973	35.97
781	1H	bPb-6357	35.97
782	1H	bPb-1193	36.11
783	1H	bPb-7190	36.11
784	1H	bPb-9246	36.11
785	1H	0211G	36.11
786	1H	BF627888	36.11
787	1H	Bmag105	36.11
788	1H	CDO105	36.11
789	1H	bPb-1150	36.11
790	1H	bPb-3382	36.11
791	1H	bPb-3986	36.11
792	1H	Bmag345a	36.11
793	1H	bPb-1791	36.11
794	1H	1_1209	36.11
795	1H	1_1478	36.11
796	1H	3_0438	36.11
797	1H	bPb-0603	36.11
798	1H	1_0131	36.11
799	1H	1_0612	36.11
800	1H	1_1107	36.11
801	1H	1_1169	36.11
802	1H	1_1301	36.11
803	1H	1_1474	36.11
804	1H	2_0208	36.11
805	1H	2_0698	36.11
806	1H	2_0757	36.11
807	1H	2_1529	36.11
808	1H	3_0031	36.11
809	1H	3_0043	36.11
810	1H	3_0417	36.11
811	1H	3_0562	36.11
812	1H	3_1208	36.11
813	1H	bPb-7496	36.11
814	1H	bPb-7896	36.11
815	1H	Bmag0013	36.11
816	1H	InDel1045	36.11
817	1H	InDel1046	36.11
818	1H	InDel1047	36.11
819	1H	2_0447	36.11
820	1H	Bmac0063	36.11
821	1H	3_0343	36.11
822	1H	GBM1216	36.11
823	1H	InDel1082	36.11
824	1H	bPb-3273	36.11
825	1H	3_0534	36.11
826	1H	bPb-4271	36.11
827	1H	bPb-5425	36.11
828	1H	1_0105	36.32
829	1H	InDel1083	36.32
830	1H	InDel1084	36.32
831	1H	GBM1013	36.34
832	1H	1_1444	36.35
833	1H	InDel1085	36.35
834	1H	1_0768	36.39
835	1H	2_1333	36.39
836	1H	3_0739	36.39
837	1H	InDel1086	36.39
838	1H	InDel1087	36.39
839	1H	bPb-6133	36.91
840	1H	bPb-9005	36.91
841	1H	bPb-1723	36.91
842	1H	bPb-4590	36.91
843	1H	bPb-4614	36.91
844	1H	bPb-5334	36.91
845	1H	bPb-5486	36.91
846	1H	bPb-7435	36.91
847	1H	bPb-8897	36.91
848	1H	bPt-4248	36.91
849	1H	bPt-4715	36.91
850	1H	BG367156	36.91
851	1H	bPb-8763	36.91
852	1H	Glb1	36.91
853	1H	2_0541	36.91
854	1H	1_0201	36.91
855	1H	2_0478	36.91
856	1H	InDel1088	36.91
857	1H	InDel1089	36.91
858	1H	1_0176	36.91
859	1H	3_0466	36.91
860	1H	3_0579	36.91
861	1H	3_0753	36.91
862	1H	bPb-5365	36.91
863	1H	InDel1090	36.91
864	1H	InDel1091	36.91
865	1H	InDel1092	36.91
866	1H	InDel1093	36.91
867	1H	2_1169	36.91
868	1H	2_0774	36.91
869	1H	bPb-4774	36.91
870	1H	bPb-9429	36.91
871	1H	GBM1072	37.06
872	1H	GBM1051	37.31
873	1H	BOPA2_12_30948	37.332
874	1H	bPb-8107	38.61
875	1H	ABC152E	38.61
876	1H	AWBMA34	38.61
877	1H	PSR121	38.61
878	1H	1_0617	38.61
879	1H	3_0820	38.61
880	1H	3_0821	38.61
881	1H	3_1314	38.61
882	1H	3_1532	38.61
883	1H	bPb-5015	38.61
884	1H	InDel1094	38.61
885	1H	InDel1095	38.61
886	1H	InDel1096	38.61
887	1H	InDel1097	38.61
888	1H	Bmag0228a	38.72
889	1H	2_0991	38.83
890	1H	GBM1334	38.83
891	1H	bPb-4041	39.1
892	1H	InDel1098	39.1
893	1H	2_0282	39.24
894	1H	3_0161	39.24
895	1H	1_1193	39.39
896	1H	3_0744	39.53
897	1H	3_1401	39.53
898	1H	1_0798	39.67
899	1H	3_0304	39.67
900	1H	3_1087	39.67
901	1H	bPb-9035	39.67
902	1H	InDel1099	39.67
903	1H	3_0624	39.74
904	1H	InDel1178	39.77
905	1H	HvUXS2	40.11
906	1H	3_1116	40.16
907	1H	1_1049	40.62
908	1H	2_1306	40.62
909	1H	bPb-1133	41.21
910	1H	bPb-8183	41.21
911	1H	AWWM3	41.21
912	1H	BCD454	41.21
913	1H	CDO473	41.21
914	1H	2_0642	41.21
915	1H	3_0061	41.21
916	1H	3_0094	41.21
917	1H	bPb-0722	41.21
918	1H	3_0327	41.21
919	1H	2_0432	41.28
920	1H	3_0477	41.28
921	1H	InDel1100	41.28
922	1H	1_0960	41.6
923	1H	GBM1153	41.6
924	1H	InDel1101	42.05
925	1H	1_0043	42.06
926	1H	1_0313	42.06
927	1H	1_0516	42.06
928	1H	2_1431	42.06
929	1H	2_0956	42.34
930	1H	2_1347	42.34
931	1H	bPb-1168	42.34
932	1H	bPb-1313	42.34
933	1H	SCRI_RS_13972	43.3
934	1H	3_1464	43.63
935	1H	InDel1102	43.63
936	1H	Bmag0105	44.025
937	1H	1_0002	44.26
938	1H	2_1219	44.26
939	1H	InDel1103	44.29
940	1H	Bmac0032	44.295
941	1H	bPb-2416	44.33
942	1H	bPb-5914	44.33
943	1H	bPb-4909	44.62
944	1H	1_1062	44.62
945	1H	1_1367	44.62
946	1H	3_0295	45.36
947	1H	1_0463	45.48
948	1H	2_1176	45.48
949	1H	1_0776	45.61
950	1H	3_0779	45.61
951	1H	3_1099	45.61
952	1H	bPb-1590	45.61
953	1H	GBMS017	45.635
954	1H	BOPA2_12_30876	45.741
955	1H	bPb-8357	47.55
956	1H	InDel1104	48.01
957	1H	1_0166	48.02
958	1H	2_0157	48.02
959	1H	1_0466	48.25
960	1H	bPb-3389	48.73
961	1H	bPb-5339	48.73
962	1H	bPb-5877b	48.73
963	1H	1_0440	48.94
964	1H	3_0298	48.94
965	1H	3_0742	48.94
966	1H	bPb-8942	48.94
967	1H	InDel1105	49.079
968	1H	1_0142	49.08
969	1H	2_0120	49.08
970	1H	2_0229	49.08
971	1H	2_0290	49.08
972	1H	2_0696	49.08
973	1H	3_0505	49.08
974	1H	E33M61-347	49.175
975	1H	ABC160	49.53
976	1H	Bmac32	49.53
977	1H	InDel1106	49.64
978	1H	InDel1107	49.645
979	1H	InDel1108	49.645
980	1H	scssr10477	49.645
981	1H	1_0206	49.65
982	1H	3_0147	49.65
983	1H	1_0434	49.65
984	1H	1_0686	49.65
985	1H	BOPA1_10922-503	50.083
986	1H	bPb-6117	50.43
987	1H	Bmac154	50.43
988	1H	3_0559	50.43
989	1H	bPb-3920	50.43
990	1H	bPb-8713	50.43
991	1H	GBM1411	50.465
992	1H	2_0310	50.71
993	1H	BG369208	51.73
994	1H	Bmag0103b	52.555
995	1H	bPb-0110	52.76
996	1H	2_0789	53.05
997	1H	2_1126	53.4
998	1H	1_0006	53.47
999	1H	E45M61-160	53.985
1000	1H	bPb-1541	54.03
1001	1H	bPb-6158	54.03
1002	1H	bPb-7949	54.03
1003	1H	bPt-1231	54.03
1004	1H	bPb-7609	54.03
1005	1H	2_0990	54.89
1006	1H	bPb-3972	54.89
1007	1H	1_0279	55.03
1008	1H	bPb-9086	55.03
1009	1H	InDel1179	55.1
1010	1H	SCRI_RS_130592	55.102
1011	1H	1_1078	56.17
1012	1H	2_0657	56.66
1013	1H	C04-403-H548	56.66
1014	1H	His4A	57.785
1015	1H	InDel1180	58.21
1016	1H	bPb-3604	58.23
1017	1H	bPb-7899	58.23
1018	1H	Bmac0154	58.385
1019	1H	WG184	59.03
1020	1H	JHI-Hv50k-2016-11098	59.037
1021	1H	InDel1109	59.35
1022	1H	1_0351	59.35
1023	1H	1_1182	59.35
1024	1H	2_0398	59.35
1025	1H	2_1146	59.35
1026	1H	JHI-Hv50k-2016-11149	59.817
1027	1H	JHI-Hv50k-2016-11229	60.987
1028	1H	JHI-Hv50k-2016-11495	60.987
1029	1H	InDel1110	61.05
1030	1H	JHI-Hv50k-2016-11646	61.377
1031	1H	JHI-Hv50k-2016-11873	61.377
1032	1H	JHI-Hv50k-2016-11874	61.377
1033	1H	JHI-Hv50k-2016-11876	61.377
1034	1H	ABG464	61.63
1035	1H	SCRI_RS_139220	61.767
1036	1H	12_30948	61.767
1037	1H	JHI-Hv50k-2016-11970	61.767
1038	1H	JHI-Hv50k-2016-12202	61.767
1039	1H	Bmac0144a	62.345
1040	1H	JHI-Hv50k-2016-12523	63.327
1041	1H	2_1192	63.53
1042	1H	3_0072	63.53
1043	1H	bPb-3041	63.53
1044	1H	bPb-8477	63.53
1045	1H	InDel1111	63.53
1046	1H	JHI-Hv50k-2016-12666	63.717
1047	1H	JHI-Hv50k-2016-12669	63.717
1048	1H	SCRI_RS_169668	63.847
1049	1H	JHI-Hv50k-2016-12689	64.107
1050	1H	JHI-Hv50k-2016-12699	64.107
1051	1H	JHI-Hv50k-2016-12700	64.107
1052	1H	JHI-Hv50k-2016-12702	64.107
1053	1H	JHI-Hv50k-2016-12703	64.107
1054	1H	JHI-Hv50k-2016-12704	64.107
1055	1H	JHI-Hv50k-2016-12707	64.107
1056	1H	JHI-Hv50k-2016-12715	64.107
1057	1H	11_20371	64.107
1058	1H	JHI-Hv50k-2016-12736	64.107
1059	1H	JHI-Hv50k-2016-12821	64.107
1060	1H	InDel1112	64.24
1061	1H	InDel1181	64.62
1062	1H	BOPA2_12_30241	64.83
1063	1H	InDel1182	65.01
1064	1H	1_0830	65.16
1065	1H	InDel1113	65.16
1066	1H	InDel1114	66.08
1067	1H	2_0792	66.15
1068	1H	JHI-Hv50k-2016-12986	66.457
1069	1H	InDel1183	67.03
1070	1H	InDel1184	67.46
1071	1H	SCRI_RS_4891	68.658
1072	1H	SCRI_RS_124926	68.797
1073	1H	SCRI_RS_153360	68.797
1074	1H	SCRI_RS_138043	68.797
1075	1H	11_10873	68.797
1076	1H	JHI-Hv50k-2016-13264	68.797
1077	1H	JHI-Hv50k-2016-13282	68.797
1078	1H	JHI-Hv50k-2016-13324	68.797
1079	1H	JHI-Hv50k-2016-13325	68.797
1080	1H	JHI-Hv50k-2016-13419	68.797
1081	1H	InDel1115	68.98
1082	1H	InDel1116	68.98
1083	1H	InDel1117	68.98
1084	1H	1_0298	68.98
1085	1H	3_0198	68.98
1086	1H	GBM1092	68.98
1087	1H	1_0433	69.01
1088	1H	1_0535	69.01
1089	1H	1_1439	69.01
1090	1H	2_0475	69.01
1091	1H	2_0769	69.01
1092	1H	2_0937	69.01
1093	1H	2_1446	69.01
1094	1H	2_1518	69.01
1095	1H	3_0546	69.01
1096	1H	3_1516	69.01
1097	1H	SCRI_RS_14227	69.048
1098	1H	SCRI_RS_88375	69.048
1099	1H	SCRI_RS_171221	69.048
1100	1H	SCRI_RS_150226	69.048
1101	1H	JHI-Hv50k-2016-13500	69.048
1102	1H	JHI-Hv50k-2016-13509	69.048
1103	1H	JHI-Hv50k-2016-13566	69.048
1104	1H	JHI-Hv50k-2016-13578	69.048
1105	1H	JHI-Hv50k-2016-13583	69.048
1106	1H	JHI-Hv50k-2016-13621	69.048
1107	1H	JHI-Hv50k-2016-13780	69.048
1108	1H	JHI-Hv50k-2016-13961	69.048
1109	1H	JHI-Hv50k-2016-14076	69.048
1110	1H	JHI-Hv50k-2016-14306	69.048
1111	1H	bPb-9116	69.3
1112	1H	InDel1118	69.3
1113	1H	bPb-0234	69.6
1114	1H	bPb-3089	69.6
1115	1H	bPb-4144	69.6
1116	1H	bPb-4898	69.6
1117	1H	bPb-5249	69.6
1118	1H	bPb-6901	69.6
1119	1H	bPb-6911	69.6
1120	1H	bPb-9121	69.6
1121	1H	bPb-1213	69.7
1122	1H	1_0788	69.7
1123	1H	1_1041	69.7
1124	1H	1_1174	69.7
1125	1H	1_1189	69.7
1126	1H	2_0323	69.7
1127	1H	2_0632	69.7
1128	1H	2_0971	69.7
1129	1H	2_1457	69.7
1130	1H	3_0204	69.7
1131	1H	3_1229	69.7
1132	1H	bPb-6980	69.7
1133	1H	bPb-7607	69.7
1134	1H	bPb-9401	69.7
1135	1H	bPb-1366	69.8
1136	1H	3_0052	69.99
1137	1H	GBM1143	70.12
1138	1H	GBM1371	70.31
1139	1H	GBM5162	70.31
1140	1H	2_1301	70.37
1141	1H	bPb-7829	70.37
1142	1H	Bmag0113h	70.69
1143	1H	2_1213	71.59
1144	1H	InDel1119	71.72
1145	1H	1_1008	71.73
1146	1H	2_0149	71.73
1147	1H	bPb-7963	71.73
1148	1H	1_0865	71.8
1149	1H	1_0396	71.87
1150	1H	2_1373	71.87
1151	1H	3_1163	71.87
1152	1H	bPb-1889	71.87
1153	1H	bPb-3838	71.87
1154	1H	His3B	72.2
1155	1H	JHI-Hv50k-2016-14681	72.368
1156	1H	SCRI_RS_155382	72.368
1157	1H	JHI-Hv50k-2016-14683	72.368
1158	1H	11_10757	72.368
1159	1H	JHI-Hv50k-2016-14867	72.368
1160	1H	JHI-Hv50k-2016-14904	72.368
1161	1H	ABC152F	72.6
1162	1H	JHI-Hv50k-2016-14929	72.758
1163	1H	JHI-Hv50k-2016-14930	72.758
1164	1H	JHI-Hv50k-2016-14932	72.758
1165	1H	JHI-Hv50k-2016-15025	73.148
1166	1H	JHI-Hv50k-2016-15027	73.148
1167	1H	JHI-Hv50k-2016-15033	73.148
1168	1H	JHI-Hv50k-2016-15043	73.148
1169	1H	JHI-Hv50k-2016-15048	73.148
1170	1H	JHI-Hv50k-2016-15050	73.148
1171	1H	JHI-Hv50k-2016-15051	73.148
1172	1H	JHI-Hv50k-2016-15068	73.148
1173	1H	JHI-Hv50k-2016-15073	73.148
1174	1H	JHI-Hv50k-2016-15075	73.148
1175	1H	JHI-Hv50k-2016-15082	73.148
1176	1H	JHI-Hv50k-2016-15099	73.148
1177	1H	JHI-Hv50k-2016-15113	73.148
1178	1H	ABC307A	73.4
1179	1H	InDel1120	73.5
1180	1H	InDel1121	73.63
1181	1H	InDel1122	73.63
1182	1H	3_1319	73.64
1183	1H	InDel1123	73.78
1184	1H	InDel1124	73.78
1185	1H	1_1277	73.78
1186	1H	3_1192	73.78
1187	1H	3_1263	73.78
1188	1H	SCRI_RS_239784	73.938
1189	1H	JHI-Hv50k-2016-15408	73.938
1190	1H	JHI-Hv50k-2016-15414	73.938
1191	1H	SCRI_RS_150500	73.938
1192	1H	JHI-Hv50k-2016-15510	73.938
1193	1H	JHI-Hv50k-2016-15515	73.938
1194	1H	JHI-Hv50k-2016-15523	73.938
1195	1H	JHI-Hv50k-2016-15529	73.938
1196	1H	JHI-Hv50k-2016-15574	73.938
1197	1H	JHI-Hv50k-2016-15598	73.938
1198	1H	JHI-Hv50k-2016-15630	73.938
1199	1H	cMWG649B	74.01
1200	1H	GBMS054	74.36
1201	1H	Bmag382	74.9
1202	1H	JHI-Hv50k-2016-15607	75.108
1203	1H	JHI-Hv50k-2016-15608	75.108
1204	1H	JHI-Hv50k-2016-15609	75.108
1205	1H	12_31276	75.108
1206	1H	JHI-Hv50k-2016-15705	75.108
1207	1H	JHI-Hv50k-2016-15707	75.108
1208	1H	JHI-Hv50k-2016-15722	75.108
1209	1H	1_0822	75.13
1210	1H	JHI-Hv50k-2016-15869	75.498
1211	1H	JHI-Hv50k-2016-15870	75.498
1212	1H	JHI-Hv50k-2016-15952	75.498
1213	1H	JHI-Hv50k-2016-15962	75.498
1214	1H	JHI-Hv50k-2016-15964	75.498
1215	1H	JHI-Hv50k-2016-16019	75.888
1216	1H	JHI-Hv50k-2016-16025	75.888
1217	1H	JHI-Hv50k-2016-16026	75.888
1218	1H	GBMS128c	76.11
1219	1H	bPb-7524	76.2
1220	1H	bPb-2007	76.4
1221	1H	2_0125	76.61
1222	1H	2_0153	76.61
1223	1H	JHI-Hv50k-2016-16033	76.668
1224	1H	JHI-Hv50k-2016-16053	76.668
1225	1H	JHI-Hv50k-2016-16065	76.668
1226	1H	JHI-Hv50k-2016-16066	76.668
1227	1H	GBM1272	76.86
1228	1H	1_0357	77.57
1229	1H	1_1173	77.57
1230	1H	Bmag0382	77.57
1231	1H	SCRI_RS_232660	77.649
1232	1H	SCRI_RS_128285	77.649
1233	1H	JHI-Hv50k-2016-16174	78.228
1234	1H	JHI-Hv50k-2016-16178	78.228
1235	1H	JHI-Hv50k-2016-16180	78.228
1236	1H	JHI-Hv50k-2016-16185	78.228
1237	1H	JHI-Hv50k-2016-16203	78.228
1238	1H	JHI-Hv50k-2016-16218	78.228
1239	1H	JHI-Hv50k-2016-16219	78.228
1240	1H	JHI-Hv50k-2016-16224	78.228
1241	1H	JHI-Hv50k-2016-16232	78.228
1242	1H	JHI-Hv50k-2016-16233	78.228
1243	1H	JHI-Hv50k-2016-16240	78.228
1244	1H	JHI-Hv50k-2016-16245	78.228
1245	1H	JHI-Hv50k-2016-16247	78.228
1246	1H	JHI-Hv50k-2016-16248	78.228
1247	1H	JHI-Hv50k-2016-16250	78.228
1248	1H	JHI-Hv50k-2016-16252	78.228
1249	1H	JHI-Hv50k-2016-16253	78.228
1250	1H	JHI-Hv50k-2016-16255	78.228
1251	1H	JHI-Hv50k-2016-16257	78.228
1252	1H	JHI-Hv50k-2016-16260	78.228
1253	1H	JHI-Hv50k-2016-16264	78.228
1254	1H	bPb-2248	78.42
1255	1H	InDel1125	78.56
1256	1H	InDel1126	79.2
1257	1H	InDel1127	79.2
1258	1H	1_0111	79.2
1259	1H	2_0187	79.2
1260	1H	2_0267	79.2
1261	1H	2_0596	79.2
1262	1H	2_0613	79.2
1263	1H	2_0909	79.2
1264	1H	2_1020	79.2
1265	1H	3_0615	79.2
1266	1H	3_1152	79.2
1267	1H	HVHVA1	79.2
1268	1H	cMWG706A	79.38
1269	1H	GBM1002	79.38
1270	1H	11_10760	79.398
1271	1H	JHI-Hv50k-2016-16332	79.398
1272	1H	JHI-Hv50k-2016-16399	79.398
1273	1H	JHI-Hv50k-2016-16400	79.398
1274	1H	JHI-Hv50k-2016-16401	79.398
1275	1H	JHI-Hv50k-2016-16403	79.398
1276	1H	JHI-Hv50k-2016-16405	79.398
1277	1H	JHI-Hv50k-2016-16413	79.398
1278	1H	JHI-Hv50k-2016-16437	79.398
1279	1H	JHI-Hv50k-2016-16442	79.398
1280	1H	JHI-Hv50k-2016-16444	79.398
1281	1H	JHI-Hv50k-2016-16445	79.398
1282	1H	JHI-Hv50k-2016-16448	79.398
1283	1H	JHI-Hv50k-2016-16449	79.398
1284	1H	JHI-Hv50k-2016-16450	79.398
1285	1H	JHI-Hv50k-2016-16459	79.398
1286	1H	JHI-Hv50k-2016-16461	79.398
1287	1H	JHI-Hv50k-2016-16462	79.398
1288	1H	JHI-Hv50k-2016-16468	79.398
1289	1H	JHI-Hv50k-2016-16469	79.398
1290	1H	JHI-Hv50k-2016-16473	79.398
1291	1H	JHI-Hv50k-2016-16475	79.398
1292	1H	JHI-Hv50k-2016-16477	79.398
1293	1H	JHI-Hv50k-2016-16478	79.398
1294	1H	JHI-Hv50k-2016-16480	79.398
1295	1H	JHI-Hv50k-2016-16481	79.398
1296	1H	JHI-Hv50k-2016-16482	79.398
1297	1H	JHI-Hv50k-2016-16489	79.398
1298	1H	JHI-Hv50k-2016-16491	79.398
1299	1H	JHI-Hv50k-2016-16499	79.398
1300	1H	JHI-Hv50k-2016-16507	79.398
1301	1H	JHI-Hv50k-2016-16514	79.398
1302	1H	JHI-Hv50k-2016-16516	79.398
1303	1H	JHI-Hv50k-2016-16517	79.398
1304	1H	JHI-Hv50k-2016-16542	79.398
1305	1H	PSR162	79.6
1306	1H	JHI-Hv50k-2016-16622	79.788
1307	1H	JHI-Hv50k-2016-16623	79.788
1308	1H	JHI-Hv50k-2016-16624	79.788
1309	1H	JHI-Hv50k-2016-16625	79.788
1310	1H	JHI-Hv50k-2016-16626	79.788
1311	1H	JHI-Hv50k-2016-16644	79.788
1312	1H	JHI-Hv50k-2016-16648	79.788
1313	1H	JHI-Hv50k-2016-16650	79.788
1314	1H	JHI-Hv50k-2016-16651	79.788
1315	1H	JHI-Hv50k-2016-16654	79.788
1316	1H	JHI-Hv50k-2016-16655	79.788
1317	1H	JHI-Hv50k-2016-16657	79.788
1318	1H	11_21072	79.788
1319	1H	JHI-Hv50k-2016-16677	79.788
1320	1H	JHI-Hv50k-2016-16680	79.788
1321	1H	JHI-Hv50k-2016-16684	79.788
1322	1H	JHI-Hv50k-2016-16711	79.788
1323	1H	JHI-Hv50k-2016-16712	79.788
1324	1H	JHI-Hv50k-2016-16715	79.788
1325	1H	JHI-Hv50k-2016-16731	79.788
1326	1H	JHI-Hv50k-2016-16732	79.788
1327	1H	JHI-Hv50k-2016-16733	79.788
1328	1H	JHI-Hv50k-2016-16735	79.788
1329	1H	JHI-Hv50k-2016-16778	79.788
1330	1H	JHI-Hv50k-2016-16780	79.788
1331	1H	JHI-Hv50k-2016-16787	79.788
1332	1H	JHI-Hv50k-2016-16799	79.788
1333	1H	JHI-Hv50k-2016-16800	79.788
1334	1H	JHI-Hv50k-2016-16807	79.788
1335	1H	JHI-Hv50k-2016-16839	79.788
1336	1H	12_31177	79.788
1337	1H	JHI-Hv50k-2016-16845	79.788
1338	1H	JHI-Hv50k-2016-16903	80.378
1339	1H	JHI-Hv50k-2016-16906	80.378
1340	1H	JHI-Hv50k-2016-16907	80.378
1341	1H	JHI-Hv50k-2016-16908	80.378
1342	1H	JHI-Hv50k-2016-16911	80.378
1343	1H	JHI-Hv50k-2016-16913	80.378
1344	1H	JHI-Hv50k-2016-16918	80.378
1345	1H	JHI-Hv50k-2016-16921	80.378
1346	1H	JHI-Hv50k-2016-16923	80.378
1347	1H	JHI-Hv50k-2016-16924	80.378
1348	1H	JHI-Hv50k-2016-16927	80.378
1349	1H	JHI-Hv50k-2016-16928	80.378
1350	1H	JHI-Hv50k-2016-16929	80.378
1351	1H	JHI-Hv50k-2016-16965	80.378
1352	1H	JHI-Hv50k-2016-17006	80.378
1353	1H	JHI-Hv50k-2016-17042	80.768
1354	1H	JHI-Hv50k-2016-17064	80.768
1355	1H	JHI-Hv50k-2016-17065	80.768
1356	1H	JHI-Hv50k-2016-17082	80.768
1357	1H	JHI-Hv50k-2016-17085	80.768
1358	1H	JHI-Hv50k-2016-17086	80.768
1359	1H	JHI-Hv50k-2016-17159	80.768
1360	1H	JHI-Hv50k-2016-17163	80.768
1361	1H	JHI-Hv50k-2016-17164	80.768
1362	1H	JHI-Hv50k-2016-17165	80.768
1363	1H	SCRI_RS_161702	80.795
1364	1H	bPb-1419	80.9
1365	1H	bPb-4515	80.9
1366	1H	bPb-7429	80.9
1367	1H	bPb-9180	80.9
1368	1H	2_0780	81.01
1369	1H	3_0171	81.01
1370	1H	bPb-3378	81.01
1371	1H	bPb-9897	81.01
1372	1H	MWG706	81.1
1373	1H	InDel1128	81.11
1374	1H	InDel1129	81.11
1375	1H	3_0191	81.11
1376	1H	SCRI_RS_116548	81.25
1377	1H	3_1181	81.33
1378	1H	3_1507	81.33
1379	1H	InDel1130	81.33
1380	1H	InDel1131	81.41
1381	1H	JHI-Hv50k-2016-17218	81.548
1382	1H	JHI-Hv50k-2016-17219	81.548
1383	1H	JHI-Hv50k-2016-17222	81.548
1384	1H	JHI-Hv50k-2016-17226	81.548
1385	1H	JHI-Hv50k-2016-17238	81.548
1386	1H	JHI-Hv50k-2016-17241	81.548
1387	1H	JHI-Hv50k-2016-17362	81.548
1388	1H	JHI-Hv50k-2016-17393	81.548
1389	1H	JHI-Hv50k-2016-17394	81.548
1390	1H	JHI-Hv50k-2016-17441	81.548
1391	1H	12_30336	81.548
1392	1H	JHI-Hv50k-2016-17481	81.548
1393	1H	SCRI_RS_114047	81.548
1394	1H	SCRI_RS_193392	81.548
1395	1H	HvCSLC1	82.2
1396	1H	JHI-Hv50k-2016-17526	83.118
1397	1H	JHI-Hv50k-2016-17533	83.118
1398	1H	SCRI_RS_153785	83.118
1399	1H	1_0091	83.32
1400	1H	bPb-4257	83.32
1401	1H	bPb-4796	83.32
1402	1H	SCRI_RS_170869	83.508
1403	1H	JHI-Hv50k-2016-17765	83.508
1404	1H	11_10764	83.508
1405	1H	JHI-Hv50k-2016-17846	83.508
1406	1H	JHI-Hv50k-2016-17849	83.508
1407	1H	JHI-Hv50k-2016-17850	83.508
1408	1H	JHI-Hv50k-2016-17884	83.508
1409	1H	JHI-Hv50k-2016-17885	83.508
1410	1H	SCRI_RS_189483	83.508
1411	1H	JHI-Hv50k-2016-17892	83.508
1412	1H	JHI-Hv50k-2016-17895	83.508
1413	1H	JHI-Hv50k-2016-17898	83.508
1414	1H	JHI-Hv50k-2016-17901	83.508
1415	1H	JHI-Hv50k-2016-17903	83.508
1416	1H	JHI-Hv50k-2016-17905	83.508
1417	1H	JHI-Hv50k-2016-17907	83.508
1418	1H	SCRI_RS_140837	83.508
1419	1H	JHI-Hv50k-2016-17965	83.508
1420	1H	JHI-Hv50k-2016-17966	83.508
1421	1H	JHI-Hv50k-2016-17967	83.508
1422	1H	SCRI_RS_230987	83.508
1423	1H	bPb-3473	83.6
1424	1H	bPb-6770	84.5
1425	1H	bPb-3984	84.6
1426	1H	bPb-1078	84.6
1427	1H	InDel1132	84.63
1428	1H	InDel1133	84.63
1429	1H	InDel1134	84.63
1430	1H	InDel1135	84.63
1431	1H	2_0921	84.63
1432	1H	3_0509	84.63
1433	1H	InDel1136	84.7
1434	1H	InDel1185	84.7
1435	1H	2_0625	84.7
1436	1H	2_0844	84.7
1437	1H	bPt-4966	85.6
1438	1H	bPb-3992	86.7
1439	1H	1_0149	87.13
1440	1H	1_0231	87.13
1441	1H	2_0021	87.13
1442	1H	2_0220	87.13
1443	1H	bPb-2363	87.13
1444	1H	bPb-9108	87.27
1445	1H	bPt-1741	87.27
1446	1H	ABC257	87.83
1447	1H	2_0221	89.51
1448	1H	3_0798	89.96
1449	1H	3_1526	89.96
1450	1H	InDel1137	90.38
1451	1H	1_0789	90.38
1452	1H	2_1392	90.38
1453	1H	3_1223	90.38
1454	1H	3_0014	90.81
1455	1H	3_0526	90.81
1456	1H	3_1025	90.81
1457	1H	3_1028	90.81
1458	1H	3_1029	90.81
1459	1H	3_1030	90.81
1460	1H	3_1031	90.81
1461	1H	InDel1138	90.81
1462	1H	bPt-3869	91.03
1463	1H	bPb-2063	91.83
1464	1H	bPb-6343	91.83
1465	1H	bPt-5672	91.83
1466	1H	bPt-6128	91.83
1467	1H	SCRI_RS_184784	92.026
1468	1H	BOPA1_3277-446	92.026
1469	1H	SCRI_RS_11615	92.026
1470	1H	JHI-Hv50k-2016-18006	92.026
1471	1H	JHI-Hv50k-2016-18032	92.026
1472	1H	JHI-Hv50k-2016-18042	92.026
1473	1H	JHI-Hv50k-2016-18043	92.026
1474	1H	SCRI_RS_160545	92.026
1475	1H	11_10275	92.026
1476	1H	JHI-Hv50k-2016-18068	92.026
1477	1H	JHI-Hv50k-2016-18132	92.026
1478	1H	JHI-Hv50k-2016-18133	92.026
1479	1H	SCRI_RS_147042	92.026
1480	1H	JHI-Hv50k-2016-18134	92.026
1481	1H	JHI-Hv50k-2016-18138	92.026
1482	1H	JHI-Hv50k-2016-18139	92.026
1483	1H	JHI-Hv50k-2016-18141	92.026
1484	1H	JHI-Hv50k-2016-18142	92.026
1485	1H	JHI-Hv50k-2016-18149	92.026
1486	1H	11_10597	92.026
1487	1H	JHI-Hv50k-2016-18158	92.026
1488	1H	JHI-Hv50k-2016-18159	92.026
1489	1H	JHI-Hv50k-2016-18160	92.026
1490	1H	JHI-Hv50k-2016-18163	92.026
1491	1H	11_20514	92.026
1492	1H	JHI-Hv50k-2016-18164	92.026
1493	1H	SCRI_RS_187264	92.026
1494	1H	JHI-Hv50k-2016-18180	92.026
1495	1H	JHI-Hv50k-2016-18188	92.026
1496	1H	JHI-Hv50k-2016-18206	92.026
1497	1H	JHI-Hv50k-2016-18209	92.026
1498	1H	JHI-Hv50k-2016-18211	92.026
1499	1H	JHI-Hv50k-2016-18214	92.026
1500	1H	JHI-Hv50k-2016-18239	92.026
1501	1H	JHI-Hv50k-2016-18243	92.026
1502	1H	JHI-Hv50k-2016-18338	92.026
1503	1H	JHI-Hv50k-2016-18354	92.026
1504	1H	JHI-Hv50k-2016-18360	92.026
1505	1H	JHI-Hv50k-2016-18373	92.026
1506	1H	JHI-Hv50k-2016-18380	92.026
1507	1H	JHI-Hv50k-2016-18381	92.026
1508	1H	JHI-Hv50k-2016-18382	92.026
1509	1H	JHI-Hv50k-2016-18385	92.026
1510	1H	JHI-Hv50k-2016-18386	92.026
1511	1H	JHI-Hv50k-2016-18400	92.026
1512	1H	JHI-Hv50k-2016-18401	92.026
1513	1H	SCRI_RS_141140	92.276
1514	1H	SCRI_RS_214559	92.276
1515	1H	SCRI_RS_183171	92.276
1516	1H	bPb-5014	92.33
1517	1H	bPb-5198	92.33
1518	1H	bPb-8081	92.33
1519	1H	bPt-1505	92.33
1520	1H	bPt-7875	92.33
1521	1H	bPt-8813	92.33
1522	1H	BCD265c	92.33
1523	1H	BCD808a	92.33
1524	1H	CDO669b	92.33
1525	1H	JHI-Hv50k-2016-18410	93.056
1526	1H	JHI-Hv50k-2016-18411	93.056
1527	1H	JHI-Hv50k-2016-18413	93.056
1528	1H	11_21134	93.056
1529	1H	cMWG733	93.2
1530	1H	bPb-8453	94.6
1531	1H	InDel1139	94.6
1532	1H	1_0905	94.63
1533	1H	2_0140	94.74
1534	1H	2_1317	95.34
1535	1H	bPb-0617	95.7
1536	1H	bPb-8935	95.7
1537	1H	bPt-0534	95.7
1538	1H	bPt-2693	95.7
1539	1H	bPt-8800	95.7
1540	1H	BCD304	95.7
1541	1H	InDel1140	95.76
1542	1H	InDel1141	95.76
1543	1H	1_0729	95.76
1544	1H	1_1116	95.76
1545	1H	2_0959	95.76
1546	1H	2_1478	95.76
1547	1H	3_0257	95.76
1548	1H	bPb-3384	95.76
1549	1H	X7SGLOB	96.5
1550	1H	InDel1186	97.67
1551	1H	bPt-5002	98.2
1552	1H	bPb-0092	99.8
1553	1H	bPb-2240	99.8
1554	1H	AtpbA	99.8
1555	1H	ABG702	99.88
1556	1H	SCRI_RS_199179	99.941
1557	1H	SCRI_RS_132461	99.941
1558	1H	SCRI_RS_199178	99.941
1559	1H	SCRI_RS_9480	99.941
1560	1H	JHI-Hv50k-2016-18514	99.941
1561	1H	JHI-Hv50k-2016-18529	100.131
1562	1H	JHI-Hv50k-2016-18530	100.131
1563	1H	JHI-Hv50k-2016-18696	100.911
1564	1H	JHI-Hv50k-2016-18697	100.911
1565	1H	11_11293	100.911
1566	1H	JHI-Hv50k-2016-18712	100.911
1567	1H	JHI-Hv50k-2016-18720	100.911
1568	1H	JHI-Hv50k-2016-18721	100.911
1569	1H	JHI-Hv50k-2016-18725	100.911
1570	1H	JHI-Hv50k-2016-18726	100.911
1571	1H	JHI-Hv50k-2016-18729	100.911
1572	1H	12_10491	100.911
1573	1H	JHI-Hv50k-2016-18735	100.911
1574	1H	JHI-Hv50k-2016-18745	100.911
1575	1H	JHI-Hv50k-2016-18747	100.911
1576	1H	JHI-Hv50k-2016-18760	100.911
1577	1H	JHI-Hv50k-2016-18762	100.911
1578	1H	JHI-Hv50k-2016-18776	100.911
1579	1H	JHI-Hv50k-2016-18779	100.911
1580	1H	JHI-Hv50k-2016-18780	100.911
1581	1H	JHI-Hv50k-2016-18793	100.911
1582	1H	JHI-Hv50k-2016-18797	100.911
1583	1H	JHI-Hv50k-2016-18883	100.911
1584	1H	JHI-Hv50k-2016-18885	100.911
1585	1H	JHI-Hv50k-2016-18833	101.311
1586	1H	JHI-Hv50k-2016-18889	101.311
1587	1H	JHI-Hv50k-2016-18940	101.311
1588	1H	JHI-Hv50k-2016-18950	101.311
1589	1H	GBMS053	101.53
1590	1H	JHI-Hv50k-2016-19014	101.701
1591	1H	JHI-Hv50k-2016-19160	101.701
1592	1H	JHI-Hv50k-2016-19169	101.701
1593	1H	JHI-Hv50k-2016-19198	101.701
1594	1H	JHI-Hv50k-2016-19217	101.701
1595	1H	JHI-Hv50k-2016-19255	101.701
1596	1H	JHI-Hv50k-2016-19261	101.701
1597	1H	JHI-Hv50k-2016-19267	101.701
1598	1H	11_10526	101.701
1599	1H	JHI-Hv50k-2016-19311	101.701
1600	1H	12_31467	101.701
1601	1H	JHI-Hv50k-2016-19334	101.701
1602	1H	JHI-Hv50k-2016-19345	101.701
1603	1H	JHI-Hv50k-2016-19396	101.701
1604	1H	JHI-Hv50k-2016-19484	101.701
1605	1H	JHI-Hv50k-2016-19489	101.701
1606	1H	JHI-Hv50k-2016-19505	101.701
1607	1H	12_30683	101.701
1608	1H	JHI-Hv50k-2016-19512	101.701
1609	1H	JHI-Hv50k-2016-19518	101.701
1610	1H	JHI-Hv50k-2016-19521	101.701
1611	1H	JHI-Hv50k-2016-19531	101.701
1612	1H	JHI-Hv50k-2016-19669	101.701
1613	1H	JHI-Hv50k-2016-19675	101.701
1614	1H	JHI-Hv50k-2016-19699	101.701
1615	1H	JHI-Hv50k-2016-19711	101.701
1616	1H	JHI-Hv50k-2016-19718	101.701
1617	1H	JHI-Hv50k-2016-19743	101.701
1618	1H	JHI-Hv50k-2016-19938	101.701
1619	1H	JHI-Hv50k-2016-19943	101.701
1620	1H	JHI-Hv50k-2016-19959	101.701
1621	1H	JHI-Hv50k-2016-19966	101.701
1622	1H	SCRI_RS_221759	101.984
1623	1H	BOPA1_2265-363	102.23
1624	1H	BOPA2_12_31467	102.479
1625	1H	SCRI_RS_151764	102.479
1626	1H	BOPA1_8166-525	102.48
1627	1H	SCRI_RS_182631	102.48
1628	1H	SCRI_RS_188937	102.48
1629	1H	BOPA2_12_30683	102.48
1630	1H	BOPA1_3710-852	102.48
1631	1H	SCRI_RS_160916	102.723
1632	1H	BOPA2_12_30796	102.723
1633	1H	BOPA1_ABC02639-1-4-370	102.723
1634	1H	BOPA1_ConsensusGBS0342-1	102.723
1635	1H	SCRI_RS_82327	102.723
1636	1H	BOPA1_3444-1044	102.723
1637	1H	SCRI_RS_85918	102.723
1638	1H	BOPA2_12_10235	102.723
1639	1H	SCRI_RS_193640	102.723
1640	1H	BOPA1_3217-929	102.723
1641	1H	SCRI_RS_17924	102.723
1642	1H	SCRI_RS_139785	102.723
1643	1H	BOPA2_12_31208	102.723
1644	1H	SCRI_RS_149726	102.723
1645	1H	BOPA1_7090-1260	102.723
1646	1H	BOPA2_12_10300	102.723
1647	1H	BOPA1_8613-278	102.723
1648	1H	11_10957	102.723
1649	1H	12_11301	102.723
1650	1H	12_10235	102.723
1651	1H	JHI-Hv50k-2016-20069	102.723
1652	1H	JHI-Hv50k-2016-20076	102.723
1653	1H	SCRI_RS_85917	102.723
1654	1H	11_20855	102.723
1655	1H	12_30796	102.723
1656	1H	JHI-Hv50k-2016-20391	102.723
1657	1H	JHI-Hv50k-2016-20414	102.723
1658	1H	JHI-Hv50k-2016-20419	102.723
1659	1H	11_11478	102.723
1660	1H	JHI-Hv50k-2016-20488	102.723
1661	1H	JHI-Hv50k-2016-20498	102.723
1662	1H	JHI-Hv50k-2016-20512	102.723
1663	1H	JHI-Hv50k-2016-20549	102.723
1664	1H	JHI-Hv50k-2016-20585	102.723
1665	1H	11_10470	102.723
1666	1H	JHI-Hv50k-2016-20590	102.723
1667	1H	JHI-Hv50k-2016-20636	102.723
1668	1H	JHI-Hv50k-2016-20684	102.723
1669	1H	JHI-Hv50k-2016-20692	102.723
1670	1H	JHI-Hv50k-2016-20725	102.723
1671	1H	12_30438	102.723
1672	1H	12_10159	102.723
1673	1H	12_30436	102.723
1674	1H	12_30762	102.723
1675	1H	JHI-Hv50k-2016-21026	102.723
1676	1H	11_20757	102.723
1677	1H	JHI-Hv50k-2016-22829	102.723
1678	1H	JHI-Hv50k-2016-22836	102.723
1679	1H	JHI-Hv50k-2016-22858	102.723
1680	1H	JHI-Hv50k-2016-22869	102.723
1681	1H	JHI-Hv50k-2016-22875	102.723
1682	1H	JHI-Hv50k-2016-22927	102.723
1683	1H	JHI-Hv50k-2016-23022	102.723
1684	1H	JHI-Hv50k-2016-23041	102.723
1685	1H	JHI-Hv50k-2016-23064	102.723
1686	1H	11_20427	102.723
1687	1H	JHI-Hv50k-2016-23106	102.723
1688	1H	JHI-Hv50k-2016-23109	102.723
1689	1H	12_30562	102.723
1690	1H	11_20698	102.723
1691	1H	12_30043	102.723
1692	1H	JHI-Hv50k-2016-23277	102.723
1693	1H	12_10300	102.723
1694	1H	JHI-Hv50k-2016-23330	102.723
1695	1H	11_11287	102.723
1696	1H	JHI-Hv50k-2016-23368	102.723
1697	1H	JHI-Hv50k-2016-23394	102.723
1698	1H	11_21193	102.723
1699	1H	11_20260	102.723
1700	1H	12_30404	102.723
1701	1H	JHI-Hv50k-2016-23511	102.723
1702	1H	JHI-Hv50k-2016-23586	102.723
1703	1H	JHI-Hv50k-2016-23594	102.723
1704	1H	BOPA2_12_10159	102.962
1705	1H	SCRI_RS_149971	102.962
1706	1H	SCRI_RS_141511	102.962
1707	1H	BOPA2_12_30043	102.963
1708	1H	BOPA2_12_30404	102.963
1709	1H	SCRI_RS_213103	102.963
1710	1H	SCRI_RS_143927	102.963
1711	1H	BOPA2_12_30438	102.963
1712	1H	SCRI_RS_186830	102.963
1713	1H	BOPA1_ABC14148-1-1-177	102.963
1714	1H	SCRI_RS_189586	102.963
1715	1H	BOPA1_ABC11913-1-1-104	102.963
1716	1H	BOPA1_1866-866	102.963
1717	1H	SCRI_RS_124377	102.963
1718	1H	BOPA2_12_30562	102.963
1719	1H	JHI-Hv50k-2016-23640	102.963
1720	1H	JHI-Hv50k-2016-23694	102.963
1721	1H	JHI-Hv50k-2016-23706	102.963
1722	1H	JHI-Hv50k-2016-23721	102.963
1723	1H	JHI-Hv50k-2016-23727	102.963
1724	1H	JHI-Hv50k-2016-23754	102.963
1725	1H	11_20660	102.963
1726	1H	JHI-Hv50k-2016-23818	102.963
1727	1H	JHI-Hv50k-2016-23829	102.963
1728	1H	12_31208	102.963
1729	1H	JHI-Hv50k-2016-23940	102.963
1730	1H	JHI-Hv50k-2016-23975	102.963
1731	1H	JHI-Hv50k-2016-24013	102.963
1732	1H	JHI-Hv50k-2016-24165	102.963
1733	1H	JHI-Hv50k-2016-24433	102.963
1734	1H	JHI-Hv50k-2016-24596	102.963
1735	1H	JHI-Hv50k-2016-24600	102.963
1736	1H	JHI-Hv50k-2016-24624	102.963
1737	1H	JHI-Hv50k-2016-24633	102.963
1738	1H	JHI-Hv50k-2016-24648	102.963
1739	1H	JHI-Hv50k-2016-24838	102.963
1740	1H	JHI-Hv50k-2016-24851	102.963
1741	1H	SCRI_RS_132604	102.963
1742	1H	SCRI_RS_7197	102.963
1743	1H	JHI-Hv50k-2016-24939	102.963
1744	1H	JHI-Hv50k-2016-24990	102.963
1745	1H	JHI-Hv50k-2016-25001	102.963
1746	1H	SCRI_RS_236235	102.963
1747	1H	JHI-Hv50k-2016-25043	102.963
1748	1H	JHI-Hv50k-2016-25062	102.963
1749	1H	SCRI_RS_151874	102.963
1750	1H	JHI-Hv50k-2016-25140	102.963
1751	1H	12_30592	102.963
1752	1H	11_11484	102.963
1753	1H	JHI-Hv50k-2016-25364	102.963
1754	1H	JHI-Hv50k-2016-25378	102.963
1755	1H	JHI-Hv50k-2016-25399	102.963
1756	1H	SCRI_RS_138691	103.215
1757	1H	JHI-Hv50k-2016-25431	103.353
1758	1H	SCRI_RS_141598	103.353
1759	1H	12_31272	103.353
1760	1H	JHI-Hv50k-2016-25723	103.353
1761	1H	JHI-Hv50k-2016-25728	103.353
1762	1H	JHI-Hv50k-2016-26334	103.353
1763	1H	SCRI_RS_116685	103.353
1764	1H	JHI-Hv50k-2016-26344	103.353
1765	1H	SCRI_RS_158003	103.353
1766	1H	JHI-Hv50k-2016-26363	103.353
1767	1H	JHI-Hv50k-2016-26365	103.353
1768	1H	bPb-4902	103.4
1769	1H	ABG702a	103.4
1770	1H	BOPA2_12_30306	103.468
1771	1H	bPb-2565	103.7
1772	1H	JHI-Hv50k-2016-27829	104.133
1773	1H	JHI-Hv50k-2016-27837	104.133
1774	1H	11_10933	104.133
1775	1H	JHI-Hv50k-2016-27864	104.133
1776	1H	JHI-Hv50k-2016-27868	104.133
1777	1H	JHI-Hv50k-2016-27873	104.133
1778	1H	JHI-Hv50k-2016-27889	104.133
1779	1H	JHI-Hv50k-2016-27903	104.133
1780	1H	JHI-Hv50k-2016-27921	104.133
1781	1H	JHI-Hv50k-2016-27929	104.133
1782	1H	SCRI_RS_14834	104.133
1783	1H	JHI-Hv50k-2016-27941	104.133
1784	1H	JHI-Hv50k-2016-27948	104.133
1785	1H	JHI-Hv50k-2016-27954	104.133
1786	1H	JHI-Hv50k-2016-27961	104.133
1787	1H	JHI-Hv50k-2016-27968	104.133
1788	1H	JHI-Hv50k-2016-28014	104.133
1789	1H	JHI-Hv50k-2016-28052	104.133
1790	1H	JHI-Hv50k-2016-28053	104.133
1791	1H	JHI-Hv50k-2016-28056	104.133
1792	1H	JHI-Hv50k-2016-28062	104.133
1793	1H	JHI-Hv50k-2016-28073	104.133
1794	1H	SCRI_RS_161643	104.133
1795	1H	JHI-Hv50k-2016-28094	104.133
1796	1H	12_30710	104.133
1797	1H	JHI-Hv50k-2016-28123	104.133
1798	1H	JHI-Hv50k-2016-28125	104.133
1799	1H	JHI-Hv50k-2016-28138	104.133
1800	1H	JHI-Hv50k-2016-28171	104.133
1801	1H	JHI-Hv50k-2016-28209	104.133
1802	1H	JHI-Hv50k-2016-28210	104.133
1803	1H	JHI-Hv50k-2016-28218	104.133
1804	1H	JHI-Hv50k-2016-28251	104.133
1805	1H	JHI-Hv50k-2016-28314	104.133
1806	1H	JHI-Hv50k-2016-28315	104.133
1807	1H	JHI-Hv50k-2016-28331	104.133
1808	1H	JHI-Hv50k-2016-28380	104.133
1809	1H	12_10198	104.133
1810	1H	JHI-Hv50k-2016-28416	104.133
1811	1H	JHI-Hv50k-2016-28456	104.133
1812	1H	12_30343	104.133
1813	1H	JHI-Hv50k-2016-28482	104.133
1814	1H	JHI-Hv50k-2016-28497	104.133
1815	1H	JHI-Hv50k-2016-28505	104.133
1816	1H	JHI-Hv50k-2016-28631	104.133
1817	1H	JHI-Hv50k-2016-28635	104.133
1818	1H	JHI-Hv50k-2016-28716	104.133
1819	1H	JHI-Hv50k-2016-28720	104.133
1820	1H	JHI-Hv50k-2016-28721	104.133
1821	1H	JHI-Hv50k-2016-28732	104.133
1822	1H	JHI-Hv50k-2016-28733	104.133
1823	1H	JHI-Hv50k-2016-28734	104.133
1824	1H	JHI-Hv50k-2016-28743	104.133
1825	1H	JHI-Hv50k-2016-28745	104.133
1826	1H	JHI-Hv50k-2016-28763	104.133
1827	1H	JHI-Hv50k-2016-28765	104.133
1828	1H	11_21053	104.133
1829	1H	BOPA2_12_10938	104.201
1830	1H	BOPA1_5297-796	104.44
1831	1H	BOPA1_ABC10636-1-4-285	104.44
1832	1H	BOPA2_12_30243	104.44
1833	1H	SCRI_RS_17256	104.44
1834	1H	BOPA1_4793-777	104.44
1835	1H	BOPA1_3689-1101	104.44
1836	1H	BOPA2_12_30750	104.44
1837	1H	SCRI_RS_119743	104.44
1838	1H	SCRI_RS_148600	104.44
1839	1H	GBMS012	104.57
1840	1H	BOPA1_8743-197	104.678
1841	1H	BOPA2_12_11169	104.679
1842	1H	BOPA1_8717-244	104.679
1843	1H	SCRI_RS_153733	104.679
1844	1H	BOPA2_12_30522	104.679
1845	1H	SCRI_RS_167877	104.679
1846	1H	BOPA2_12_30786	104.679
1847	1H	BOPA2_12_30672	104.679
1848	1H	JHI-Hv50k-2016-29177	105.069
1849	1H	JHI-Hv50k-2016-29181	105.069
1850	1H	JHI-Hv50k-2016-29220	105.069
1851	1H	JHI-Hv50k-2016-29224	105.069
1852	1H	JHI-Hv50k-2016-265803	105.069
1853	1H	11_10768	105.069
1854	1H	JHI-Hv50k-2016-29236	105.069
1855	1H	JHI-Hv50k-2016-29255	105.069
1856	1H	JHI-Hv50k-2016-29259	105.069
1857	1H	JHI-Hv50k-2016-29271	105.069
1858	1H	JHI-Hv50k-2016-29272	105.069
1859	1H	JHI-Hv50k-2016-29288	105.069
1860	1H	JHI-Hv50k-2016-29301	105.069
1861	1H	11_21333	105.069
1862	1H	JHI-Hv50k-2016-29418	105.069
1863	1H	JHI-Hv50k-2016-29419	105.069
1864	1H	JHI-Hv50k-2016-29420	105.069
1865	1H	JHI-Hv50k-2016-29421	105.069
1866	1H	JHI-Hv50k-2016-29428	105.069
1867	1H	JHI-Hv50k-2016-29468	105.069
1868	1H	SCRI_RS_156506	105.069
1869	1H	JHI-Hv50k-2016-29481	105.069
1870	1H	JHI-Hv50k-2016-29504	105.069
1871	1H	JHI-Hv50k-2016-29539	105.069
1872	1H	JHI-Hv50k-2016-29552	105.069
1873	1H	JHI-Hv50k-2016-29574	105.069
1874	1H	JHI-Hv50k-2016-29600	105.069
1875	1H	JHI-Hv50k-2016-29605	105.069
1876	1H	bPb-0631	105.2
1877	1H	BOPA2_12_30348	105.442
1878	1H	SCRI_RS_1445	106.979
1879	1H	SCRI_RS_207335	106.979
1880	1H	SCRI_RS_193401	106.979
1881	1H	SCRI_RS_100503	107.215
1882	1H	SCRI_RS_165072	107.451
1883	1H	SCRI_RS_201072	107.451
1884	1H	bPb-8855	107.5
1885	1H	SCRI_RS_907	107.686
1886	1H	SCRI_RS_225107	107.686
1887	1H	SCRI_RS_207081	107.92
1888	1H	SCRI_RS_145305	108.151
1889	1H	ABC322B	109.3
1890	1H	3_1511	109.48
1891	1H	InDel1142	109.9
1892	1H	bPb-8082	109.91
1893	1H	InDel1143	109.91
1894	1H	SCRI_RS_229636	111.107
1895	1H	SCRI_RS_213455	111.107
1896	1H	SCRI_RS_152795	112.311
1897	1H	SCRI_RS_121978	112.311
1898	1H	SCRI_RS_179793	112.311
1899	1H	SCRI_RS_122216	112.311
1900	1H	SCRI_RS_211274	112.311
1901	1H	BOPA1_3845-1089	112.311
1902	1H	BOPA2_12_30821	112.311
1903	1H	11_10552	112.311
1904	1H	JHI-Hv50k-2016-30776	112.311
1905	1H	JHI-Hv50k-2016-30804	112.311
1906	1H	JHI-Hv50k-2016-30821	112.311
1907	1H	JHI-Hv50k-2016-30856	112.311
1908	1H	JHI-Hv50k-2016-30877	112.311
1909	1H	JHI-Hv50k-2016-30878	112.311
1910	1H	JHI-Hv50k-2016-30881	112.311
1911	1H	JHI-Hv50k-2016-30897	112.311
1912	1H	JHI-Hv50k-2016-30937	112.311
1913	1H	JHI-Hv50k-2016-30938	112.311
1914	1H	JHI-Hv50k-2016-30978	112.311
1915	1H	JHI-Hv50k-2016-30987	112.311
1916	1H	JHI-Hv50k-2016-30991	112.311
1917	1H	JHI-Hv50k-2016-31007	112.311
1918	1H	JHI-Hv50k-2016-31018	112.311
1919	1H	11_10176	112.311
1920	1H	JHI-Hv50k-2016-31075	112.311
1921	1H	SCRI_RS_192779	112.311
1922	1H	JHI-Hv50k-2016-31237	112.311
1923	1H	JHI-Hv50k-2016-31245	112.311
1924	1H	JHI-Hv50k-2016-31270	112.311
1925	1H	JHI-Hv50k-2016-31277	112.311
1926	1H	JHI-Hv50k-2016-31278	112.311
1927	1H	JHI-Hv50k-2016-31282	112.311
1928	1H	JHI-Hv50k-2016-31338	112.311
1929	1H	JHI-Hv50k-2016-31358	112.311
1930	1H	JHI-Hv50k-2016-31384	112.311
1931	1H	JHI-Hv50k-2016-31390	112.311
1932	1H	JHI-Hv50k-2016-31412	112.311
1933	1H	JHI-Hv50k-2016-31423	112.311
1934	1H	JHI-Hv50k-2016-31425	112.311
1935	1H	SCRI_RS_130666	112.311
1936	1H	JHI-Hv50k-2016-31529	112.311
1937	1H	JHI-Hv50k-2016-31535	112.311
1938	1H	SCRI_RS_236104	112.311
1939	1H	JHI-Hv50k-2016-31556	112.311
1940	1H	JHI-Hv50k-2016-31576	112.311
1941	1H	SCRI_RS_21483	112.311
1942	1H	JHI-Hv50k-2016-31584	112.311
1943	1H	JHI-Hv50k-2016-31591	112.311
1944	1H	JHI-Hv50k-2016-31595	112.311
1945	1H	SCRI_RS_182431	112.311
1946	1H	JHI-Hv50k-2016-31636	112.311
1947	1H	JHI-Hv50k-2016-31679	112.311
1948	1H	JHI-Hv50k-2016-31699	112.311
1949	1H	JHI-Hv50k-2016-31702	112.311
1950	1H	12_30753	112.311
1951	1H	JHI-Hv50k-2016-31785	112.311
1952	1H	JHI-Hv50k-2016-31771	112.701
1953	1H	JHI-Hv50k-2016-31799	112.701
1954	1H	JHI-Hv50k-2016-31801	112.701
1955	1H	JHI-Hv50k-2016-31802	112.701
1956	1H	JHI-Hv50k-2016-31803	112.701
1957	1H	JHI-Hv50k-2016-31804	112.701
1958	1H	JHI-Hv50k-2016-31807	112.701
1959	1H	JHI-Hv50k-2016-31808	112.701
1960	1H	JHI-Hv50k-2016-31809	112.701
1961	1H	JHI-Hv50k-2016-31811	112.701
1962	1H	JHI-Hv50k-2016-31813	112.701
1963	1H	JHI-Hv50k-2016-31814	112.701
1964	1H	JHI-Hv50k-2016-31822	112.701
1965	1H	JHI-Hv50k-2016-31832	112.701
1966	1H	JHI-Hv50k-2016-31835	112.701
1967	1H	12_10201	112.701
1968	1H	JHI-Hv50k-2016-31873	112.701
1969	1H	JHI-Hv50k-2016-31892	113.091
1970	1H	JHI-Hv50k-2016-31897	113.091
1971	1H	JHI-Hv50k-2016-31914	113.091
1972	1H	11_20095	113.091
1973	1H	JHI-Hv50k-2016-31948	113.091
1974	1H	JHI-Hv50k-2016-32022	113.091
1975	1H	JHI-Hv50k-2016-32030	113.091
1976	1H	JHI-Hv50k-2016-32095	113.091
1977	1H	JHI-Hv50k-2016-32153	113.091
1978	1H	JHI-Hv50k-2016-32222	113.091
1979	1H	JHI-Hv50k-2016-32372	113.091
1980	1H	JHI-Hv50k-2016-32383	113.091
1981	1H	JHI-Hv50k-2016-32385	113.091
1982	1H	JHI-Hv50k-2016-32394	113.091
1983	1H	JHI-Hv50k-2016-32395	113.091
1984	1H	SCRI_RS_118785	113.091
1985	1H	JHI-Hv50k-2016-32421	113.091
1986	1H	JHI-Hv50k-2016-32422	113.091
1987	1H	JHI-Hv50k-2016-32457	113.091
1988	1H	JHI-Hv50k-2016-32466	113.091
1989	1H	JHI-Hv50k-2016-32468	113.091
1990	1H	JHI-Hv50k-2016-32472	113.091
1991	1H	SCRI_RS_2945	113.091
1992	1H	JHI-Hv50k-2016-32488	113.091
1993	1H	JHI-Hv50k-2016-32539	113.091
1994	1H	JHI-Hv50k-2016-32545	113.091
1995	1H	JHI-Hv50k-2016-32546	113.091
1996	1H	JHI-Hv50k-2016-32560	113.091
1997	1H	JHI-Hv50k-2016-32562	113.091
1998	1H	JHI-Hv50k-2016-32572	113.091
[truncated: 23,267 more rows]

## Sheet: S4 Table
S4 Table. Genetic distance and number of markers for consensus map
Chromosome	Markers (no.)	Length (cM)	Marker density
1H	3130	153.284	20.4196
2H	4714	328.039	14.3702
3H	3783	195.529	19.3475
4H	2566	225.621	11.3731
5H	3965	226.974	17.469
6H	3328	321.244	10.3597
7H	3779	199.738	18.9198

## Sheet: S5 Table
S5 Table. Details of MQTL for yield and yield-related traits in barley
MQTL Name	Chr	Position/cM	Confidence interval/cM	CI/cM	Flanking marker	Physical interval/Mb	Num. of QTL	Traita
MQTL1H-1	1H	11.46	11.13 - 11.8	0.67	JHI-Hv50k-2016-8710 - SCRI_RS_113745	1.62 - 8.89	4	DTM, HI, GW, GA
MQTL1H-2	1H	19.75	18.88 - 20.73	1.85	bPb-2183 - 3_0876	11.47 - 14.74	10	HD, GNS, FD, DTM, GFP, TGW, GL, NS, PH
MQTL1H-3	1H	35.75	35.64 - 35.85	0.21	2_0427 - InDel1081	297.90 - 380.16	28	HD, PH, TGW, YD, SL, TN, SPL, GV, GNS, HI, GD
MQTL1H-4	1H	49.32	48.88 - 49.75	0.87	1_0440 - 1_0686	437.56 - 444.19	8	HD, SL, PH, DTM, YD
MQTL1H-5	1H	54.03	53.67 - 54.59	0.92	1_0006 - 2_0990	447.79 - 449.73	8	NSP, HD, PH, DTM, HI, TGW, SL
MQTL1H-6	1H	75.26	74.14 - 76.57	2.43	JHI-Hv50k-2016-15630 - 2_0125	22.43 - 24.14	8	YD, TGW, PH, HD, GA
MQTL1H-7	1H	86.94	86.66 - 87.22	0.56	bPb-3992 - bPb-9108	488.01 - 488.30	6	NSP, TGW, PH, YD, HD
MQTL1H-8	1H	120.29	117.85 - 122.73	4.88	bPb-8676 - JHI-Hv50k-2016-36201	435.27 - 502.06	6	HD, DTM, GNS, TGW, GW
MQTL1H-9	1H	128.76	126.99 - 130.54	3.55	MWG632B - 1_1496	505.78 - 512.90	5	FD, DTM, PH, GNS
MQTL1H-10	1H	135.16	135.11 - 135.21	0.1	GBM1461 - bPb-2260	512.54 - 513.02	29	NSSM, PH, HI, SL, GNS, HD, GA, TGW, NSP, GW, GL, YD, SNS,
MQTL2H-1	2H	41.43	26.08 - 56.78	30.7	SCRI_RS_13476 - SCRI_RS_158433	9.42 - 18.67	6	GL, GA, HD, BY, GL, TGW
MQTL2H-2	2H	72.9	70.27 - 75.53	5.26	JHI-Hv50k-2016-73500 - JHI-Hv50k-2016-73966	25.80 - 26.84	6	GFP, HI, TN, HD, SL
MQTL2H-3	2H	87.96	85.71 - 89.71	4	SCRI_RS_155612 - 2_1416	13.21 - 29.98	3	PH, TGW, GNSM
MQTL2H-4	2H	94.15	93.32 - 94.99	1.67	3_1534 - bPb-8354	17.33 - 19.64	4	HD, GL, GA, GNSM
MQTL2H-5	2H	98.07	97.75 - 98.4	0.65	BOPA2_12_10847 - SCRI_RS_110647	37.53 - 38.25	19	HD, HI, TGW, NSSM, YD, SL, TN, PH, GNS, GA
MQTL2H-6	2H	110.51	110.17 - 110.85	0.68	MWG858 - 2_1015	25.38 - 41.62	20	YD, HD, SNS, GNS, SL, PH, TN, TGW,
MQTL2H-7	2H	119.14	118.08 - 120.2	2.12	JHI-Hv50k-2016-79340 - InDel2037	48.71 - 48.99	11	GA, GL, GW, GWSM, HD, HI, PH, TGW
MQTL2H-8	2H	134.47	132.82 - 135.71	2.89	BOPA2_12_31474 - SCRI_RS_199898	93.05 - 93.37	83	BY, DTM, FD, GA, GDE, GFR, GL, GNS, GV, GWS, GWSM, HD, HI, NS, NSP, NSSM, PH, SL, SNS, TGW, TN, YD
MQTL2H-9	2H	139.54	138.85 - 140.24	1.39	1_1449 - 3_0746	555.97 - 558.85	19	GWP, HI, TN, GNS, TGW, SL, GW, HD, GL, GA
MQTL2H-10	2H	148.04	147.44 - 148.51	1.07	BOPA2_12_31394 - 1_1214	550.59 - 567.09	26	FSN, GA, GL, GNP, GNS, GW, HD, NS, PH, SL, TGW, YD
MQTL2H-11	2H	155.44	155.25 - 155.63	0.38	GBM1062 - InDel2087	554.54 - 561.86	9	GNP, YD, TGW, GNSM, SD, GL, GA
MQTL2H-12	2H	161.42	160.72 - 161.58	0.86	JHI-Hv50k-2016-106572 - JHI-Hv50k-2016-106776	568.41 - 568.59	15	NSP, GNS, GNSM, TN, PH, SL, YD, HI, GL, GA, TGW
MQTL2H-13	2H	182.43	182.25 - 183.31	1.06	1_1383 - 2_0293	646.40 - 647.48	37	BY, DTM, GA, GDE, GL, GNS, GNSM, GW, HD, HI, NSP, PH, SL, TGW, TN, YD
MQTL2H-14	2H	212.39	205.59 - 219.19	13.6	SCRI_RS_157053 - BOPA1_1635-691	593.73 - 601.46	5	GL, GA, TGW
MQTL2H-15	2H	240.06	239.73 - 240.4	0.67	JHI-Hv50k-2016-115933 - SCRI_RS_147203	607.23 - 608.21	4	YD, GNSM, TGW, SL
MQTL2H-16	2H	256.73	255.42 - 258.05	2.63	JHI-Hv50k-2016-120770 - SCRI_RS_144379	618.32 - 618.67	9	GWS, GWP, SL, YD, HI, GW, TGW
MQTL2H-17	2H	275.67	274.29 - 277.06	2.77	JHI-Hv50k-2016-128509 - JHI-Hv50k-2016-130920	631.41 - 635.00	6	PH, HD, GL, GW, GA
MQTL2H-18	2H	310.54	308.85 - 312.23	3.38	JHI-Hv50k-2016-141906 - JHI-Hv50k-2016-142905	654.56 - 656.76	6	GWS, GNS, SNS, GW, GNSM, TGW
MQTL3H-1	3H	0.26	0.06 - 0.59	0.53	2_0175 - 3_1448	2.55 - 18.85	8	SL, HD, TGW, SNS, YD
MQTL3H-2	3H	22.12	21.61 - 22.64	1.03	JHI-Hv50k-2016-164364 - JHI-Hv50k-2016-164450	37.90 - 39.91	20	HD, YD, PH, DTM, TN, BY, HI, GNSM, TGW, GL
MQTL3H-3	3H	45.58	45.34 - 45.75	0.41	3_0088 - 3_1275	453.39 - 498.12	36	BY, DTM, GDE, GWS, HI, HD, NS, NSSM, PH, SL, TGW, TN, YD
MQTL3H-4	3H	49.91	49.24 - 50.59	1.35	3_0663 - 3_0180	523.84 - 548.46	15	BY, FD, GA, GL, GW, HD, PH, TGW, YD
MQTL3H-5	3H	61.14	61.09 - 61.19	0.1	2_1341 - 3_1220	556.05 - 558.45	13	DTM, FD, GFP, GWSM, HI, PH, SL, TGW, YD
MQTL3H-6	3H	71.13	70.24 - 72.02	1.78	JHI-Hv50k-2016-196481 - SCRI_RS_136937	525.77 - 527.98	10	GV, HD, PH, SPL, TGW, YD
MQTL3H-7	3H	77.57	76.8 - 78.38	1.58	SCRI_RS_192761 - 2_0933	533.00 - 582.07	8	GNS, HD, PH, SL, SNS, YD
MQTL3H-8	3H	81.33	80.47 - 82.19	1.72	BOPA1_6302-250 - SCRI_RS_120503	542.04 - 543.23	3	DTM, HD, PH
MQTL3H-9	3H	93.83	92.96 - 94.47	1.51	2_1263 - InDel3133	594.74 - 601.73	15	BY, GW, HD, NSSM, PH, TGW, YD
MQTL3H-10	3H	100.78	100.47 - 101.09	0.62	1_0014 - 2_1267	607.50 - 610.21	4	GL, TGW, YD
MQTL3H-11	3H	108.88	107.29 - 110.47	3.18	JHI-Hv50k-2016-204510 - 1_0039	561.06 - 620.30	12	GA, GL, GNS, GWP, GW, HD, PH, SL, TGW, TN
MQTL3H-12	3H	123.17	120.95 - 125.39	4.44	SCRI_RS_202428 - JHI-Hv50k-2016-211251	580.36 - 584.44	6	GA, GL, GW, HI, PH
MQTL3H-13	3H	172.44	169.13 - 175.75	6.62	JHI-Hv50k-2016-223086 - BOPA1_ConsensusGBS0632-3	611.22 - 611.82	3	GL, PH, SNS
MQTL4H-1	4H	3.65	0.00 - 14.55	14.55	SCRI_RS_32890 - SCRI_RS_145228	0.41 - 6.41	4	GA, GNS, TGW
MQTL4H-2	4H	51.06	42.9 - 59.21	16.31	BOPA1_8724-1282 - SCRI_RS_127657	10.26 - 13.21	6	GL, GNS,GWS, GW
MQTL4H-3	4H	80.29	80.06 - 80.52	0.46	SCRI_RS_6956 - JHI-Hv50k-2016-232968	24.12 - 27.55	7	BY, GA, GNS, GW, TGW, TN
MQTL4H-4	4H	92.85	92.81 - 92.86	0.05	1_1114 - 3_1435	440.17 - 454.32	35	DTM, GNS, GV, GWS, GW, HI, HD, NSSM, PH, SL, TGW, TN, YD,
MQTL4H-5	4H	101.95	101.34 - 102.56	1.22	JHI-Hv50k-2016-251605 - JHI-Hv50k-2016-254266	506.66 - 526.69	14	BY, GA, GNSM, GNS, GWS, GW, PH, SL, SNS, YD
MQTL4H-6	4H	111.78	109.83 - 112.84	3.01	SCRI_RS_119486 - JHI-Hv50k-2016-259161	550.28 - 557.36	4	NSSM, PH, SL, TGW
MQTL4H-7	4H	117.83	116.58 - 119.07	2.49	bPb-1999 - JHI-Hv50k-2016-261129	567.08 - 572.49	2	HD, TGW
MQTL4H-8	4H	126.75	126.36 - 127.13	0.77	EBmac0701 - 1_1228	580.93 - 583.45	23	BY, FSN, GNS, GWS, HI, HD, NSSM, PH, TGW, YD
MQTL4H-9	4H	131.59	130.71 - 132.47	1.76	InDel4139 - InDel4145	589.32 - 591.62	2	FD, SL
MQTL4H-10	4H	148.34	147.69 - 148.98	1.29	3_0429 - JHI-Hv50k-2016-262214	571.71 - 572.18	26	BY, GFP, GL, GWS, HI, HD, NOS, NSSM, PH, SL, TGW, TN, YD
MQTL4H-11	4H	163.06	158.5 - 167.61	9.11	SCRI_RS_168399 - SCRI_RS_193252	576.48 - 584.76	3	HD, PH
MQTL4H-12	4H	192.06	185.14 - 198.97	13.83	JHI-Hv50k-2016-267912 - JHI-Hv50k-2016-270157	591.67 - 597.83	3	GA, GL, GW
MQTL4H-13	4H	221.38	212.96 - 229.81	16.85	BOPA2_12_11235 - JHI-Hv50k-2016-275454	597.08 - 606.93	3	GA, TGW
MQTL5H-1	5H	9.72	8.89 - 10.56	1.67	JHI-Hv50k-2016-277985 - JHI-Hv50k-2016-278267	2.65 - 3.42	5	GA, GNS, GW, SD, TN
MQTL5H-2	5H	37.72	36.26 - 39.19	2.93	JHI-Hv50k-2016-280835 - bPb-2460	7.63 - 8.39	3	GD, SL, YD
MQTL5H-3	5H	82.86	78.52 - 87.21	8.69	JHI-Hv50k-2016-286229 - JHI-Hv50k-2016-306588	23.69 - 423.98	7	GA, GL, GW
MQTL5H-4	5H	124.4	122.5 - 126.3	3.8	InDel5020 - InDel5027	12.27 - 22.18	4	GYP, PH, TGW, YD
MQTL5H-5	5H	133.58	133.58 - 133.59	0.01	1_0106 - Bmag0323	232.72 - 387.24	39	BY, DTM, GFP, GL, GNP, GNS, GT, GW, GYP, HD, NSP, NSSM, PH, TGW, YD
MQTL5H-6	5H	153.38	152.78 - 153.97	1.19	bPb-4905 - 3_1342	472.71 - 488.97	6	GW, HD, PH, TGW, YD
MQTL5H-7	5H	157.92	157.9 - 157.94	0.04	bPb-6643 - 1_0477	498.52 - 500.26	18	BY, GV, GWP, GW, HI, HD, NS, SL, TGW, YD
MQTL5H-8	5H	161.11	160.95 - 161.26	0.31	3_0222 - 1_0845	532.48 - 532.95	28	DTM, GWS, GW, HI, HD, PH, SL, TGW, TN, YD
MQTL5H-9	5H	180.87	180.54 - 181.2	0.66	JHI-Hv50k-2016-317209 - bPb-8070	489.46 - 564.49	8	DTM, GA, GNS, HD, PH, SL
MQTL5H-10	5H	206.77	205.74 - 207.8	2.06	JHI-Hv50k-2016-320615 - JHI-Hv50k-2016-321134	496.51 - 498.29	6	HD, TGW, YD
MQTL5H-11	5H	224.57	224.29 - 224.85	0.56	SCRI_RS_196437 - JHI-Hv50k-2016-357324	510.75 - 570.84	22	GA, GL, GNSM, GW, HI, HD, SL, TGW, TN, YD
MQTL6H-1	6H	4.24	2.21 - 6.27	4.06	JHI-Hv50k-2016-371461 - JHI-Hv50k-2016-372829	8.19 - 9.86	2	GNS, HI
MQTL6H-2	6H	12.63	11.46 - 13.8	2.34	JHI-Hv50k-2016-373942 - JHI-Hv50k-2016-374189	12.78 - 13.34	7	GW, HD, NSP, PH, TGW, YD
MQTL6H-3	6H	37.22	35.89 - 38.55	2.66	JHI-Hv50k-2016-378195 - JHI-Hv50k-2016-379238	19.70 - 23.00	5	TGW, TN
MQTL6H-4	6H	55.21	53.95 - 56.47	2.52	JHI-Hv50k-2016-381548 - InDel6037	30.95 - 34.99	10	GNS, GW, PH, SL, SNS, TGW
MQTL6H-5	6H	66.75	66.35 - 67.16	0.81	1_0591 - 1_0187	224.94 - 412.48	43	DTM, FSN, GYP, HI, HD, NSSM, PH, SL, TGW, YD
MQTL6H-6	6H	74.71	74.35 - 75.06	0.71	JHI-Hv50k-2016-389684 - SCRI_RS_162760	91.27 - 221.08	17	GA, GD, GL, GNS, GT, GW, HI, HD, PH, SL, YD
MQTL6H-7	6H	91.07	89.11 - 93.02	3.91	SCRI_RS_219632 - SCRI_RS_165594	464.20 - 490.08	12	GDE, GNSM, GW, NSSM, TGW, TN
MQTL6H-8	6H	126.97	125.43 - 128.5	3.07	3_0100 - bPb-9154	550.95 - 554.19	5	GL, GV, HD, TGW
MQTL6H-9	6H	161.92	159.83 - 164.01	4.18	JHI-Hv50k-2016-416765 - SCRI_RS_187841	521.20 - 527.39	3	GW, SL
MQTL7H-1	7H	56.96	56.89 - 57.03	0.14	bPb-3461 - bPb-7993	3.12 - 4.65	6	DTM, GL, GNS, PH, SNS
MQTL7H-2	7H	67.76	67.26 - 68.25	0.99	HVM04 - 2_0722	17.59 - 40.27	10	DTM, FD, GA, GFP, HD, TGW, TN, YD
MQTL7H-3	7H	79.67	78.36 - 80.97	2.61	JHI-Hv50k-2016-459932 - JHI-Hv50k-2016-460500	42.65 - 44.15	17	BY, FD, GNSM, GNS, GWP, GYP, HI, HD, PH, SL, SNS, TGW, TN, YD
MQTL7H-4	7H	91.3	91.03 - 91.56	0.53	2_0165 - JHI-Hv50k-2016-461918	50.45 - 50.46	14	BY, DTM, GA, GL, GNS, HD, NSP, PH, SL, YD
MQTL7H-5	7H	112.98	111.74 - 114.23	2.49	SCRI_RS_96550 - SCRI_RS_108830	91.79 - 137.7	22	GA, GL, GNSM, GWP, HD, PH, SL, TGW, TN
MQTL7H-6	7H	123.26	123.26 - 123.27	0.01	2_1300 - InDel7063	431.87 - 448.12	29	BY, FD, GA, GD, GL, GNS, GW, HD, PH, SL, SNS, TGW, YD
MQTL7H-7	7H	130.32	130.27 - 130.37	0.1	SCRI_RS_162972 - JHI-Hv50k-2016-511983	610.18 - 614.80	17	GA, GL, GNSM, GWS, GW, HD, PH, TGW, YD
MQTL7H-8	7H	137.57	136.12 - 139.01	2.89	JHI-Hv50k-2016-515883 - InDel7089	575.54 - 621.79	9	GNS, GP, HI, HD, PH, SL, TGW, YD
MQTL7H-9	7H	158.22	157.24 - 159.2	1.96	InDel7106 - 2_0354	596.49 - 599.21	2	GNS, PH
MQTL7H-10	7H	172.33	170.12 - 174.54	4.42	bPb-7153 - Bmac0035	607.78 - 613.06	5	HD, PH, TGW, YD
MQTL7H-11	7H	185.78	184.65 - 187.81	3.16	GBM1017 - E35M54-180	611.24 - 619.78	7	GWS, HD, NSP, PH, TGW, YD
a BY biomass yield, DTM days to maturity, FD flowering date, FSN fertile spike number, GA grain area, GD grain diameter, GDE grain density, GFP grain filling period, GFR grain filling rate, GL grain length, GNP grain number per plant, GNS grain number per spike, GNSM grain number per square meter, GP grain perimeter, GT grain thickness, GV grain volume, GW grain width, GWP grain weight per plant,…
Bold MQTL indicates the HcMQTL region

## Sheet: S6 Table
S6 Table. Comparison of MQTLs with important marker-trait associations (MTAs) in previous GWAS for yield and related traits in barley
Reference	MTAa	Chromosome	Physical position (bp)	MQTLs
[1]	SCRI_RS_165792	1H	8352810	MQTL1H-1
[1]	SCRI_RS_149094	1H	512539298	MQTL1H-9
[1]	SCRI_RS_141322	1H	510058023	MQTL1H-9
[1]	SCRI_RS_170857	1H	511133779	MQTL1H-9
[2]	SCRI_RS_152464	1H	12442656	MQTL1H-2
[3]	BOPA1_7372_1253	1H	7228966	MQTL1H-1
[3]	SCRI_RS_222250	1H	8875315	MQTL1H-1
[3]	SCRI_RS_130600	1H	11796909	MQTL1H-2
[3]	SCRI_RS_141877	1H	13727327	MQTL1H-2
[3]	BOPA2_12_30948	1H	13470348	MQTL1H-2
[3]	BOPA1_3751_1136	1H	22567867	MQTL1H-6
[3]	BOPA1_2036_1027	1H	438819782	MQTL1H-4
[3]	BOPA2_12_30742	1H	441669561	MQTL1H-4
[3]	BOPA1_713_972	1H	449500007	MQTL1H-5
[3]	SCRI_RS_156208	1H	449213943	MQTL1H-5
[3]	SCRI_RS_187051	1H	512480345	MQTL1H-9
[4]	SCRI_RS_124234	1H	2106384	MQTL1H-1
[4]	SCRI_RS_60145	1H	4184290	MQTL1H-1
[4]	11_21174	1H	7137635	MQTL1H-1
[4]	SCRI_RS_162524	1H	6981507	MQTL1H-1
[4]	SCRI_RS_184274	1H	7944100	MQTL1H-1
[4]	SCRI_RS_116548	1H	24027749	MQTL1H-6
[4]	SCRI_RS_188218	1H	510595262	MQTL1H-9
[4]	SCRI_RS_231267	1H	512692382	MQTL1H-9, MQTL1H-10
[4]	SCRI_RS_138629	1H	507661381	MQTL1H-9
[4]	SCRI_RS_196025	1H	507383151	MQTL1H-9
[4]	SCRI_RS_165600	1H	510470686	MQTL1H-9
[4]	SCRI_RS_106140	1H	512240015	MQTL1H-9
[4]	SCRI_RS_147318	1H	510414373	MQTL1H-9
[5]	11_21373	1H	509511424	MQTL1H-9
[5]	11_10396	1H	511924174	MQTL1H-9
[6]	SCRI_RS_153450	1H	506290267	MQTL1H-9
[7]	JHI-Hv50k-2016-9160	1H	8484233	MQTL1H-1
[7]	S1H_8484605	1H	8484605	MQTL1H-1
[7]	JHI-Hv50k-2016-9232	1H	8586441	MQTL1H-1
[7]	S1H_11815454	1H	11815454	MQTL1H-2
[7]	S1H_507983244	1H	507983244	MQTL1H-9
[8]		1H	511733587	MQTL1H-9
[9]	BOPA2_12_11011	1H	6144483	MQTL1H-1
[9]	BOPA1_10922_503	1H	13590934	MQTL1H-2
[9]	SCRI_RS_10956	1H	509185874	MQTL1H-9
[9]	BOPA1_4456_443	1H	4657144	MQTL1H-1
[9]	SCRI_RS_141322	1H	510058023	MQTL1H-9
[10]	chr1H_441140587	1H	441140587	MQTL1H-4
[10]	chr1H_507665468	1H	507665468	MQTL1H-9
[10]	chr1H_508046916	1H	508046916	MQTL1H-9
[10]	chr1H_508046970	1H	508046970	MQTL1H-9
[10]	chr1H_508264492	1H	508264492	MQTL1H-9
[10]	chr1H_508264503	1H	508264503	MQTL1H-9
[10]	chr1H_508264532	1H	508264532	MQTL1H-9
[10]	chr1H_508288889	1H	508288889	MQTL1H-9
[10]	chr1H_508367898	1H	508367898	MQTL1H-9
[10]	chr1H_508368718	1H	508368718	MQTL1H-9
[10]	chr1H_508368947	1H	508368947	MQTL1H-9
[10]	chr1H_508553517	1H	508553517	MQTL1H-9
[10]	chr1H_508553578	1H	508553578	MQTL1H-9
[10]	chr1H_508665847	1H	508665847	MQTL1H-9
[10]	chr1H_508698044	1H	508698044	MQTL1H-9
[10]	chr1H_508698073	1H	508698073	MQTL1H-9
[10]	chr1H_508905131	1H	508905131	MQTL1H-9
[10]	chr1H_508905181	1H	508905181	MQTL1H-9
[10]	chr1H_508983212	1H	508983212	MQTL1H-9
[10]	chr1H_508983227	1H	508983227	MQTL1H-9
[10]	chr1H_508983236	1H	508983236	MQTL1H-9
[10]	chr1H_509164187	1H	509164187	MQTL1H-9
[10]	chr1H_509164247	1H	509164247	MQTL1H-9
[10]	chr1H_509223302	1H	509223302	MQTL1H-9
[10]	chr1H_509223504	1H	509223504	MQTL1H-9
[10]	chr1H_509223557	1H	509223557	MQTL1H-9
[10]	chr1H_509553732	1H	509553732	MQTL1H-9
[10]	chr1H_509553740	1H	509553740	MQTL1H-9
[10]	chr1H_509553741	1H	509553741	MQTL1H-9
[10]	chr1H_509584401	1H	509584401	MQTL1H-9
[10]	chr1H_509683117	1H	509683117	MQTL1H-9
[10]	chr1H_509766058	1H	509766058	MQTL1H-9
[10]	chr1H_509818585	1H	509818585	MQTL1H-9
[10]	chr1H_509818593	1H	509818593	MQTL1H-9
[10]	chr1H_509818626	1H	509818626	MQTL1H-9
[10]	chr1H_509818666	1H	509818666	MQTL1H-9
[10]	chr1H_509818675	1H	509818675	MQTL1H-9
[10]	chr1H_509818940	1H	509818940	MQTL1H-9
[10]	chr1H_509846460	1H	509846460	MQTL1H-9
[10]	chr1H_510073320	1H	510073320	MQTL1H-9
[10]	chr1H_510966610	1H	510966610	MQTL1H-9
[10]	chr1H_511652003	1H	511652003	MQTL1H-9
[10]	chr1H_511719576	1H	511719576	MQTL1H-9
[10]	chr1H_512408524	1H	512408524	MQTL1H-9
[11]	SCRI_RS_159201	1H	437572454	MQTL1H-4
[12]	3254995-48	1H	507203218	MQTL1H-9
[12]	3260178-52	1H	507630341	MQTL1H-9
[12]	3432431-28	1H	507146812	MQTL1H-9
[12]	3255057-30	1H	507543799	MQTL1H-9
[12]	3259831-67	1H	508778158	MQTL1H-9
[13]	3918801-120	1H	512690373	MQTL1H-9, MQTL1H-10
[14]	11_21366	2H	34201760	MQTL2H-6
[1]	BK_16	2H	29124274	MQTL2H-3, MQTL2H-6
[1]	SCRI_RS_221784	2H	634627347	MQTL2H-17
[1]	BOPA2_12_10502	2H	13236398	MQTL2H-1, MQTL2H-3
[2]	BK_12	2H	29125743	MQTL2H-3, MQTL2H-6
[2]	BK_16	2H	29124274	MQTL2H-3, MQTL2H-6
[2]	SCRI_RS_196192	2H	23560289	MQTL2H-3
[2]	SCRI_RS_151082	2H	11904964	MQTL2H-1
[2]	SCRI_RS_209516	2H	15270043	MQTL2H-1, MQTL2H-3
[3]	BOPA1_8930_370	2H	11188932	MQTL2H-1
[3]	BOPA2_12_30781	2H	11122944	MQTL2H-1
[3]	SCRI_RS_185319	2H	20825164	MQTL2H-3
[3]	SCRI_RS_66401	2H	20871415	MQTL2H-3
[3]	SCRI_RS_233272	2H	27378150	MQTL2H-3, MQTL2H-6
[3]	BK_16	2H	29124274	MQTL2H-3, MQTL2H-6
[3]	BK_12	2H	25878442	MQTL2H-2, MQTL2H-3, MQTL2H-6
[3]	SCRI_RS_170337	2H	27283212	MQTL2H-3, MQTL2H-6
[3]	BOPA1_2646_1277	2H	31787971	MQTL2H-6
[3]	BOPA1_7747_1056	2H	34355312	MQTL2H-6
[3]	BOPA1_7766_492	2H	34864306	MQTL2H-6
[3]	BOPA1_ABC20402_1_3_298	2H	93326190	MQTL2H-8
[3]	SCRI_RS_173525	2H	607338666	MQTL2H-15
[3]	SCRI_RS_150	2H	552236087	MQTL2H-10
[3]	SCRI_RS_220533	2H	558475327	MQTL2H-9, MQTL2H-10, MQTL2H-11
[3]	BOPA2_12_10859	2H	565461006	MQTL2H-10
[3]	SCRI_RS_157347	2H	647255075	MQTL2H-13
[3]	SCRI_RS_140972	2H	596331911	MQTL2H-14
[3]	SCRI_RS_157097	2H	598168214	MQTL2H-14
[3]	SCRI_RS_209354	2H	600500864	MQTL2H-14
[3]	SCRI_RS_204022	2H	633842388	MQTL2H-17
[4]	11_21377	2H	11188932	MQTL2H-1
[4]	SCRI_RS_135391	2H	11532558	MQTL2H-1
[4]	SCRI_RS_206761	2H	13258076	MQTL2H-1, MQTL2H-3
[4]	SCRI_RS_157480	2H	14687417	MQTL2H-1, MQTL2H-3
[4]	SCRI_RS_231057	2H	12782600	MQTL2H-1
[4]	SCRI_RS_141564	2H	16856296	MQTL2H-1, MQTL2H-3
[4]	SCRI_RS_210172	2H	24918474	MQTL2H-3
[4]	SCRI_RS_145190	2H	24270838	MQTL2H-3
[4]	SCRI_RS_155957	2H	19671014	MQTL2H-3
[4]	BK_12	2H	25878442	MQTL2H-2, MQTL2H-3, MQTL2H-6
[4]	12_10880	2H	29991913	MQTL2H-6
[4]	SCRI_RS_115905	2H	29995580	MQTL2H-6
[4]	SCRI_RS_190423	2H	23347602	MQTL2H-3
[4]	SCRI_RS_233272	2H	27378150	MQTL2H-3, MQTL2H-6
[4]	11_10787	2H	38368644	MQTL2H-5, MQTL2H-6
[4]	11_10891	2H	36438267	MQTL2H-6
[4]	11_20864	2H	38834969	MQTL2H-6
[4]	12_11449	2H	633663480	MQTL2H-17
[4]	SCRI_RS_17898	2H	561858220	MQTL2H-10, MQTL2H-11
[4]	SCRI_RS_166540	2H	566932140	MQTL2H-10
[4]	11_10823	2H	647456940	MQTL2H-13
[4]	SCRI_RS_196270	2H	597964250	MQTL2H-14
[4]	SCRI_RS_154713	2H	596908702	MQTL2H-14
[4]	SCRI_RS_170162	2H	597408755	MQTL2H-14
[4]	SCRI_RS_209354	2H	600500864	MQTL2H-14
[4]	SCRI_RS_170209	2H	655277420	MQTL2H-18
[5]	11_10943	2H	21582613	MQTL2H-3
[15]	12_31252	2H	559011504	MQTL2H-10, MQTL2H-11
[15]	12_30108	2H	556024145	MQTL2H-9, MQTL2H-10, MQTL2H-11
[15]	12_30724	2H	567016838	MQTL2H-10
[15]	11_21094	2H	560842325	MQTL2H-10, MQTL2H-11
[15]	12_10777	2H	26199616	MQTL2H-2, MQTL2H-3, MQTL2H-6
[6]	SCRI_RS_221886	2H	655481306	MQTL2H-18
[6]	BOPA2_12_11285	2H	594500960	MQTL2H-14
[7]	S2H_14052238	2H	14052238	MQTL2H-1, MQTL2H-3
[7]	S2H_18991974	2H	18991974	MQTL2H-3, MQTL2H-4
[7]	S2H_24860630	2H	24860630	MQTL2H-3
[7]	S2H_26040656	2H	26040656	MQTL2H-2, MQTL2H-3, MQTL2H-6
[7]	JHI-Hv50k-2016-72950	2H	27513357	MQTL2H-3, MQTL2H-6
[7]	JHI-Hv50k-2016-72991	2H	27836916	MQTL2H-3, MQTL2H-6
[7]	SCRI_RS_210172	2H	28063871	MQTL2H-3, MQTL2H-6
[7]	S2H_28140766	2H	28140766	MQTL2H-3, MQTL2H-6
[7]	S2H_28146805	2H	28146805	MQTL2H-3, MQTL2H-6
[7]	S2H_28274914	2H	28274914	MQTL2H-3, MQTL2H-6
[7]	JHI-Hv50k-2016-73052	2H	28277612	MQTL2H-3, MQTL2H-6
[7]	S2H_28284710	2H	28284710	MQTL2H-3, MQTL2H-6
[7]	JHI-Hv50k-2016-73085	2H	28455236	MQTL2H-3, MQTL2H-6
[7]	S2H_28501872	2H	28501872	MQTL2H-3, MQTL2H-6
[7]	S2H_28510061	2H	28510061	MQTL2H-3, MQTL2H-6
[7]	JHI-Hv50k-2016-73122	2H	28612698	MQTL2H-3, MQTL2H-6
[7]	S2H_28614101	2H	28614101	MQTL2H-3, MQTL2H-6
[7]	JHI-Hv50k-2016-73140	2H	28616983	MQTL2H-3, MQTL2H-6
[7]	JHI-Hv50k-2016-73166	2H	28662233	MQTL2H-3, MQTL2H-6
[7]	S2H_28675581	2H	28675581	MQTL2H-3, MQTL2H-6
[7]	S2H_28677484	2H	28677484	MQTL2H-3, MQTL2H-6
[7]	JHI-Hv50k-2016-73200	2H	28688210	MQTL2H-3, MQTL2H-6
[7]	JHI-Hv50k-2016-73202	2H	28688348	MQTL2H-3, MQTL2H-6
[7]	JHI-Hv50k-2016-73247	2H	28720194	MQTL2H-3, MQTL2H-6
[7]	S2H_28744794	2H	28744794	MQTL2H-3, MQTL2H-6
[7]	JHI-Hv50k-2016-73285	2H	28767435	MQTL2H-3, MQTL2H-6
[7]	S2H_28768299	2H	28768299	MQTL2H-3, MQTL2H-6
[7]	JHI-Hv50k-2016-73361	2H	28875558	MQTL2H-3, MQTL2H-6
[7]	S2H_28970545	2H	28970545	MQTL2H-3, MQTL2H-6
[7]	S2H_29028440	2H	29028440	MQTL2H-3, MQTL2H-6
[7]	S2H_29028463	2H	29028463	MQTL2H-3, MQTL2H-6
[7]	JHI-Hv50k-2016-73391	2H	29040103	MQTL2H-3, MQTL2H-6
[7]	S2H_29041002	2H	29041002	MQTL2H-3, MQTL2H-6
[7]	S2H_29041362	2H	29041362	MQTL2H-3, MQTL2H-6
[7]	S2H_29041436	2H	29041436	MQTL2H-3, MQTL2H-6
[7]	BK_14	2H	29127020	MQTL2H-3, MQTL2H-6
[7]	JHI-Hv50k-2016-73438	2H	29127707	MQTL2H-3, MQTL2H-6
[7]	S2H_29150024	2H	29150024	MQTL2H-3, MQTL2H-6
[7]	S2H_29150058	2H	29150058	MQTL2H-3, MQTL2H-6
[7]	S2H_29157898	2H	29157898	MQTL2H-3, MQTL2H-6
[7]	JHI-Hv50k-2016-73487	2H	29194176	MQTL2H-3, MQTL2H-6
[7]	JHI-Hv50k-2016-73500	2H	29201453	MQTL2H-3, MQTL2H-6
[7]	JHI-Hv50k-2016-73501	2H	29201516	MQTL2H-3, MQTL2H-6
[7]	JHI-Hv50k-2016-73510	2H	29201894	MQTL2H-3, MQTL2H-6
[7]	S2H_29202906	2H	29202906	MQTL2H-3, MQTL2H-6
[7]	JHI-Hv50k-2016-73545	2H	29203722	MQTL2H-3, MQTL2H-6
[7]	JHI-Hv50k-2016-73570	2H	29307953	MQTL2H-3, MQTL2H-6
[7]	S2H_29332311	2H	29332311	MQTL2H-3, MQTL2H-6
[7]	S2H_29454480	2H	29454480	MQTL2H-3, MQTL2H-6
[7]	S2H_29514883	2H	29514883	MQTL2H-3, MQTL2H-6
[7]	S2H_29564326	2H	29564326	MQTL2H-3, MQTL2H-6
[7]	JHI-Hv50k-2016-73673	2H	29625497	MQTL2H-3, MQTL2H-6
[7]	S2H_29651340	2H	29651340	MQTL2H-3, MQTL2H-6
[7]	S2H_29651610	2H	29651610	MQTL2H-3, MQTL2H-6
[7]	JHI-Hv50k-2016-73689	2H	29669242	MQTL2H-3, MQTL2H-6
[7]	JHI-Hv50k-2016-73691	2H	29669343	MQTL2H-3, MQTL2H-6
[7]	JHI-Hv50k-2016-73692	2H	29669449	MQTL2H-3, MQTL2H-6
[7]	JHI-Hv50k-2016-73693	2H	29669511	MQTL2H-3, MQTL2H-6
[7]	JHI-Hv50k-2016-73695	2H	29669713	MQTL2H-3, MQTL2H-6
[7]	S2H_29700907	2H	29700907	MQTL2H-3, MQTL2H-6
[7]	JHI-Hv50k-2016-73701	2H	29727423	MQTL2H-3, MQTL2H-6
[7]	JHI-Hv50k-2016-73712	2H	29727848	MQTL2H-3, MQTL2H-6
[7]	JHI-Hv50k-2016-73755	2H	29839912	MQTL2H-3, MQTL2H-6
[7]	S2H_29881274	2H	29881274	MQTL2H-3, MQTL2H-6
[7]	JHI-Hv50k-2016-73871	2H	30092609	MQTL2H-6
[7]	S2H_30101251	2H	30101251	MQTL2H-6
[7]	S2H_30897362	2H	30897362	MQTL2H-6
[7]	S2H_31264161	2H	31264161	MQTL2H-6
[7]	S2H_31462770	2H	31462770	MQTL2H-6
[7]	S2H_48863111	2H	48863111	MQTL2H-7
[7]	S2H_631863771	2H	631863771	MQTL2H-17
[7]	JHI-Hv50k-2016-106229	2H	646575192	MQTL2H-13
[7]	JHI-Hv50k-2016-106243	2H	646660750	MQTL2H-13
[7]	JHI-Hv50k-2016-106266	2H	646876681	MQTL2H-13
[7]	S2H_647137111	2H	647137111	MQTL2H-13
[7]	JHI-Hv50k-2016-106330	2H	647253858	MQTL2H-13
[7]	JHI-Hv50k-2016-106350	2H	647279066	MQTL2H-13
[7]	JHI-Hv50k-2016-106390	2H	647324651	MQTL2H-13
[7]	JHI-Hv50k-2016-108149	2H	654966179	MQTL2H-18
[7]	S2H_655328461	2H	655328461	MQTL2H-18
[7]	JHI-Hv50k-2016-108203	2H	655348311	MQTL2H-18
[7]	JHI-Hv50k-2016-108204	2H	655349005	MQTL2H-18
[7]	SCRI_RS_192398	2H	655480265	MQTL2H-18
[7]	JHI-Hv50k-2016-108254	2H	655481954	MQTL2H-18
[7]	JHI-Hv50k-2016-108324	2H	655514630	MQTL2H-18
[9]	SCRI_RS_213799	2H	11122029	MQTL2H-1
[9]	SCRI_RS_134812	2H	567080740	MQTL2H-10
[9]	BK_12	2H	25878442	MQTL2H-2, MQTL2H-3, MQTL2H-6
[9]	BK_13	2H	25877655	MQTL2H-2, MQTL2H-3, MQTL2H-6
[9]	SCRI_RS_200291	2H	566930149	MQTL2H-10
[9]	SCRI_RS_199898	2H	93052359	MQTL2H-8
[9]	SCRI_RS_154683	2H	19553260	MQTL2H-3, MQTL2H-4
[10]	chr2H_19799570	2H	19799570	MQTL2H-3
[10]	chr2H_19799578	2H	19799578	MQTL2H-3
[10]	chr2H_19799807	2H	19799807	MQTL2H-3
[10]	chr2H_24061757	2H	24061757	MQTL2H-3
[10]	chr2H_39077861	2H	39077861	MQTL2H-6
[10]	chr2H_39077874	2H	39077874	MQTL2H-6
[10]	chr2H_550632333	2H	550632333	MQTL2H-10
[10]	chr2H_647005020	2H	647005020	MQTL2H-13
[10]	chr2H_647014574	2H	647014574	MQTL2H-13
[10]	chr2H_647014649	2H	647014649	MQTL2H-13
[10]	chr2H_647472263	2H	647472263	MQTL2H-13
[10]	chr2H_10438001	2H	10438001	MQTL2H-1
[10]	chr2H_16923790	2H	16923790	MQTL2H-1, MQTL2H-3
[10]	chr2H_17523040	2H	17523040	MQTL2H-1, MQTL2H-3, MQTL2H-4
[10]	chr2H_18789786	2H	18789786	MQTL2H-3, MQTL2H-4
[10]	chr2H_19799539	2H	19799539	MQTL2H-3
[10]	chr2H_19799553	2H	19799553	MQTL2H-3
[10]	chr2H_19799561	2H	19799561	MQTL2H-3
[10]	chr2H_19799577	2H	19799577	MQTL2H-3
[10]	chr2H_19799601	2H	19799601	MQTL2H-3
[10]	chr2H_19799799	2H	19799799	MQTL2H-3
[10]	chr2H_19935740	2H	19935740	MQTL2H-3
[11]	JHI-Hv50k-2016-72164	2H	23156158	MQTL2H-3
[11]	JHI-Hv50k-2016-73500	2H	25802728	MQTL2H-2, MQTL2H-3, MQTL2H-6
[11]	JHI-Hv50k-2016-73663	2H	26107957	MQTL2H-2, MQTL2H-3, MQTL2H-6
[11]	JHI-Hv50k-2016-75227	2H	30738360	MQTL2H-6
[11]	JHI-Hv50k-2016-76373	2H	34202191	MQTL2H-6
[12]	3255699-5	2H	26309766	MQTL2H-2, MQTL2H-3, MQTL2H-6
[12]	3257920-60	2H	20101308	MQTL2H-3
[13]	3918801-146	2H	23304891	MQTL2H-3
[13]	3918801-147	2H	23304908	MQTL2H-3
[13]	3918801-148	2H	23304909	MQTL2H-3
[13]	3918801-149	2H	23304912	MQTL2H-3
[13]	3918801-150	2H	23304914	MQTL2H-3
[13]	3918801-151	2H	23304923	MQTL2H-3
[13]	3918801-152	2H	39562071	MQTL2H-6
[13]	3918801-157	2H	48796138	MQTL2H-7
[13]	3918801-165	2H	560629233	MQTL2H-10, MQTL2H-11
[13]	3918801-166	2H	562483394	MQTL2H-10
[16]	SCRI_RS_146798	3H	611221942	MQTL3H-13
[14]	11_21505	3H	580635994	MQTL3H-12
[14]	11_21505	3H	580635994	MQTL3H-12
[14]	11_21505	3H	580635994	MQTL3H-12
[14]	11_21505	3H	580635994	MQTL3H-12
[14]	11_21505	3H	580635994	MQTL3H-12
[14]	11_21381	3H	608636473	MQTL3H-10
[14]	11_10935	3H	580635994	MQTL3H-12
[1]	BOPA2_12_30297	3H	7847809	MQTL3H-1
[1]	BOPA2_12_10662	3H	611543683	MQTL3H-13
[1]	BOPA2_12_10114	3H	39504125	MQTL3H-2
[1]	BOPA1_6634_263	3H	39453881	MQTL3H-2
[2]	11_21398	3H	7767217	MQTL3H-1
[2]	11_10350	3H	542983399	MQTL3H-8
[3]	BOPA2_12_30818	3H	7099116	MQTL3H-1
[3]	SCRI_RS_127903	3H	8400846	MQTL3H-1
[3]	BOPA2_12_30297	3H	6098760	MQTL3H-1
[3]	SCRI_RS_155475	3H	8514676	MQTL3H-1
[3]	BOPA1_3646_1984	3H	11725120	MQTL3H-1
[3]	SCRI_RS_184857	3H	14537645	MQTL3H-1
[3]	SCRI_RS_97418	3H	12321351	MQTL3H-1
[3]	BOPA1_1440_1148	3H	14955141	MQTL3H-1
[3]	SCRI_RS_197216	3H	14238539	MQTL3H-1
[3]	BOPA1_6634_263	3H	39453881	MQTL3H-2
[3]	BOPA2_12_21506	3H	39905775	MQTL3H-2
[3]	BOPA2_12_10583	3H	527641543	MQTL3H-6
[3]	BOPA1_3791_1525	3H	601474414	MQTL3H-9
[3]	SCRI_RS_196677	3H	556740885	MQTL3H-5
[3]	SCRI_RS_159125	3H	557113435	MQTL3H-5
[3]	SCRI_RS_24545	3H	583620538	MQTL3H-12
[3]	SCRI_RS_10019	3H	594781113	MQTL3H-9
[3]	SCRI_RS_205957	3H	594938426	MQTL3H-9
[3]	BOPA2_12_30767	3H	601457295	MQTL3H-9
[4]	12_31409	3H	4184471	MQTL3H-1
[4]	12_11005	3H	7767811	MQTL3H-1
[4]	SCRI_RS_154670	3H	10175802	MQTL3H-1
[4]	SCRI_RS_10191	3H	14239413	MQTL3H-1
[4]	SCRI_RS_214280	3H	13963344	MQTL3H-1
[4]	SCRI_RS_209312	3H	13923891	MQTL3H-1
[4]	SCRI_RS_229894	3H	18528152	MQTL3H-1
[4]	SCRI_RS_161186	3H	556561617	MQTL3H-5
[4]	11_20222	3H	556704475	MQTL3H-5
[4]	11_20628	3H	601474414	MQTL3H-9
[4]	SCRI_RS_162929	3H	608425350	MQTL3H-10
[4]	11_21381	3H	608636481	MQTL3H-10
[4]	12_10344	3H	611561552	MQTL3H-13
[4]	SCRI_RS_213950	3H	582759691	MQTL3H-12
[4]	SCRI_RS_175038	3H	583766965	MQTL3H-12
[4]	SCRI_RS_172357	3H	594995510	MQTL3H-9
[4]	SCRI_RS_205663	3H	595906397	MQTL3H-9
[4]	SCRI_RS_146798	3H	611221942	MQTL3H-13
[6]	SCRI_RS_200011	3H	557365730	MQTL3H-5
[6]	SCRI_RS_175038	3H	583766965	MQTL3H-12
[7]	S3H_6990164	3H	6990164	MQTL3H-1
[7]	S3H_7043723	3H	7043723	MQTL3H-1
[7]	S3H_582897121	3H	582897121	MQTL3H-12
[7]	JHI-Hv50k-2016-197718	3H	595053082	MQTL3H-9
[8]		3H	8758006	MQTL3H-1
[8]		3H	600043459	MQTL3H-9
[9]	SCRI_RS_193258	3H	9273391	MQTL3H-1
[9]	BOPA1_7044_705	3H	10763161	MQTL3H-1
[9]	SCRI_RS_159340	3H	597678826	MQTL3H-9
[9]	BOPA2_12_31448	3H	2554266	MQTL3H-1
[9]	SCRI_RS_132388	3H	7097920	MQTL3H-1
[10]	chr3H_527936104	3H	527936104	MQTL3H-6
[10]	chr3H_581581393	3H	581581393	MQTL3H-12
[10]	chr3H_581581684	3H	581581684	MQTL3H-12
[10]	chr3H_594780328	3H	594780328	MQTL3H-9
[10]	chr3H_595014922	3H	595014922	MQTL3H-9
[10]	chr3H_609776258	3H	609776258	MQTL3H-10
[10]	chr3H_609877763	3H	609877763	MQTL3H-10
[10]	chr3H_609877800	3H	609877800	MQTL3H-10
[10]	chr3H_609877808	3H	609877808	MQTL3H-10
[10]	chr3H_609877817	3H	609877817	MQTL3H-10
[10]	chr3H_609877820	3H	609877820	MQTL3H-10
[10]	chr3H_611513478	3H	611513478	MQTL3H-13
[10]	chr3H_13975988	3H	13975988	MQTL3H-1
[11]	JHI-Hv50k-2016-150768	3H	3169000	MQTL3H-1
[11]	JHI-Hv50k-2016-216819	3H	596524112	MQTL3H-9
[11]	JHI-Hv50k-2016-217256	3H	597208863	MQTL3H-9
[12]	5259243-13	3H	12019967	MQTL3H-1
[12]	3257813-56	3H	610149076	MQTL3H-10
[1]	BOPA1_ABC20090_1_1_275	4H	602782627	MQTL4H-13
[1]	SCRI_RS_142792	4H	603039153	MQTL4H-13
[1]	SCRI_RS_216897	4H	604131995	MQTL4H-13
[1]	SCRI_RS_184126	4H	598987905	MQTL4H-13
[1]	BOPA2_12_31523	4H	567528657	MQTL4H-7
[2]	SCRI_RS_233444	4H	572470876	MQTL4H-7
[2]	SCRI_RS_170388	4H	590454881	MQTL4H-9
[2]	SCRI_RS_149873	4H	1378270	MQTL4H-1
[2]	12_30455	4H	551439465	MQTL4H-6
[2]	SCRI_RS_85607	4H	603438338	MQTL4H-13
[2]	SCRI_RS_171874	4H	552481357	MQTL4H-6
[2]	11_20513	4H	597095616	MQTL4H-12, MQTL4H-13
[3]	SCRI_RS_231066	4H	4824168	MQTL4H-1
[3]	BOPA1_ABC08396_1_4_120	4H	10531487	MQTL4H-2
[3]	SCRI_RS_151735	4H	448417678	MQTL4H-4
[3]	BOPA2_12_30605	4H	441583099	MQTL4H-4
[3]	BOPA1_10321_364	4H	555814805	MQTL4H-6
[3]	SCRI_RS_10205	4H	556047872	MQTL4H-6
[3]	BOPA1_11293_490	4H	567760048	MQTL4H-7
[3]	BOPA1_2955_452	4H	568743270	MQTL4H-7
[3]	BOPA1_2490_1786	4H	581788124	MQTL4H-8, MQTL4H-11
[3]	BOPA2_12_31362	4H	550293082	MQTL4H-6
[3]	SCRI_RS_238610	4H	550629575	MQTL4H-6
[3]	SCRI_RS_179438	4H	555567582	MQTL4H-6
[3]	BOPA1_4051_1101	4H	590917631	MQTL4H-9
[3]	BOPA1_ConsensusGBS0461_3	4H	595105477	MQTL4H-12
[3]	BOPA2_12_10670	4H	599381729	MQTL4H-13
[3]	BOPA1_ABC20090_1_1_275	4H	602782627	MQTL4H-13
[3]	SCRI_RS_210971	4H	572427984	MQTL4H-7
[3]	SCRI_RS_25685	4H	579246000	MQTL4H-11
[3]	BOPA2_12_11139	4H	589327221	MQTL4H-9
[3]	BOPA2_12_30987	4H	589323987	MQTL4H-9
[3]	BOPA2_12_31139	4H	590518072	MQTL4H-9
[3]	SCRI_RS_148330	4H	592220394	MQTL4H-12
[3]	BOPA2_12_11233	4H	595222212	MQTL4H-12
[3]	BOPA2_12_30873	4H	604216400	MQTL4H-13
[4]	SCRI_RS_170785	4H	1139982	MQTL4H-1
[4]	SCRI_RS_126417	4H	1291596	MQTL4H-1
[4]	11_10319	4H	5074747	MQTL4H-1
[4]	SCRI_RS_231066	4H	4824168	MQTL4H-1
[4]	SCRI_RS_119628	4H	12284149	MQTL4H-2
[4]	11_21122	4H	25916121	MQTL4H-3
[4]	SCRI_RS_10607	4H	447260061	MQTL4H-4
[4]	11_10627	4H	568135119	MQTL4H-7
[4]	SCRI_RS_160624	4H	577122061	MQTL4H-11
[4]	SCRI_RS_179438	4H	555567582	MQTL4H-6
[4]	11_20197	4H	595772164	MQTL4H-12
[4]	11_10724	4H	596447112	MQTL4H-12
[4]	SCRI_RS_221945	4H	554653400	MQTL4H-6
[4]	11_20178	4H	600671237	MQTL4H-13
[4]	11_11398	4H	601707793	MQTL4H-13
[4]	11_20358	4H	602782627	MQTL4H-13
[4]	SCRI_RS_229409	4H	572104801	MQTL4H-7, MQTL4H-10
[4]	SCRI_RS_148773	4H	590878319	MQTL4H-9
[4]	SCRI_RS_156130	4H	589460107	MQTL4H-9
[4]	SCRI_RS_108369	4H	595882224	MQTL4H-12
[15]	11_20670	4H	595105477	MQTL4H-12
[6]	BOPA1_2955_452	4H	568743270	MQTL4H-7
[6]	SCRI_RS_189881	4H	583058611	MQTL4H-8, MQTL4H-11
[6]	BOPA2_12_20954	4H	3366244	MQTL4H-1
[6]	BOPA2_12_10022	4H	568207834	MQTL4H-7
[6]	SCRI_RS_192689	4H	592225675	MQTL4H-12
[7]	JHI-Hv50k-2016-230275	4H	11449377	MQTL4H-2
[7]	JHI-Hv50k-2016-230330	4H	11631175	MQTL4H-2
[7]	S4H_590793957	4H	590793957	MQTL4H-9
[7]	S4H_596393826	4H	596393826	MQTL4H-12
[8]		4H	12475673	MQTL4H-2
[8]		4H	555153079	MQTL4H-6
[9]	BOPA1_5245_304	4H	604403847	MQTL4H-13
[9]	SCRI_RS_13428	4H	1670236	MQTL4H-1
[9]	SCRI_RS_229409	4H	572104801	MQTL4H-7, MQTL4H-10
[9]	BOPA2_12_30232	4H	578213991	MQTL4H-11
[9]	SCRI_RS_8250	4H	604171982	MQTL4H-13
[9]	SCRI_RS_216897	4H	604131995	MQTL4H-13
[9]	SCRI_RS_150585	4H	11799278	MQTL4H-2
[9]	SCRI_RS_142792	4H	603039153	MQTL4H-13
[10]	chr4H_10920068	4H	10920068	MQTL4H-2
[10]	chr4H_11280920	4H	11280920	MQTL4H-2
[10]	chr4H_557120751	4H	557120751	MQTL4H-6
[10]	chr4H_557120866	4H	557120866	MQTL4H-6
[10]	chr4H_579190300	4H	579190300	MQTL4H-11
[10]	chr4H_595569183	4H	595569183	MQTL4H-12
[10]	chr4H_595571678	4H	595571678	MQTL4H-12
[10]	chr4H_595638518	4H	595638518	MQTL4H-12
[10]	chr4H_595815267	4H	595815267	MQTL4H-12
[10]	chr4H_595929363	4H	595929363	MQTL4H-12
[10]	chr4H_595971520	4H	595971520	MQTL4H-12
[10]	chr4H_596442203	4H	596442203	MQTL4H-12
[11]	JHI-Hv50k-2016-227542	4H	4283372	MQTL4H-1
[11]	JHI-Hv50k-2016-264281	4H	584033562	MQTL4H-11
[11]	JHI-Hv50k-2016-268655	4H	594362911	MQTL4H-12
[11]	JHI-Hv50k-2016-272728	4H	603899989	MQTL4H-13
[12]	3255426-31	4H	601412984	MQTL4H-13
[12]	3259678-35	4H	556826711	MQTL4H-6
[12]	3258230-31	4H	601620468	MQTL4H-13
[12]	3258674-67	4H	452973437	MQTL4H-4
[12]	3665295-5	4H	582227037	MQTL4H-8, MQTL4H-11
[12]	3921400-33	4H	584503225	MQTL4H-11
[2]	SCRI_RS_220136	5H	480377591	MQTL5H-6
[2]	SCRI_RS_171042	5H	532879719	MQTL5H-8
[3]	SCRI_RS_168359	5H	2800452	MQTL5H-1
[3]	SCRI_RS_170761	5H	15621688	MQTL5H-4
[3]	SCRI_RS_205100	5H	17075740	MQTL5H-4
[3]	BOPA1_5799_578	5H	479122439	MQTL5H-6
[3]	SCRI_RS_140054	5H	488892810	MQTL5H-6
[3]	SCRI_RS_214241	5H	500115344	MQTL5H-7
[4]	12_31022	5H	2753953	MQTL5H-1
[4]	SCRI_RS_141591	5H	2888970	MQTL5H-1
[4]	SCRI_RS_168359	5H	2800452	MQTL5H-1
[4]	SCRI_RS_179526	5H	20572086	MQTL5H-4
[4]	SCRI_RS_104699	5H	16811077	MQTL5H-4
[4]	SCRI_RS_156016	5H	17768260	MQTL5H-4
[4]	SCRI_RS_128287	5H	485307759	MQTL5H-6
[4]	11_20713	5H	479122439	MQTL5H-6
[4]	12_10203	5H	483242920	MQTL5H-6
[4]	11_21239	5H	482752694	MQTL5H-6
[4]	SCRI_RS_212784	5H	474895272	MQTL5H-6
[4]	SCRI_RS_147819	5H	482824940	MQTL5H-6
[4]	SCRI_RS_4923	5H	486497557	MQTL5H-6
[9]	SCRI_RS_221631	5H	13332845	MQTL5H-4
[9]	BOPA2_12_30056	5H	499522593	MQTL5H-7
[10]	chr5H_14297152	5H	14297152	MQTL5H-4
[10]	chr5H_14346647	5H	14346647	MQTL5H-4
[10]	chr5H_15015856	5H	15015856	MQTL5H-4
[10]	chr5H_16128406	5H	16128406	MQTL5H-4
[10]	chr5H_16257987	5H	16257987	MQTL5H-4
[10]	chr5H_484573456	5H	484573456	MQTL5H-6
[3]	SCRI_RS_1429	6H	8601130	MQTL6H-1
[3]	SCRI_RS_207933	6H	8639122	MQTL6H-1
[3]	SCRI_RS_206183	6H	9099809	MQTL6H-1
[3]	SCRI_RS_222092	6H	20070689	MQTL6H-3
[3]	BOPA1_4611_178	6H	21816820	MQTL6H-3
[3]	SCRI_RS_115036	6H	33771691	MQTL6H-4
[3]	BOPA1_4146_1154	6H	527210221	MQTL6H-9
[3]	SCRI_RS_220821	6H	524739895	MQTL6H-9
[3]	SCRI_RS_201159	6H	553810322	MQTL6H-8
[3]	SCRI_RS_77293	6H	554017583	MQTL6H-8
[4]	SCRI_RS_189878	6H	20521236	MQTL6H-3
[4]	SCRI_RS_222092	6H	20070689	MQTL6H-3
[4]	12_30697	6H	22239888	MQTL6H-3
[4]	12_30673	6H	22584391	MQTL6H-3
[4]	12_31308	6H	22810044	MQTL6H-3
[4]	SCRI_RS_21695	6H	20329795	MQTL6H-3
[4]	11_20936	6H	34020723	MQTL6H-4
[4]	11_21224	6H	524652121	MQTL6H-9
[4]	SCRI_RS_167497	6H	522287932	MQTL6H-9
[4]	SCRI_RS_138716	6H	526532582	MQTL6H-9
[4]	11_10015	6H	552729604	MQTL6H-8
[4]	12_31042	6H	553019586	MQTL6H-8
[4]	SCRI_RS_234548	6H	551244004	MQTL6H-8
[4]	SCRI_RS_138887	6H	553193034	MQTL6H-8
[7]	S6H_8215030	6H	8215030	MQTL6H-1
[7]	S6H_8229276	6H	8229276	MQTL6H-1
[7]	S6H_12817058	6H	12817058	MQTL6H-2
[7]	S6H_522764441	6H	522764441	MQTL6H-9
[9]	BOPA1_1692_742	6H	553019586	MQTL6H-8
[9]	SCRI_RS_123172	6H	8541287	MQTL6H-1
[12]	3666233-29	6H	527063885	MQTL6H-9
[1]	SCRI_RS_152144	7H	599197149	MQTL7H-9
[2]	SCRI_RS_197886	7H	615639654	MQTL7H-11
[3]	BOPA2_12_20201	7H	4578942	MQTL7H-1
[3]	SCRI_RS_179937	7H	44060482	MQTL7H-3
[3]	SCRI_RS_136586	7H	597898083	MQTL7H-9
[3]	SCRI_RS_152144	7H	599197149	MQTL7H-9
[3]	SCRI_RS_182575	7H	611029984	MQTL7H-7, MQTL7H-10
[3]	SCRI_RS_131173	7H	611412072	MQTL7H-7, MQTL7H-10, MQTL7H-11
[3]	SCRI_RS_177876	7H	611754960	MQTL7H-7, MQTL7H-10, MQTL7H-11
[3]	BOPA2_12_31241	7H	611412853	MQTL7H-7, MQTL7H-10, MQTL7H-11
[3]	SCRI_RS_171456	7H	614177893	MQTL7H-7, MQTL7H-11
[3]	SCRI_RS_185445	7H	615326390	MQTL7H-11
[3]	SCRI_RS_183593	7H	617180380	MQTL7H-11
[3]	SCRI_RS_132118	7H	619355918	MQTL7H-11
[15]	12_20201	7H	4280866	MQTL7H-1
[6]	BOPA2_12_11377	7H	447939909	MQTL7H-6
[6]	BOPA1_1800_1101	7H	597748994	MQTL7H-9
[6]	BOPA2_12_30380	7H	608355398	MQTL7H-10
[7]	S7H_42951244	7H	42951244	MQTL7H-3
[7]	S7H_42951293	7H	42951293	MQTL7H-3
[7]	JHI-Hv50k-2016-460701	7H	42951929	MQTL7H-3
[7]	JHI-Hv50k-2016-460705	7H	42955019	MQTL7H-3
[7]	JHI-Hv50k-2016-460711	7H	42961132	MQTL7H-3
[7]	S7H_43806604	7H	43806604	MQTL7H-3
[7]	S7H_43861387	7H	43861387	MQTL7H-3
[7]	S7H_43887798	7H	43887798	MQTL7H-3
[7]	JHI-Hv50k-2016-460848	7H	43888805	MQTL7H-3
[9]	SCRI_RS_164623	7H	614174153	MQTL7H-7, MQTL7H-11
[9]	SCRI_RS_183593	7H	617180380	MQTL7H-11
[9]	SCRI_RS_190844	7H	3206972	MQTL7H-1
[10]	chr7H_444181572	7H	444181572	MQTL7H-6
[10]	chr7H_444181629	7H	444181629	MQTL7H-6
[11]	JHI-Hv50k-2016-460460	7H	43608409	MQTL7H-3
[11]	JHI-Hv50k-2016-512206	7H	615354427	MQTL7H-11
[12]	4000231-15	7H	3431929	MQTL7H-1
a Marker-trait association number (MTA) detected in previous GWAS studies
Reference
1. Herzig P, Maurer A, Draba V, Sharma R, Draicchio F, Bull H, et al. Contrasting genetic regulation of plant development in wild barley grown in two European environments revealed by nested association mapping. J Exp Bot. 2018;69: 1517-1531.
2. Reda A. Genome-wide association studies of multiple traits in barley (Hordeum vulgare L.). Institut Agronomique et Veterinaire Hassan II. 2018.
3. Sharma R, Draicchio F, Bull H, Herzig P, Maurer A, Pillen K, et al. Genome-wide association of yield traits in a nested association mapping population of barley reveals new gene diversity for future breeding. J Exp Bot. 2018;69: 3811-3822.
4. Xu X, Sharma R, Tondelli A, Russell J, Comadran J, Schnaithmann F, et al. Genome-Wide Association Analysis of Grain Yield-Associated Traits in a Pan-European Barley Cultivar Collection. Plant Genome. 2018;11: 1-11.
5. Almerekova S, Sariev B, Abugalieva A, Chudinov V, Sereda G, Tokhetova L, et al. Association mapping for agronomic traits in six-rowed spring barley from the USA harvested in Kazakhstan. PLoS One. 2019;14: e0221064.
6. Pham AT, Maurer A, Pillen K, Brien C, Dowling K, Berger B, et al. Genome-wide association of barley plant growth under drought stress using a nested association mapping population. BMC Plant Biol. 2019;19: 134.
7. Haaning AM, Smith KP, Brown-Guedira GL, Chao S, Tyagi P, Muehlbauer GJ. Natural Genetic Variation Underlying Tiller Development in Barley (Hordeum vulgare L). G3 (Bethesda). 2020;10: 1197-1212.
8. Li ZY, Lhundrup N, Guo GG, Dol K, Chen PP, Gao LY, et al. Characterization of Genetic Diversity and Genome-Wide Association Mapping of Three Agronomic Traits in Qingke Barley (Hordeum vulgare L.) in the Qinghai-Tibet Plateau. Front Genet. 2020;11: 638.
9. Pham AT, Maurer A, Pillen K, Taylor J, Coventry S, Eglinton JK, et al. Identification of wild barley derived alleles associated with plant development in an Australian environment. Euphytica. 2020;216: 148.
10. Bai YX, Zhao XH, Yao XH, Yao YH, An LK, Li X, et al. Genome wide association study of plant height and tiller number in hulless barley. PLoS One. 2021;16: e0260723.
11. Bretani G, Shaaf S, Tondelli A, Cattivelli L, Delbono S, Waugh R, et al. Multi-environment genome -wide association mapping of culm morphology traits in barley. Front Plant Sci. 2022;13: 926277.
12. Czembor JH, Czembor E. Genome-Wide Association Study of Agronomic Traits in European Spring Barley from Polish Gene Bank. Agronomy. 2022;12: 2135.
13. Li J, Yao XH, Yao YH, An LK, Feng ZY, Wu KL. Genome-Wide Association Mapping of Hulless Barely Phenotypes in Drought Environment. Front Plant Sci. 2022;13: 924892.
14. Genievskaya Y, Almerekova S, Sariev B, Chudinov V, Tokhetova L, Sereda G, et al. Marker-trait associations in two-rowed spring barley accessions from Kazakhstan and the USA. PLoS One. 2018;13: e0205421.
15. Falcon CM, Horsley R, Hu GS, Blake T, Smith KP. Mapping QTLs for Grain Protein Concentration and Agronomic Traits under Different Nitrogen Levels in Barley. Crop Science. 2019;59: 68-83.
16. Bellucci A, Tondelli A, Fangel JU, Torp AM, Xu X, Willats WG, et al. Genome-wide association mapping in winter barley for grain yield and culm cell wall polymer content using the high-throughput CoMPP technique. PLoS One. 2017;12: e0173313.

## Sheet: S7 Table
S7 Table. Gene annotation information in hcMQTL region
HcMQTL	Gene	Start (bp)	End (bp)	Description
MQTL1H-4	HORVU.MOREX.r3.1HG0067720	439917683	439919801	basic helix-loop-helix (bHLH) DNA-binding superfamily protein
MQTL1H-4	HORVU.MOREX.r3.1HG0067760	440301186	440303548	Indole-3-acetic acid-amido synthetase GH3.3, putative
MQTL1H-4	HORVU.MOREX.r3.1HG0067790	440413871	440414218	Ribosomal protein S1
MQTL1H-4	HORVU.MOREX.r3.1HG0067810	440906315	440907914	2-oxoglutarate (2OG) and Fe(II)-dependent oxygenase superfamily protein
MQTL1H-4	HORVU.MOREX.r3.1HG0067830	440934565	440934942	Pesticidal crystal protein Cry2Aa
MQTL1H-4	HORVU.MOREX.r3.1HG0067840	440939436	440940178	S-adenosyl-L-methionine-dependent methyltransferases superfamily protein, putative
MQTL1H-4	HORVU.MOREX.r3.1HG0067850	441004324	441005571	GRAS transcription factor
MQTL1H-4	HORVU.MOREX.r3.1HG0067870	441083349	441085174	Heat shock protein
MQTL1H-4	HORVU.MOREX.r3.1HG0067880	441133295	441136683	E3 ubiquitin-protein ligase SINA-like 2
MQTL1H-4	HORVU.MOREX.r3.1HG0067890	441138351	441138659	Allyl alcohol dehydrogenase-like protein
MQTL1H-4	HORVU.MOREX.r3.1HG0067900	441141467	441142812	Domain of Uncharacterized protein function
MQTL1H-4	HORVU.MOREX.r3.1HG0067910	441155675	441157330	Glycosyltransferase
MQTL1H-4	HORVU.MOREX.r3.1HG0067920	441164483	441168772	TraB
MQTL1H-4	HORVU.MOREX.r3.1HG0067930	441169065	441170534	Peroxidase
MQTL1H-4	HORVU.MOREX.r3.1HG0067960	441238408	441240020	Peroxidase
MQTL1H-4	HORVU.MOREX.r3.1HG0067970	441332294	441333867	Peroxidase
MQTL1H-4	HORVU.MOREX.r3.1HG0067980	441429888	441431368	Peroxidase
MQTL1H-4	HORVU.MOREX.r3.1HG0067990	441520215	441521874	Peroxidase
MQTL1H-4	HORVU.MOREX.r3.1HG0068010	441599181	441600705	Peroxidase
MQTL1H-4	HORVU.MOREX.r3.1HG0068020	441632814	441636882	Receptor kinase
MQTL1H-4	HORVU.MOREX.r3.1HG0068030	441642728	441643051	RNA-directed DNA polymerase (reverse transcriptase)-related family protein
MQTL1H-4	HORVU.MOREX.r3.1HG0068040	441667240	441669513	High molecular weight glutenin subunit
MQTL1H-4	HORVU.MOREX.r3.1HG0068050	441669864	441672566	Protein kinase
MQTL1H-4	HORVU.MOREX.r3.1HG0068060	441778203	441779831	DCD (Development and cell death) domain protein
MQTL1H-4	HORVU.MOREX.r3.1HG0068090	441826761	441833959	Histone deacetylase
MQTL1H-5	HORVU.MOREX.r3.1HG0069580	447793472	447795461	Gag-Pol polyprotein
MQTL1H-5	HORVU.MOREX.r3.1HG0069590	447973156	447974457	F-box domain containing protein-like
MQTL1H-5	HORVU.MOREX.r3.1HG0069630	448062773	448066165	Nbs-lrr resistance protein, putative
MQTL1H-5	HORVU.MOREX.r3.1HG0069640	448067539	448069872	transcription factor-like protein
MQTL1H-5	HORVU.MOREX.r3.1HG0069650	448085945	448088418	Calcium-dependent protein kinase
MQTL1H-5	HORVU.MOREX.r3.1HG0069660	448206345	448206809	VQ motif family protein
MQTL1H-5	HORVU.MOREX.r3.1HG0069670	448316636	448320718	MYB transcription factor
MQTL1H-5	HORVU.MOREX.r3.1HG0069690	448339373	448339648	Somatic embryogenesis receptor-like kinase
MQTL1H-5	HORVU.MOREX.r3.1HG0069710	448415019	448418722	CsAtPR5
MQTL1H-5	HORVU.MOREX.r3.1HG0069720	448456244	448457724	Leucine-rich repeat receptor-like protein kinase family
MQTL1H-5	HORVU.MOREX.r3.1HG0069740	448677220	448680533	SNF1-related protein kinase regulatory subunit beta-1
MQTL1H-5	HORVU.MOREX.r3.1HG0069750	448683351	448685648	Calmodulin
MQTL1H-5	HORVU.MOREX.r3.1HG0069760	448686557	448687412	Calmodulin
MQTL1H-5	HORVU.MOREX.r3.1HG0069780	448755366	448759492	Proteasome subunit alpha type
MQTL1H-5	HORVU.MOREX.r3.1HG0069800	448763752	448767889	Histone-lysine N-methyltransferase, H3 lysine-9 specific
MQTL1H-5	HORVU.MOREX.r3.1HG0069820	448811751	448816808	MYB transcription factor
MQTL1H-5	HORVU.MOREX.r3.1HG0069830	448817607	448820109	UV radiation resistance-associated
MQTL1H-5	HORVU.MOREX.r3.1HG0069840	448820893	448821228	Alpha-1B adrenergic receptor
MQTL1H-5	HORVU.MOREX.r3.1HG0069850	448821304	448824736	dentin sialophosphoprotein
MQTL1H-5	HORVU.MOREX.r3.1HG0069870	448918167	448919228	F-box protein
MQTL1H-5	HORVU.MOREX.r3.1HG0069880	448922340	448928536	Endoplasmic reticulum-Golgi intermediate compartment protein 3
MQTL1H-5	HORVU.MOREX.r3.1HG0069910	448943160	448943576	Serine/threonine protein phosphatase 7 long form isogeny
MQTL1H-5	HORVU.MOREX.r3.1HG0069920	448989672	448990184	Beta-1,3-N-acetylglucosaminyltransferase family protein
MQTL1H-5	HORVU.MOREX.r3.1HG0069950	449211658	449214190	Protein KRI1
MQTL1H-5	HORVU.MOREX.r3.1HG0069960	449215026	449218797	protein kinase family protein
MQTL1H-5	HORVU.MOREX.r3.1HG0070000	449236912	449238404	Histone H3
MQTL1H-5	HORVU.MOREX.r3.1HG0070030	449298893	449301544	Histone H3
MQTL1H-5	HORVU.MOREX.r3.1HG0070040	449303328	449307238	BZIP transcription factor
MQTL1H-5	HORVU.MOREX.r3.1HG0070050	449474752	449475456	NAC (No Apical Meristem) domain transcriptional regulator superfamily protein
MQTL1H-5	HORVU.MOREX.r3.1HG0070060	449500001	449504214	ADP-ribosylation factor
MQTL1H-5	HORVU.MOREX.r3.1HG0070070	449511037	449513257	Glycosyltransferase
MQTL1H-5	HORVU.MOREX.r3.1HG0070080	449684529	449690004	GPN-loop GTPase 1-like protein
MQTL1H-5	HORVU.MOREX.r3.1HG0070090	449694837	449696197	Lipid-transfer protein
MQTL1H-5	HORVU.MOREX.r3.1HG0070100	449698315	449701618	Prolyl 4-hydroxylase alpha subunit, putative
MQTL1H-5	HORVU.MOREX.r3.1HG0070110	449704189	449709276	Type I inositol-1,4,5-trisphosphate 5-phosphatase
MQTL1H-7	HORVU.MOREX.r3.1HG0081220	488076602	488077964	Galactose-6-phosphate isomerase subunit LacB
MQTL1H-7	HORVU.MOREX.r3.1HG0081230	488108523	488110940	Serine/threonine-protein kinase
MQTL1H-7	HORVU.MOREX.r3.1HG0081250	488137064	488139597	Serine/threonine-protein kinase
MQTL1H-7	HORVU.MOREX.r3.1HG0081260	488148024	488150168	F-box family protein
MQTL1H-7	HORVU.MOREX.r3.1HG0081280	488181094	488181921	Ubiquitin family protein
MQTL1H-7	HORVU.MOREX.r3.1HG0081290	488235764	488236121	RNI-like superfamily protein
MQTL1H-10	HORVU.MOREX.r3.1HG0093830	512559396	512564551	E3 ubiquitin-protein ligase MARCH6
MQTL1H-10	HORVU.MOREX.r3.1HG0093840	512573138	512576134	Leucine-rich repeat receptor-like protein kinase family protein
MQTL1H-10	HORVU.MOREX.r3.1HG0093860	512616276	512616637	Type II proteinase inhibitor family protein
MQTL1H-10	HORVU.MOREX.r3.1HG0093870	512621950	512623159	Pathogen-related protein
MQTL1H-10	HORVU.MOREX.r3.1HG0093880	512631717	512635915	Phosphoglucan phosphatase LSF1
MQTL1H-10	HORVU.MOREX.r3.1HG0093890	512638738	512639880	Leucine-rich repeat receptor-like protein kinase
MQTL1H-10	HORVU.MOREX.r3.1HG0093920	512778495	512784496	Lectin receptor kinase
MQTL1H-10	HORVU.MOREX.r3.1HG0093930	512792568	512793275	Plant basic secretory family protein
MQTL1H-10	HORVU.MOREX.r3.1HG0093940	512806942	512809757	RNA polymerase sigma factor
MQTL1H-10	HORVU.MOREX.r3.1HG0093950	512817732	512820188	Ubiquitin carboxyl-terminal hydrolase 2
MQTL1H-10	HORVU.MOREX.r3.1HG0093960	512829814	512833308	Ubiquitin carboxyl-terminal hydrolase-related protein
MQTL1H-10	HORVU.MOREX.r3.1HG0093970	512835072	512835704	CST complex subunit TEN1-like protein
MQTL1H-10	HORVU.MOREX.r3.1HG0094000	512903517	512906736	RNA binding protein
MQTL1H-10	HORVU.MOREX.r3.1HG0094010	512906943	512911530	Kinase family protein
MQTL1H-10	HORVU.MOREX.r3.1HG0094030	512942861	512946340	Succinate--CoA ligase [ADP-forming] subunit beta
MQTL1H-10	HORVU.MOREX.r3.1HG0094040	512947228	512949289	Pentatricopeptide repeat-containing protein
MQTL1H-10	HORVU.MOREX.r3.1HG0094050	512951200	512957496	Protein kinase family protein
MQTL2H-5	HORVU.MOREX.r3.2HG0111580	37530919	37535049	Apyrase-like protein
MQTL2H-5	HORVU.MOREX.r3.2HG0111600	37734089	37735172	NADH-cytochrome b5 reductase
MQTL2H-5	HORVU.MOREX.r3.2HG0111610	37735772	37741646	Cellulose synthase
MQTL2H-5	HORVU.MOREX.r3.2HG0111620	37761180	37762664	Heavy metal transport/detoxification superfamily protein
MQTL2H-5	HORVU.MOREX.r3.2HG0111630	37799394	37800902	carboxyl-terminal peptidase (DUF239)
MQTL2H-5	HORVU.MOREX.r3.2HG0111640	37825135	37831148	Hexosyltransferase
MQTL2H-5	HORVU.MOREX.r3.2HG0111650	37877210	37885506	ATP-dependent RNA helicase DeaD
MQTL2H-5	HORVU.MOREX.r3.2HG0111690	38095696	38097670	CsAtPR5
MQTL2H-5	HORVU.MOREX.r3.2HG0111700	38185421	38185795	Peroxidase
MQTL2H-5	HORVU.MOREX.r3.2HG0111710	38225097	38226331	Polyadenylate-binding protein 1-B-binding protein
MQTL2H-6	HORVU.MOREX.r3.2HG0110420	32567199	32570339	Importin subunit alpha
MQTL2H-6	HORVU.MOREX.r3.2HG0110490	32910429	32911843	MYB transcription factor
MQTL2H-6	HORVU.MOREX.r3.2HG0110520	32947628	32948035	RAPT-1
MQTL2H-6	HORVU.MOREX.r3.2HG0110530	33034603	33036053	Hexosyltransferase
MQTL2H-6	HORVU.MOREX.r3.2HG0110550	33037321	33037608	Transducin family protein / WD-40 repeat family protein
MQTL2H-6	HORVU.MOREX.r3.2HG0110560	33039537	33043770	Pentatricopeptide repeat-containing protein, putative
MQTL2H-6	HORVU.MOREX.r3.2HG0110570	33088456	33089370	BTB/POZ and MATH domain-containing protein 4
MQTL2H-6	HORVU.MOREX.r3.2HG0110580	33156788	33157729	Ras-responsive element-binding protein 1
MQTL2H-6	HORVU.MOREX.r3.2HG0110600	33213558	33215039	GDSL esterase/lipase
MQTL2H-6	HORVU.MOREX.r3.2HG0110610	33217759	33218697	BTB/POZ/MATH-domain protein
MQTL2H-6	HORVU.MOREX.r3.2HG0110640	33228521	33235522	transcription factor-like protein
MQTL2H-6	HORVU.MOREX.r3.2HG0110650	33266536	33270066	Peptidyl-prolyl cis-trans isomerase
MQTL2H-6	HORVU.MOREX.r3.2HG0110660	33289601	33291091	F-box family protein
MQTL2H-6	HORVU.MOREX.r3.2HG0110710	33374740	33378545	Frigida-like 2
MQTL2H-6	HORVU.MOREX.r3.2HG0110720	33387610	33391505	Guanine nucleotide-binding-like protein
MQTL2H-6	HORVU.MOREX.r3.2HG0110730	33392634	33407805	DNA primase
MQTL2H-6	HORVU.MOREX.r3.2HG0110750	33601321	33603574	SNF1-related protein kinase regulatory subunit beta-1
MQTL2H-6	HORVU.MOREX.r3.2HG0110760	33605689	33607819	Calmodulin
MQTL2H-6	HORVU.MOREX.r3.2HG0110770	33608101	33608375	Dihydrofolate reductase
MQTL2H-6	HORVU.MOREX.r3.2HG0110780	33608564	33609626	Dihydrofolate reductase
MQTL2H-6	HORVU.MOREX.r3.2HG0110800	33611366	33613270	Non-specific serine/threonine protein kinase
MQTL2H-6	HORVU.MOREX.r3.2HG0110810	33639143	33644080	Alpha-L-arabinofuranosidase 1
MQTL2H-6	HORVU.MOREX.r3.2HG0110840	33688554	33694151	2-dehydro-3-deoxyphosphooctonate aldolase
MQTL2H-6	HORVU.MOREX.r3.2HG0110850	33738738	33740306	Protein kinase
MQTL2H-6	HORVU.MOREX.r3.2HG0110860	33767752	33771194	RINT1-like protein
MQTL2H-6	HORVU.MOREX.r3.2HG0110910	33984015	33985902	F-box family protein
MQTL2H-6	HORVU.MOREX.r3.2HG0110920	33988367	33989235	VQ motif-containing family protein
MQTL2H-6	HORVU.MOREX.r3.2HG0110930	34003181	34004293	VQ motif-containing family protein
MQTL2H-6	HORVU.MOREX.r3.2HG0110940	34154576	34158544	VQ motif-containing family protein
MQTL2H-6	HORVU.MOREX.r3.2HG0110980	34197192	34202347	CAP-Gly domain-containing linker protein 1
MQTL2H-6	HORVU.MOREX.r3.2HG0111000	34289768	34291239	BZIP transcription factor
MQTL2H-6	HORVU.MOREX.r3.2HG0111020	34413328	34415789	Subtilisin-like protease
MQTL2H-6	HORVU.MOREX.r3.2HG0111040	34427071	34429108	Short chain dehydrogenase/reductase
MQTL2H-6	HORVU.MOREX.r3.2HG0111060	34460185	34467395	Imidazoleglycerol-phosphate dehydratase
MQTL2H-11	HORVU.MOREX.r3.2HG0181310	557404478	557407261	Aspartyl/glutamyl-tRNA(Asn/Gln) amidotransferase subunit B, putative isoform 3
MQTL2H-11	HORVU.MOREX.r3.2HG0181330	557483917	557488923	Fatty acid hydroxylase superfamily protein
MQTL2H-11	HORVU.MOREX.r3.2HG0181350	557491073	557493745	Gag-pol polyprotein
MQTL2H-11	HORVU.MOREX.r3.2HG0181370	557496671	557500226	Fatty acid hydroxylase superfamily protein
MQTL2H-11	HORVU.MOREX.r3.2HG0181380	557505762	557508373	Actin-related protein 2/3 complex subunit 2
MQTL2H-11	HORVU.MOREX.r3.2HG0181390	557508926	557512574	Protein BREAST CANCER SUSCEPTIBILITY 1-like protein
MQTL2H-11	HORVU.MOREX.r3.2HG0181410	557652904	557653293	Embryo sac development arrest 6, putative
MQTL2H-11	HORVU.MOREX.r3.2HG0181460	557722613	557724105	Enolase
MQTL2H-11	HORVU.MOREX.r3.2HG0181470	557725076	557730772	Beta-glucosidase, putative
MQTL2H-11	HORVU.MOREX.r3.2HG0181480	557763370	557763865	nuclear RNA polymerase D1A
MQTL2H-11	HORVU.MOREX.r3.2HG0181490	557864273	557900571	Beta-glucosidase
MQTL2H-11	HORVU.MOREX.r3.2HG0181510	558084683	558088849	Beta-glucosidase
MQTL2H-11	HORVU.MOREX.r3.2HG0181520	558150446	558150853	Importin subunit alpha
MQTL2H-11	HORVU.MOREX.r3.2HG0181530	558211229	558213590	plastid transcriptionally active 5
MQTL2H-11	HORVU.MOREX.r3.2HG0181540	558214711	558218417	Disease resistance protein (NBS-LRR class) family
MQTL2H-11	HORVU.MOREX.r3.2HG0181550	558315635	558320213	Imidazole glycerol phosphate synthase subunit HisF
MQTL2H-11	HORVU.MOREX.r3.2HG0181570	558384921	558385442	4-diphosphocytidyl-2-C-methyl-D-erythritol kinase
MQTL2H-11	HORVU.MOREX.r3.2HG0181610	558556829	558559105	dCTP pyrophosphatase 1
MQTL2H-11	HORVU.MOREX.r3.2HG0181620	558588897	558589633	E3 ubiquitin-protein ligase
MQTL2H-11	HORVU.MOREX.r3.2HG0181640	558603580	558604367	Protein FAR1-RELATED SEQUENCE 5
MQTL2H-11	HORVU.MOREX.r3.2HG0181650	558715638	558715967	Stress response protein nst1
MQTL2H-11	HORVU.MOREX.r3.2HG0181660	558717186	558717848	3-hydroxyacyl-[acyl-carrier-protein] dehydratase FabZ
MQTL2H-11	HORVU.MOREX.r3.2HG0181680	558739995	558741170	CASP-like protein
MQTL2H-11	HORVU.MOREX.r3.2HG0181690	558748252	558749970	S-adenosyl-L-methionine-dependent methyltransferases superfamily protein
MQTL2H-11	HORVU.MOREX.r3.2HG0181700	558853949	558857211	L-allo-threonine aldolase
MQTL2H-11	HORVU.MOREX.r3.2HG0181760	559020274	559022048	LIGHT-DEPENDENT SHORT HYPOCOTYLS-like protein (DUF640)
MQTL2H-12	HORVU.MOREX.r3.2HG0184160	568413570	568414772	MYB transcription factor
MQTL2H-12	HORVU.MOREX.r3.2HG0184170	568450907	568451833	auxin response factor 2
MQTL3H-1	HORVU.MOREX.r3.3HG0223260	9706033	9707033	Expansin
MQTL3H-1	HORVU.MOREX.r3.3HG0223290	9728686	9729576	Jacalin-like lectin
MQTL3H-1	HORVU.MOREX.r3.3HG0223300	9734728	9735883	E3 ubiquitin-protein ligase
MQTL3H-1	HORVU.MOREX.r3.3HG0223310	9743264	9744547	E3 ubiquitin-protein ligase
MQTL3H-1	HORVU.MOREX.r3.3HG0223320	9753603	9755015	Werner Syndrome-like exonuclease
MQTL3H-1	HORVU.MOREX.r3.3HG0223330	9773518	9778754	Heparan-alpha-glucosaminide N-acetyltransferase
MQTL3H-1	HORVU.MOREX.r3.3HG0223340	9803994	9809230	Heparan-alpha-glucosaminide N-acetyltransferase
MQTL3H-1	HORVU.MOREX.r3.3HG0223350	9834403	9839640	Heparan-alpha-glucosaminide N-acetyltransferase
MQTL3H-1	HORVU.MOREX.r3.3HG0223360	9851793	9852991	E3 ubiquitin-protein ligase
MQTL3H-1	HORVU.MOREX.r3.3HG0223370	9884283	9885226	E3 ubiquitin-protein ligase
MQTL3H-1	HORVU.MOREX.r3.3HG0223380	9904567	9905539	E3 ubiquitin-protein ligase
MQTL3H-1	HORVU.MOREX.r3.3HG0223410	9922659	9923123	Amino acid permease family protein, putative
MQTL3H-1	HORVU.MOREX.r3.3HG0223440	9937643	9945547	Amino acid transporter, putative
MQTL3H-1	HORVU.MOREX.r3.3HG0223450	9985535	9985843	Disease resistance protein RPM1
MQTL3H-1	HORVU.MOREX.r3.3HG0223500	10035969	10037497	Protein O-linked-mannose beta-1,4-N-acetylglucosaminyltransferase 2
MQTL3H-1	HORVU.MOREX.r3.3HG0223530	10084423	10085975	Replication protein A subunit
MQTL3H-1	HORVU.MOREX.r3.3HG0223600	10117070	10117829	E3 ubiquitin-protein ligase
MQTL3H-1	HORVU.MOREX.r3.3HG0223610	10155828	10157095	E3 ubiquitin-protein ligase
MQTL3H-1	HORVU.MOREX.r3.3HG0223650	10242584	10243851	E3 ubiquitin-protein ligase
MQTL3H-1	HORVU.MOREX.r3.3HG0223690	10358055	10360446	Ubiquitin-conjugating enzyme family protein
MQTL3H-1	HORVU.MOREX.r3.3HG0223700	10360845	10361679	Ubiquitin-conjugating enzyme E2
MQTL3H-1	HORVU.MOREX.r3.3HG0223710	10415876	10417123	E3 ubiquitin-protein ligase
MQTL3H-1	HORVU.MOREX.r3.3HG0223730	10511891	10513371	Protein DETOXIFICATION
MQTL3H-1	HORVU.MOREX.r3.3HG0223740	10531301	10536576	Phenylalanine ammonia-lyase
MQTL3H-1	HORVU.MOREX.r3.3HG0223750	10540221	10542272	E3 ubiquitin-protein ligase
MQTL3H-1	HORVU.MOREX.r3.3HG0223760	10548559	10552386	DNA topoisomerase 4 subunit A
MQTL3H-1	HORVU.MOREX.r3.3HG0223770	10563706	10565836	Beta-fructofuranosidase, insoluble isoenzyme 3
MQTL3H-1	HORVU.MOREX.r3.3HG0223780	10581183	10582049	E3 ubiquitin-protein ligase
MQTL3H-1	HORVU.MOREX.r3.3HG0223800	10587323	10591091	E3 ubiquitin-protein ligase
MQTL3H-1	HORVU.MOREX.r3.3HG0223820	10645776	10648404	Cell wall invertase
MQTL3H-1	HORVU.MOREX.r3.3HG0223830	10689708	10692014	Beta-fructofuranosidase, insoluble isoenzyme 3
MQTL3H-1	HORVU.MOREX.r3.3HG0223840	10703254	10704359	E3 ubiquitin-protein ligase
MQTL3H-1	HORVU.MOREX.r3.3HG0223870	10804346	10805595	E3 ubiquitin-protein ligase
MQTL3H-1	HORVU.MOREX.r3.3HG0223880	10833354	10833795	FAR1-related sequence 10
MQTL3H-1	HORVU.MOREX.r3.3HG0223890	10836355	10836771	Serine/threonine protein phosphatase 7 long form isogeny
MQTL3H-1	HORVU.MOREX.r3.3HG0223900	10839050	10840033	E3 ubiquitin-protein ligase
MQTL3H-1	HORVU.MOREX.r3.3HG0223920	10864930	10866168	E3 ubiquitin-protein ligase
MQTL3H-1	HORVU.MOREX.r3.3HG0223930	10874340	10875782	E3 ubiquitin-protein ligase
MQTL3H-1	HORVU.MOREX.r3.3HG0223940	10878479	10882065	Lecithin-cholesterol acyltransferase-like 1
MQTL3H-1	HORVU.MOREX.r3.3HG0223950	10884155	10887700	E3 ubiquitin-protein ligase
MQTL3H-1	HORVU.MOREX.r3.3HG0223960	10888423	10893529	E3 ubiquitin-protein ligase
MQTL3H-1	HORVU.MOREX.r3.3HG0223980	10955151	10957796	UDP-N-acetylmuramate--L-alanine ligase
MQTL3H-1	HORVU.MOREX.r3.3HG0223990	10958016	10961244	Alpha-ketoglutarate-dependent dioxygenase alkB
MQTL3H-1	HORVU.MOREX.r3.3HG0224000	10963090	10966897	basic helix-loop-helix (bHLH) DNA-binding superfamily protein
MQTL3H-1	HORVU.MOREX.r3.3HG0224010	10977400	10980276	S-type anion channel
MQTL3H-1	HORVU.MOREX.r3.3HG0224020	11020638	11022602	BED zinc finger,hAT family dimerization domain
MQTL3H-1	HORVU.MOREX.r3.3HG0224040	11065970	11068411	Pentatricopeptide repeat-containing protein
MQTL3H-1	HORVU.MOREX.r3.3HG0224080	11357948	11358508	Carcinoembryonic antigen-related cell adhesion molecule 20
MQTL3H-1	HORVU.MOREX.r3.3HG0224130	11510732	11514301	Peroxisomal membrane protein PEX14
MQTL3H-1	HORVU.MOREX.r3.3HG0224160	11574656	11577951	Xylosyltransferase 1
MQTL3H-1	HORVU.MOREX.r3.3HG0224180	11608576	11611763	Xylosyltransferase 1
MQTL3H-1	HORVU.MOREX.r3.3HG0224200	11614632	11616967	ABC transporter ATP-binding protein YxdL
MQTL3H-1	HORVU.MOREX.r3.3HG0224210	11632200	11635715	Peroxisomal membrane protein PEX14
MQTL3H-5	HORVU.MOREX.r3.3HG0304600	556469205	556469699	B3 domain-containing protein
MQTL3H-5	HORVU.MOREX.r3.3HG0304610	556521538	556522824	LOB domain-containing protein, putative
MQTL3H-5	HORVU.MOREX.r3.3HG0304620	556549597	556550145	TTF-type zinc finger protein with HAT dimerization domain-containing protein
MQTL3H-5	HORVU.MOREX.r3.3HG0304630	556605007	556607279	Pentatricopeptide repeat-containing protein
MQTL3H-5	HORVU.MOREX.r3.3HG0304640	556615989	556620992	Tetratricopeptide repeat-containing family protein
MQTL3H-5	HORVU.MOREX.r3.3HG0304650	556622092	556630761	Vacuolar protein sorting-associated protein 53
MQTL3H-5	HORVU.MOREX.r3.3HG0304660	556736210	556741371	Ceramide glucosyltransferase, putative
MQTL3H-5	HORVU.MOREX.r3.3HG0304680	556765643	556768015	Fructose-bisphosphate aldolase
MQTL3H-5	HORVU.MOREX.r3.3HG0304710	556808040	556810439	Fructose-bisphosphate aldolase
MQTL3H-5	HORVU.MOREX.r3.3HG0304720	556814147	556817940	RING finger protein
MQTL3H-5	HORVU.MOREX.r3.3HG0304730	556846151	556847375	SNAP25 homologous protein SNAP33
MQTL3H-5	HORVU.MOREX.r3.3HG0304740	556904571	556906960	B3 domain-containing protein
MQTL3H-5	HORVU.MOREX.r3.3HG0304770	556949131	556952812	Two-component response regulator
MQTL3H-5	HORVU.MOREX.r3.3HG0304780	556953941	556958894	Peptidyl serine alpha-galactosyltransferase
MQTL3H-5	HORVU.MOREX.r3.3HG0304800	557105665	557115134	Structural maintenance of chromosomes protein
MQTL3H-5	HORVU.MOREX.r3.3HG0304810	557137232	557137828	Ethylene-responsive transcription factor
MQTL3H-5	HORVU.MOREX.r3.3HG0304830	557143597	557153332	Protein kinase
MQTL3H-5	HORVU.MOREX.r3.3HG0304880	557228445	557229035	Ethylene-responsive transcription factor, putative
MQTL3H-5	HORVU.MOREX.r3.3HG0304890	557293129	557293674	L-fucose operon activator
MQTL3H-5	HORVU.MOREX.r3.3HG0304930	557318628	557320178	DELLA protein
MQTL3H-5	HORVU.MOREX.r3.3HG0304940	557329642	557333136	Mitochondrial inner membrane organizing system protein 1
MQTL3H-5	HORVU.MOREX.r3.3HG0304950	557365744	557367879	DELLA protein
MQTL3H-5	HORVU.MOREX.r3.3HG0304970	557507389	557510527	Peptide transporter
MQTL3H-5	HORVU.MOREX.r3.3HG0304980	557556236	557556601	UDP-Glycosyltransferase superfamily protein
MQTL3H-5	HORVU.MOREX.r3.3HG0305030	557579833	557583509	alpha/beta-Hydrolases superfamily protein
MQTL3H-5	HORVU.MOREX.r3.3HG0305050	557632327	557633817	Tyrosine decarboxylase
MQTL3H-5	HORVU.MOREX.r3.3HG0305060	557645161	557645648	Serine/threonine protein phosphatase 7 long form isogeny
MQTL3H-5	HORVU.MOREX.r3.3HG0305070	557646921	557648417	Tyrosine decarboxylase
MQTL3H-5	HORVU.MOREX.r3.3HG0305080	557650049	557651102	Heat shock transcription factor
MQTL3H-5	HORVU.MOREX.r3.3HG0305100	557749514	557751292	Tyrosine decarboxylase
MQTL3H-5	HORVU.MOREX.r3.3HG0305120	557773743	557781062	Mitochondrial intermediate peptidase
MQTL3H-5	HORVU.MOREX.r3.3HG0305140	557817492	557823158	Multidrug resistance protein ABC transporter family protein
MQTL3H-5	HORVU.MOREX.r3.3HG0305150	557934311	557935899	Pectin lyase-like superfamily protein
MQTL3H-5	HORVU.MOREX.r3.3HG0305180	558035442	558040283	Nucleic acid-binding, OB-fold-like protein
MQTL3H-5	HORVU.MOREX.r3.3HG0305190	558041734	558043714	Acid phosphatase/vanadium-dependent haloperoxidase related
MQTL3H-5	HORVU.MOREX.r3.3HG0305200	558043979	558047762	Monooxygenase
MQTL3H-5	HORVU.MOREX.r3.3HG0305210	558112036	558112392	Peroxisome proliferator-activated receptor gamma coactivator 1-alpha
MQTL3H-5	HORVU.MOREX.r3.3HG0305220	558116414	558120526	4-coumarate:CoA ligase-like protein
MQTL3H-5	HORVU.MOREX.r3.3HG0305230	558185560	558187997	GDP-L-galactose phosphorylase 1
MQTL3H-5	HORVU.MOREX.r3.3HG0305240	558188419	558193059	RecA family protein
MQTL4H-3	HORVU.MOREX.r3.4HG0339160	25003077	25004853	1-aminocyclopropane-1-carboxylate synthase 1
MQTL4H-3	HORVU.MOREX.r3.4HG0339180	25300938	25302444	F-box-like protein
MQTL4H-3	HORVU.MOREX.r3.4HG0339190	25303879	25320396	GTPase obg
MQTL4H-3	HORVU.MOREX.r3.4HG0339210	25446071	25449997	Chaperone protein dnaJ
MQTL4H-3	HORVU.MOREX.r3.4HG0339220	25451538	25453965	Pentatricopeptide repeat-containing protein
MQTL4H-3	HORVU.MOREX.r3.4HG0339230	25455823	25457113	F-box protein
MQTL4H-3	HORVU.MOREX.r3.4HG0339240	25458510	25460277	BED zinc finger,hAT family dimerization domain
MQTL4H-3	HORVU.MOREX.r3.4HG0339280	25567331	25569467	DNA binding protein
MQTL4H-3	HORVU.MOREX.r3.4HG0339290	25569674	25577881	ATP dependent RNA helicase
MQTL4H-3	HORVU.MOREX.r3.4HG0339300	25578541	25582209	Basic helix-loop-helix transcription factor
MQTL4H-3	HORVU.MOREX.r3.4HG0339340	25766488	25768993	ethylene-dependent gravitropism-deficient and yellow-green-like 2
MQTL4H-3	HORVU.MOREX.r3.4HG0339350	25769040	25772497	transmembrane protein
MQTL4H-3	HORVU.MOREX.r3.4HG0339390	25899321	25905161	Ribosomal RNA small subunit methyltransferase E
MQTL4H-3	HORVU.MOREX.r3.4HG0339400	25899412	25901931	Serine/threonine-protein kinase
MQTL4H-3	HORVU.MOREX.r3.4HG0339420	25970309	25971085	RNA recognition motif (RRM)-containing protein
MQTL4H-3	HORVU.MOREX.r3.4HG0339430	26193958	26198115	Growth-regulating factor
MQTL4H-3	HORVU.MOREX.r3.4HG0339440	26218333	26218548	Gag polyprotein
MQTL4H-3	HORVU.MOREX.r3.4HG0339550	26399086	26400718	Subtilisin-like protease
MQTL4H-3	HORVU.MOREX.r3.4HG0339560	26441396	26442538	B3 domain-containing protein
MQTL4H-3	HORVU.MOREX.r3.4HG0339570	26606865	26609317	ACT domain containing protein, expressed
MQTL4H-3	HORVU.MOREX.r3.4HG0339580	26609467	26614372	BSD domain containing protein
MQTL4H-3	HORVU.MOREX.r3.4HG0339590	26814131	26822734	Ribosomal RNA small subunit methyltransferase F
MQTL4H-3	HORVU.MOREX.r3.4HG0339600	26823379	26825689	Lecithin-cholesterol acyltransferase-like 1
MQTL4H-3	HORVU.MOREX.r3.4HG0339610	26826878	26831191	Serine carboxypeptidase family protein, expressed
MQTL4H-4	HORVU.MOREX.r3.4HG0384200	446432676	446434471	MYB domain transcription factor
MQTL4H-4	HORVU.MOREX.r3.4HG0384230	446868366	446873013	RING/U-box superfamily protein
MQTL4H-4	HORVU.MOREX.r3.4HG0384240	446873478	446876774	Gamma interferon inducible lysosomal thiol reductase family protein, expressed
MQTL4H-4	HORVU.MOREX.r3.4HG0384250	447008218	447009674	Gamma-interferon-inducible lysosomal thiol reductase
MQTL4H-4	HORVU.MOREX.r3.4HG0384260	447012606	447013741	Gamma-interferon-inducible lysosomal thiol reductase
MQTL4H-4	HORVU.MOREX.r3.4HG0384300	447259938	447261605	RING finger protein
MQTL4H-4	HORVU.MOREX.r3.4HG0384310	447724095	447726149	Gamma-interferon-inducible lysosomal thiol reductase
MQTL4H-4	HORVU.MOREX.r3.4HG0384330	447768225	447768734	Sphingoid base hydroxylase 2
MQTL4H-4	HORVU.MOREX.r3.4HG0384350	448032574	448042430	Rab3 GTPase-activating protein catalytic subunit
MQTL4H-4	HORVU.MOREX.r3.4HG0384360	448207316	448210650	Protein kinase, putative
MQTL4H-4	HORVU.MOREX.r3.4HG0384370	448212211	448216578	NADH dehydrogenase [ubiquinone] 1 alpha subcomplex subunit 8
MQTL4H-8	HORVU.MOREX.r3.4HG0408100	581190374	581196198	Ubiquitin-conjugating enzyme E2
MQTL4H-8	HORVU.MOREX.r3.4HG0408140	581278410	581279465	Phosphate import ATP-binding protein PstB
MQTL4H-8	HORVU.MOREX.r3.4HG0408170	581288889	581307738	Protein kinase
MQTL4H-8	HORVU.MOREX.r3.4HG0408180	581360891	581365084	Receptor-like kinase
MQTL4H-8	HORVU.MOREX.r3.4HG0408210	581383726	581386523	Zinc finger protein
MQTL4H-8	HORVU.MOREX.r3.4HG0408230	581432296	581433441	B3 domain-containing protein
MQTL4H-8	HORVU.MOREX.r3.4HG0408240	581436668	581437186	Zinc finger family protein
MQTL4H-8	HORVU.MOREX.r3.4HG0408250	581474914	581476368	Benzyl alcohol O-benzoyltransferase
MQTL4H-8	HORVU.MOREX.r3.4HG0408260	581599166	581600481	Sulfotransferase
MQTL4H-8	HORVU.MOREX.r3.4HG0408270	581752326	581752880	LOB domain-containing protein, putative
MQTL4H-8	HORVU.MOREX.r3.4HG0408280	581759414	581760406	LOB domain-containing protein, putative
MQTL4H-8	HORVU.MOREX.r3.4HG0408300	581807914	581810860	HR-like lesion-inducing protein-related protein
MQTL4H-8	HORVU.MOREX.r3.4HG0408310	581849084	581850145	Protein FAR1-RELATED SEQUENCE 5
MQTL4H-8	HORVU.MOREX.r3.4HG0408330	581881498	581883510	WAT1-related protein
MQTL4H-8	HORVU.MOREX.r3.4HG0408340	581900073	581903368	Protein KINESIN LIGHT CHAIN-RELATED 3
MQTL4H-8	HORVU.MOREX.r3.4HG0408380	582030381	582030605	auxin transport protein (BIG)
MQTL4H-8	HORVU.MOREX.r3.4HG0408390	582033174	582033950	Ring finger protein, putative
MQTL4H-8	HORVU.MOREX.r3.4HG0408400	582053923	582054418	ArfGap/RecO-like zinc finger domain-containing protein
MQTL4H-8	HORVU.MOREX.r3.4HG0408420	582081880	582083105	Ring finger protein, putative
MQTL4H-8	HORVU.MOREX.r3.4HG0408430	582249804	582250175	Ethylene-responsive transcription factor
MQTL4H-8	HORVU.MOREX.r3.4HG0408470	582305885	582307504	Phosphate transporter protein
MQTL4H-8	HORVU.MOREX.r3.4HG0408490	582449421	582450986	Phosphate transporter
MQTL4H-8	HORVU.MOREX.r3.4HG0408500	582455549	582457352	Phosphate transporter
MQTL4H-8	HORVU.MOREX.r3.4HG0408510	582524379	582526232	Phosphate transporter
MQTL4H-8	HORVU.MOREX.r3.4HG0408520	582545415	582546543	Transport inhibitor response 1-like protein
MQTL4H-8	HORVU.MOREX.r3.4HG0408530	582599003	582600589	Purple acid phosphatase
MQTL4H-8	HORVU.MOREX.r3.4HG0408540	582621064	582621639	SKP1-like protein
MQTL4H-8	HORVU.MOREX.r3.4HG0408550	582638374	582642773	Tetratricopeptide repeat protein 7A
MQTL4H-8	HORVU.MOREX.r3.4HG0408560	582649872	582652005	Glutathione S-transferase T3
MQTL4H-8	HORVU.MOREX.r3.4HG0408570	582698889	582701729	Cyclin dependent kinase inhibitor
MQTL4H-8	HORVU.MOREX.r3.4HG0408590	583001956	583002318	Ethylene-responsive transcription factor
MQTL4H-8	HORVU.MOREX.r3.4HG0408600	583028194	583029619	GDSL esterase/lipase
MQTL4H-8	HORVU.MOREX.r3.4HG0408610	583054317	583055945	Scarecrow transcription factor family protein
MQTL4H-8	HORVU.MOREX.r3.4HG0408620	583057353	583058761	translation initiation factor
MQTL4H-8	HORVU.MOREX.r3.4HG0408630	583059012	583062611	Mitochondrial outer membrane protein porin
MQTL4H-8	HORVU.MOREX.r3.4HG0408640	583067479	583069050	Core-2/I-branching beta-1,6-N-acetylglucosaminyltransferase family protein
MQTL4H-8	HORVU.MOREX.r3.4HG0408650	583133048	583133509	Replicase polyprotein 1a
MQTL4H-8	HORVU.MOREX.r3.4HG0408670	583137438	583140033	Early-responsive to dehydration stress protein isoform 1
MQTL5H-7	HORVU.MOREX.r3.5HG0498540	498523396	498524038	Oxidoreductase-like domain-containing protein 1
MQTL5H-7	HORVU.MOREX.r3.5HG0498550	498529485	498531057	Protein FAR1-RELATED SEQUENCE 5
MQTL5H-7	HORVU.MOREX.r3.5HG0498570	498534502	498541526	Ulp1 protease family, C-terminal catalytic domain containing protein
MQTL5H-7	HORVU.MOREX.r3.5HG0498580	498615912	498618607	Protein Mei2
MQTL5H-7	HORVU.MOREX.r3.5HG0498610	498787021	498788290	Protein Mei2
MQTL5H-7	HORVU.MOREX.r3.5HG0498620	498797993	498799140	Protein Mei2
MQTL5H-7	HORVU.MOREX.r3.5HG0498660	498934588	498935709	Lateral root primordium protein-related, putative
MQTL5H-7	HORVU.MOREX.r3.5HG0498680	498937448	498937861	RAPT-1
MQTL5H-7	HORVU.MOREX.r3.5HG0498710	499070662	499072259	Acidic endochitinase
MQTL5H-7	HORVU.MOREX.r3.5HG0498720	499114928	499116351	Receptor-like kinase
MQTL5H-7	HORVU.MOREX.r3.5HG0498740	499260064	499260744	Plant/T31B5-30 protein
MQTL5H-7	HORVU.MOREX.r3.5HG0498770	499316872	499321019	Hexosyltransferase
MQTL5H-7	HORVU.MOREX.r3.5HG0498780	499358914	499359575	NADPH-dependent thioredoxin reductase 3
MQTL5H-7	HORVU.MOREX.r3.5HG0498790	499371426	499371815	histone acetyltransferase of the CBP family 12
MQTL5H-7	HORVU.MOREX.r3.5HG0498820	499518823	499519715	Late embryogenesis abundant (LEA) hydroxyproline-rich glycoprotein family
MQTL5H-7	HORVU.MOREX.r3.5HG0498830	499522423	499526178	Pseudo response regulator
MQTL5H-7	HORVU.MOREX.r3.5HG0498890	499759880	499761088	Pentatricopeptide repeat-containing protein
MQTL5H-7	HORVU.MOREX.r3.5HG0498900	499788823	499796075	Alpha/beta hydrolase, putative
MQTL5H-7	HORVU.MOREX.r3.5HG0498910	499849744	499852748	Myb factor
MQTL5H-7	HORVU.MOREX.r3.5HG0498930	499941517	499943035	Werner Syndrome-like exonuclease
MQTL5H-7	HORVU.MOREX.r3.5HG0498950	500103174	500112591	Pantothenate kinase, putative
MQTL5H-7	HORVU.MOREX.r3.5HG0498960	500114464	500115684	Glucan 1,3-beta-glucosidase
MQTL5H-7	HORVU.MOREX.r3.5HG0498970	500120886	500121197	Calmodulin-lysine N-methyltransferase
MQTL5H-7	HORVU.MOREX.r3.5HG0499000	500142458	500144635	Purple acid phosphatase
MQTL5H-7	HORVU.MOREX.r3.5HG0499010	500193062	500204388	Inactive purple acid phosphatase-like protein
MQTL5H-7	HORVU.MOREX.r3.5HG0499020	500256398	500259360	Purple acid phosphatase
MQTL5H-8	HORVU.MOREX.r3.5HG0512800	532481840	532483816	Two-component response regulator
MQTL5H-8	HORVU.MOREX.r3.5HG0512820	532600476	532606853	Kinase family protein
MQTL5H-8	HORVU.MOREX.r3.5HG0512830	532662322	532663482	Dof zinc finger protein
MQTL5H-8	HORVU.MOREX.r3.5HG0512860	532853161	532857933	Kinase family protein
MQTL5H-8	HORVU.MOREX.r3.5HG0512870	532873277	532875888	Tunicamycin induced 1
MQTL5H-8	HORVU.MOREX.r3.5HG0512880	532877055	532879914	Processing peptidase
MQTL5H-8	HORVU.MOREX.r3.5HG0512890	532882682	532885491	Nuclear pore complex protein NUP58
MQTL5H-8	HORVU.MOREX.r3.5HG0512910	532929161	532930401	Nodulation signaling protein 1
MQTL5H-8	HORVU.MOREX.r3.5HG0512920	532945269	532948835	ARGONAUTE 3
MQTL5H-8	HORVU.MOREX.r3.5HG0512930	532949601	532951331	Maternal effect embryo arrest 14-1
MQTL7H-1	HORVU.MOREX.r3.7HG0635600	3134174	3135257	Receptor-like kinase
MQTL7H-1	HORVU.MOREX.r3.7HG0635610	3144166	3145194	Protein kinase family protein
MQTL7H-1	HORVU.MOREX.r3.7HG0635620	3157954	3163320	Blue-light-activated histidine kinase
MQTL7H-1	HORVU.MOREX.r3.7HG0635640	3168222	3168833	LRR receptor-like serine/threonine-protein kinase EFR
MQTL7H-1	HORVU.MOREX.r3.7HG0635660	3183426	3183833	Leucine-rich repeat receptor-like protein kinase family protein
MQTL7H-1	HORVU.MOREX.r3.7HG0635710	3235244	3238608	Tetratricopeptide repeat protein 7A
MQTL7H-1	HORVU.MOREX.r3.7HG0635740	3284432	3286556	Scarecrow transcription factor family protein
MQTL7H-1	HORVU.MOREX.r3.7HG0635750	3316358	3316600	cysteine-rich RLK (RECEPTOR-like protein kinase) 39
MQTL7H-1	HORVU.MOREX.r3.7HG0635780	3470539	3475870	Acetyltransferase component of pyruvate dehydrogenase complex
MQTL7H-1	HORVU.MOREX.r3.7HG0635790	3477096	3484038	Arginine N-methyltransferase family protein
MQTL7H-1	HORVU.MOREX.r3.7HG0635820	3487867	3497179	Protein transport protein SEC16B-like protein
MQTL7H-1	HORVU.MOREX.r3.7HG0635890	3657355	3658167	Polynucleotidyl transferase, ribonuclease H-like superfamily protein
MQTL7H-1	HORVU.MOREX.r3.7HG0635910	3663593	3664827	Receptor-like kinase
MQTL7H-1	HORVU.MOREX.r3.7HG0635930	3671555	3671896	Kinase family protein
MQTL7H-1	HORVU.MOREX.r3.7HG0635950	3737288	3742077	receptor kinase 1
MQTL7H-1	HORVU.MOREX.r3.7HG0635970	3798173	3798743	Protein kinase family protein
MQTL7H-1	HORVU.MOREX.r3.7HG0636000	3811382	3814398	protein kinase family protein
MQTL7H-1	HORVU.MOREX.r3.7HG0636010	3832913	3834836	Glycosyltransferase
MQTL7H-1	HORVU.MOREX.r3.7HG0636020	3843188	3846665	Mitochondrial pyruvate carrier
MQTL7H-1	HORVU.MOREX.r3.7HG0636030	3858281	3860172	hydroxysteroid dehydrogenase 3
MQTL7H-1	HORVU.MOREX.r3.7HG0636050	3871218	3875057	Rp1-like protein
MQTL7H-1	HORVU.MOREX.r3.7HG0636060	3884663	3886091	CBL-interacting protein kinase 17
MQTL7H-1	HORVU.MOREX.r3.7HG0636070	3902415	3906299	Rp1-like protein
MQTL7H-1	HORVU.MOREX.r3.7HG0636110	3967567	3968167	DNA topoisomerase
MQTL7H-1	HORVU.MOREX.r3.7HG0636120	3970092	3972329	transmembrane protein, putative (DUF594)
MQTL7H-1	HORVU.MOREX.r3.7HG0636130	3984329	3988195	Rp1-like protein
MQTL7H-1	HORVU.MOREX.r3.7HG0636150	4026488	4027426	Aspartyl/glutamyl-tRNA(Asn/Gln) amidotransferase subunit B
MQTL7H-1	HORVU.MOREX.r3.7HG0636230	4110300	4111073	Phosphate regulon sensor protein PhoR
MQTL7H-1	HORVU.MOREX.r3.7HG0636240	4113038	4114309	Hemagglutinin
MQTL7H-1	HORVU.MOREX.r3.7HG0636250	4137235	4137846	NBS-LRR disease resistance-like protein
MQTL7H-1	HORVU.MOREX.r3.7HG0636260	4138419	4139046	B3 domain-containing protein
MQTL7H-1	HORVU.MOREX.r3.7HG0636280	4160347	4161178	Sec14p-like phosphatidylinositol transfer family protein
MQTL7H-1	HORVU.MOREX.r3.7HG0636290	4164224	4165449	Myb/SANT-like DNA-binding domain protein
MQTL7H-1	HORVU.MOREX.r3.7HG0636300	4165591	4165791	Ribosomal RNA small subunit methyltransferase A
MQTL7H-1	HORVU.MOREX.r3.7HG0636320	4173480	4176121	chaperonin 60 beta
MQTL7H-1	HORVU.MOREX.r3.7HG0636330	4179141	4180536	F-box protein
MQTL7H-1	HORVU.MOREX.r3.7HG0636340	4183625	4185663	Site-determining protein
MQTL7H-1	HORVU.MOREX.r3.7HG0636350	4186881	4192457	cDNA clone:J023132J12, full insert sequence
MQTL7H-1	HORVU.MOREX.r3.7HG0636370	4259188	4262662	MYB-related transcription factor
MQTL7H-1	HORVU.MOREX.r3.7HG0636380	4265557	4265763	Zinc finger transcription factor Trps1
MQTL7H-1	HORVU.MOREX.r3.7HG0636400	4280878	4282297	F-box protein
MQTL7H-1	HORVU.MOREX.r3.7HG0636420	4323505	4326754	Protein CWC15 like
MQTL7H-1	HORVU.MOREX.r3.7HG0636440	4334869	4338326	Receptor-kinase, putative
MQTL7H-1	HORVU.MOREX.r3.7HG0636450	4343350	4345097	keratin-associated protein (DUF819)
MQTL7H-1	HORVU.MOREX.r3.7HG0636480	4373694	4374935	Leucine-rich repeat receptor-like protein kinase family protein
MQTL7H-1	HORVU.MOREX.r3.7HG0636500	4408950	4409204	Serine/threonine-protein kinase 11-interacting protein
MQTL7H-1	HORVU.MOREX.r3.7HG0636510	4411525	4414380	PPPDE putative thiol peptidase family protein
MQTL7H-1	HORVU.MOREX.r3.7HG0636520	4411840	4412031	S-adenosyl-L-methionine-dependent methyltransferases superfamily protein
MQTL7H-1	HORVU.MOREX.r3.7HG0636530	4416012	4418599	MADS-box transcription factor 8
MQTL7H-1	HORVU.MOREX.r3.7HG0636540	4423167	4425585	Pectin lyase-like superfamily protein
MQTL7H-1	HORVU.MOREX.r3.7HG0636560	4439444	4442098	Receptor-kinase, putative
MQTL7H-1	HORVU.MOREX.r3.7HG0636570	4446768	4449482	Kelch repeat-containing protein
MQTL7H-1	HORVU.MOREX.r3.7HG0636590	4454045	4457367	TSL-kinase interacting 1-like protein
MQTL7H-1	HORVU.MOREX.r3.7HG0636600	4527658	4529505	Serine/threonine-protein kinase
MQTL7H-1	HORVU.MOREX.r3.7HG0636630	4576418	4578393	WAT1-related protein
MQTL7H-1	HORVU.MOREX.r3.7HG0636640	4578352	4581019	Ferredoxin--NADP reductase
MQTL7H-1	HORVU.MOREX.r3.7HG0636660	4582836	4584926	SKP1-like protein
MQTL7H-1	HORVU.MOREX.r3.7HG0636670	4588539	4589384	F-box domain containing protein
MQTL7H-1	HORVU.MOREX.r3.7HG0636680	4598046	4598708	B3 domain-containing protein
MQTL7H-1	HORVU.MOREX.r3.7HG0636690	4640193	4641776	Aspartic proteinase nepenthesin-1
MQTL7H-6	HORVU.MOREX.r3.7HG0706590	439159667	439160263	Ethylene-responsive transcription factor
MQTL7H-6	HORVU.MOREX.r3.7HG0706600	439164778	439165780	Pectin methylesterase inhibitor
MQTL7H-6	HORVU.MOREX.r3.7HG0706620	439183033	439187031	Protein mago nashi-like protein
MQTL7H-6	HORVU.MOREX.r3.7HG0706640	439202582	439205027	DNA ligase-like
MQTL7H-6	HORVU.MOREX.r3.7HG0706690	439832527	439836818	GDP-mannose transporter
MQTL7H-6	HORVU.MOREX.r3.7HG0706740	440243383	440246858	Pectin lyase-like superfamily protein
MQTL7H-6	HORVU.MOREX.r3.7HG0706770	440312887	440314444	Polyadenylate-binding protein 1-B-binding protein
MQTL7H-6	HORVU.MOREX.r3.7HG0706810	440672018	440672659	Ribosomal L28e protein family
MQTL7H-6	HORVU.MOREX.r3.7HG0706830	440789722	440790792	transmembrane protein, putative (DUF679 domain membrane protein 2)
MQTL7H-6	HORVU.MOREX.r3.7HG0706850	440940950	440943990	F-box protein family-like
MQTL7H-7	HORVU.MOREX.r3.7HG0743370	611540101	611546775	Aldehyde oxidase, putative
MQTL7H-7	HORVU.MOREX.r3.7HG0743390	611592594	611599268	Aldehyde oxidase, putative
MQTL7H-7	HORVU.MOREX.r3.7HG0743420	611645082	611668132	Aldehyde oxidase, putative
MQTL7H-7	HORVU.MOREX.r3.7HG0743430	611680409	611696203	Aldehyde oxidase, putative
MQTL7H-7	HORVU.MOREX.r3.7HG0743470	611714887	611723372	Lysosomal Pro-X carboxypeptidase
MQTL7H-7	HORVU.MOREX.r3.7HG0743490	611753673	611757696	Lysosomal Pro-X carboxypeptidase
MQTL7H-7	HORVU.MOREX.r3.7HG0743500	611765564	611766036	UDP-glucuronosyltransferase 1-1
MQTL7H-7	HORVU.MOREX.r3.7HG0743510	611789806	611794258	Two-component response regulator
MQTL7H-7	HORVU.MOREX.r3.7HG0743530	611836386	611836583	phosphotransferases/inositol or phosphatidylinositol kinase
MQTL7H-7	HORVU.MOREX.r3.7HG0743540	611854416	611854909	myosin heavy chain, embryonic smooth protein
MQTL7H-7	HORVU.MOREX.r3.7HG0743570	611886710	611889743	NBS-LRR resistance-like protein
MQTL7H-7	HORVU.MOREX.r3.7HG0743580	611955725	611957137	Werner Syndrome-like exonuclease
MQTL7H-7	HORVU.MOREX.r3.7HG0743600	611962504	611962849	NBS-LRR resistance-like protein
MQTL7H-7	HORVU.MOREX.r3.7HG0743630	612074664	612075009	NBS-LRR resistance-like protein
MQTL7H-7	HORVU.MOREX.r3.7HG0743670	612235806	612238021	disease resistance protein (TIR-NBS-LRR class) family
MQTL7H-7	HORVU.MOREX.r3.7HG0743690	612253635	612255752	disease resistance protein (TIR-NBS-LRR class) family
MQTL7H-7	HORVU.MOREX.r3.7HG0743740	612326733	612329667	disease resistance protein (TIR-NBS-LRR class) family
MQTL7H-7	HORVU.MOREX.r3.7HG0743770	612497365	612501093	disease resistance protein (TIR-NBS-LRR class) family
MQTL7H-7	HORVU.MOREX.r3.7HG0743790	612516992	612518797	disease resistance protein (TIR-NBS-LRR class) family
MQTL7H-7	HORVU.MOREX.r3.7HG0743860	612701725	612704138	disease resistance protein (TIR-NBS-LRR class) family
MQTL7H-7	HORVU.MOREX.r3.7HG0743870	612720831	612721843	Disease resistance protein (TIR-NBS-LRR class) family
MQTL7H-7	HORVU.MOREX.r3.7HG0743880	612750521	612754003	Homogentisate phytyltransferase
MQTL7H-7	HORVU.MOREX.r3.7HG0743890	612774203	612777481	Plasma membrane ATPase
MQTL7H-7	HORVU.MOREX.r3.7HG0743900	612784742	612788230	Kinase family protein
MQTL7H-7	HORVU.MOREX.r3.7HG0743960	612834106	612837601	Pentatricopeptide repeat-containing protein
MQTL7H-7	HORVU.MOREX.r3.7HG0743970	612840999	612841424	BTB/POZ and MATH domain-containing protein 2
MQTL7H-7	HORVU.MOREX.r3.7HG0743980	612854178	612858728	Two-component response regulator
MQTL7H-7	HORVU.MOREX.r3.7HG0744000	612897161	612900418	LINE-1 reverse transcriptase like
MQTL7H-7	HORVU.MOREX.r3.7HG0744010	612902429	612903889	BTB/POZ and MATH domain-containing protein 2
MQTL7H-7	HORVU.MOREX.r3.7HG0744040	612910567	612915466	Transcription factor
MQTL7H-7	HORVU.MOREX.r3.7HG0744060	612918310	612918831	Oxygen-dependent choline dehydrogenase
MQTL7H-7	HORVU.MOREX.r3.7HG0744090	612931025	612932260	RNA-directed DNA polymerase (Reverse transcriptase)
MQTL7H-7	HORVU.MOREX.r3.7HG0744120	612937299	612939768	Transcription factor
MQTL7H-7	HORVU.MOREX.r3.7HG0744130	612940301	612940732	Auxin efflux carrier family protein
MQTL7H-7	HORVU.MOREX.r3.7HG0744150	612947918	612949036	BTB/POZ and MATH domain-containing protein 2
MQTL7H-7	HORVU.MOREX.r3.7HG0744160	612955613	612956179	B3 domain-containing protein family
MQTL7H-7	HORVU.MOREX.r3.7HG0744170	612991718	612993252	Werner Syndrome-like exonuclease
MQTL7H-7	HORVU.MOREX.r3.7HG0744180	612994188	612995105	B3 domain-containing protein family
MQTL7H-7	HORVU.MOREX.r3.7HG0744190	613015127	613017406	Kinase, putative
MQTL7H-7	HORVU.MOREX.r3.7HG0744200	613060146	613064327	Homeobox protein knotted-1, putative
MQTL7H-7	HORVU.MOREX.r3.7HG0744210	613074062	613079564	Kinase family protein
MQTL7H-7	HORVU.MOREX.r3.7HG0744220	613137766	613140181	Receptor-like kinase
MQTL7H-7	HORVU.MOREX.r3.7HG0744250	613152910	613156576	Indole-3-glycerol phosphate synthase-like
MQTL7H-7	HORVU.MOREX.r3.7HG0744260	613161791	613162111	NHL domain-containing protein, putative
MQTL7H-7	HORVU.MOREX.r3.7HG0744270	613167214	613167522	NHL domain-containing protein, putative
MQTL7H-7	HORVU.MOREX.r3.7HG0744280	613173013	613173306	NHL domain-containing protein, putative
MQTL7H-7	HORVU.MOREX.r3.7HG0744290	613236178	613236489	Histone H4
MQTL7H-7	HORVU.MOREX.r3.7HG0744300	613245060	613246382	F-box domain containing protein
MQTL7H-7	HORVU.MOREX.r3.7HG0744310	613267986	613268297	Histone H4
MQTL7H-7	HORVU.MOREX.r3.7HG0744320	613362282	613362593	Histone H4
MQTL7H-7	HORVU.MOREX.r3.7HG0744330	613379411	613380733	F-box domain containing protein
MQTL7H-7	HORVU.MOREX.r3.7HG0744340	613437928	613438424	Accessory gland-specific peptide 26Aa

## Sheet: S8 Table
	S8 Table. Expression of 17 candidate genes screened within the hcMQTL region across 10 barley tissues
MQTL	Gene	stem elongation - rachis	stem elongation - internode	stem elongation - root	stem elongation - lemma	germination - seedling	seedling growth - leaf	booting - spike	stem elongation - palea	milk development - caryopsis	germination - embryo
MQTL1H-5	HORVU.MOREX.r3.1HG0069660	2.3705	2.43198	2.33528	2.74005	2.50735	2.75716	2.71153	2.46374	2.6119	3.15116
MQTL1H-5	HORVU.MOREX.r3.1HG0069820	1.90648	1.79919	2.01886	1.44157	1.95447	1.65913	1.89716	1.98274	1.372	0.6221
MQTL1H-5	HORVU.MOREX.r3.1HG0070060	1.16096	1.20633	1.05732	1.79332	0.910818	0.936324	0.264414	0.356159	0.910971	0.422866
MQTL1H-5	HORVU.MOREX.r3.1HG0070070	-0.877634	-0.799579	-0.813545	-0.635266	-0.844128	-0.714673	-0.993078	-0.954652	-0.856321	-0.341545
MQTL1H-7	HORVU.MOREX.r3.1HG0081230	-0.877634	-0.80265	-0.825833	-0.463133	-0.844128	-0.714673	-0.745572	-0.892232	-0.870291	-0.626166
MQTL1H-7	HORVU.MOREX.r3.1HG0081250	-0.834325	-0.80265	-0.810473	-0.590362	-0.83481	-0.714673	-0.917229	-0.815126	-0.78996	-0.626166
MQTL2H-5	HORVU.MOREX.r3.2HG0111610	-0.880727	-0.80265	-0.825833	-0.642751	-0.844128	-0.694924	-0.99707	-0.954652	-0.870291	-0.626166
MQTL2H-6	HORVU.MOREX.r3.2HG0110810	-0.419801	-0.6337	-0.586215	-0.549199	-0.558367	-0.264401	-0.689683	-0.480998	-0.196206	-0.45946
MQTL2H-11	HORVU.MOREX.r3.2HG0181760	-0.806484	-0.80265	-0.825833	-0.642751	-0.837916	-0.710723	-0.553954	-0.671928	-0.000616	-0.337479
MQTL3H-1	HORVU.MOREX.r3.3HG0223820	-0.732241	-0.80265	-0.825833	-0.616556	0.311341	-0.651477	-0.266527	0.3378	0.268319	-0.10165
MQTL3H-5	HORVU.MOREX.r3.3HG0304780	-0.843606	-0.538473	-0.484838	-0.523005	-0.505563	-0.619879	0.440063	0.033046	-0.849335	-0.626166
MQTL4H-3	HORVU.MOREX.r3.4HG0339160	-0.082614	-0.262009	-0.288228	-0.481843	-0.474502	-0.710723	0.10074	-0.385532	-0.674702	-0.58144
MQTL4H-3	HORVU.MOREX.r3.4HG0339220	0.112275	-0.12992	-0.22986	-0.227384	-0.024118	0.561097	0.519904	0.749034	1.06465	1.52882
MQTL4H-3	HORVU.MOREX.r3.4HG0339430	0.486584	0.82849	0.630308	-0.268546	-0.499351	-0.663326	-0.270519	-0.877545	-0.831872	-0.6221
MQTL5H-7	HORVU.MOREX.r3.5HG0498830	0.102994	0.207981	0.439842	-0.174995	0.621951	0.233268	0.072796	0.414906	-0.63279	-0.626166
MQTL5H-8	HORVU.MOREX.r3.5HG0512830	0.004003	0.054389	0.018974	0.079463	-0.021012	0.213519	-0.410241	-0.367174	0.069237	0.02033
MQTL7H-6	HORVU.MOREX.r3.7HG0706600	0.211265	-0.151423	0.015902	-0.23861	-0.017906	0.098976	-0.162734	0.06242	0.275305	-0.170773

## Sheet: S9 Table
S8 Table. Information of GWAS for yield-related traits in barley used to validate MQTL
No	Source of genotype	Population size	Trait	Marker type/number	Number of MTAa	Environment	Reference
1	winter barley	112	GY	SNP/4976	12	Northern Italy	[1]
2	Spring barley	366	DTM, HD, PH, TN, SL, GNS, TGW, GY	SNP/2321	70	Kazakhstan	[2]
3	HEB-25	1420	DTM, HD, PH	SNP/5398	112	Dundee, Halle	[3]
4	Spring barley	336	HD, PH, SL, GY, TGW	SNP/6519	118	Morocco	[4]
5	HEB-25	1420	GA, GL, GW, GNS, GY, TGW	SNP/5398	553	Dundee, UK; Halle, Germany	[5]
6	Spring and winter barley	379	GL, GW, GA, SL, TGW	SNP/5731	453	Fiorenzuola d’Arda, Italy; Dundee, UK; Gatersleben, Germany; Halle, Germany	[6]
7	Spring barley	275	DTM, HD, PH, TN, SL, GNS, TGW, GY	SNP/1618	37	Karabalyk breeding station, North Kazakhstan	[7]
8	Spring barley	500	HD, NSSM, PH, GY, GNS, TGW	SNP/3072	36	Aberdeen, Scotland; Bozeman, USA; Crookston, USA; Prosper, Canada	[8]
9	HEB-25	1420	BY, PH, TN	SNP/5333	71	Adelaide, Australia	[9]
10	Spring barley	768	HD, NS, TN	SNP/69607	390	Saint Paul, Minnesota, USA	[10]
11	Qingke barley	308	HD, PH, SL	SNP/14970	62	Lhasa, Namling, Nyingchi, China	[11]
12	HEB-25	1420	DTM, FD, PH, NS	SNP/5398	161	Adelaide, Australia	[12]
13	Hulless barley	300	PH, TN	SNP/273654	1840	Qinghai, China	[13]
14	European cultivars	261	PH	SNP/36020	62	Fiorenzuola d’Arda, Italy; Madrid, Spain; Helsinki, Finland; Dundee, UK	[14]
15	Spring barley	431	DTM, HD, PH, SD, GNS, TGW	DArT-seq/28530	129	Warsaw, Poland	[15]
16	Hulless barley	269	SL, PH, NSP, TGW, NS	SNP/5994446	58	Chengdu, China	[16]
a Marker-trait association number (MTA) detected in previous GWAS studies
Reference
1. Bellucci A, Tondelli A, Fangel JU, Torp AM, Xu X, Willats WG, et al. Genome-wide association mapping in winter barley for grain yield and culm cell wall polymer content using the high-throughput CoMPP technique. PLoS One. 2017;12: e0173313.
2. Genievskaya Y, Almerekova S, Sariev B, Chudinov V, Tokhetova L, Sereda G, et al. Marker-trait associations in two-rowed spring barley accessions from Kazakhstan and the USA. PLoS One. 2018;13: e0205421.
3. Herzig P, Maurer A, Draba V, Sharma R, Draicchio F, Bull H, et al. Contrasting genetic regulation of plant development in wild barley grown in two European environments revealed by nested association mapping. J Exp Bot. 2018;69: 1517-1531.
4. Reda A. Genome-wide association studies of multiple traits in barley (Hordeum vulgare L.). Institut Agronomique et Veterinaire Hassan II. 2018.
5. Sharma R, Draicchio F, Bull H, Herzig P, Maurer A, Pillen K, et al. Genome-wide association of yield traits in a nested association mapping population of barley reveals new gene diversity for future breeding. J Exp Bot. 2018;69: 3811-3822.
6. Xu X, Sharma R, Tondelli A, Russell J, Comadran J, Schnaithmann F, et al. Genome-Wide Association Analysis of Grain Yield-Associated Traits in a Pan-European Barley Cultivar Collection. Plant Genome. 2018;11: 1-11.
7. Almerekova S, Sariev B, Abugalieva A, Chudinov V, Sereda G, Tokhetova L, et al. Association mapping for agronomic traits in six-rowed spring barley from the USA harvested in Kazakhstan. PLoS One. 2019;14: e0221064.
8. Falcon CM, Horsley R, Hu GS, Blake T, Smith KP. Mapping QTLs for Grain Protein Concentration and Agronomic Traits under Different Nitrogen Levels in Barley. Crop Science. 2019;59: 68-83.
9. Pham AT, Maurer A, Pillen K, Brien C, Dowling K, Berger B, et al. Genome-wide association of barley plant growth under drought stress using a nested association mapping population. BMC Plant Biol. 2019;19: 134.
10. Haaning AM, Smith KP, Brown-Guedira GL, Chao S, Tyagi P, Muehlbauer GJ. Natural Genetic Variation Underlying Tiller Development in Barley (Hordeum vulgare L). G3 (Bethesda). 2020;10: 1197-1212.
11. Li ZY, Lhundrup N, Guo GG, Dol K, Chen PP, Gao LY, et al. Characterization of Genetic Diversity and Genome-Wide Association Mapping of Three Agronomic Traits in Qingke Barley (Hordeum vulgare L.) in the Qinghai-Tibet Plateau. Front Genet. 2020;11: 638.
12. Pham AT, Maurer A, Pillen K, Taylor J, Coventry S, Eglinton JK, et al. Identification of wild barley derived alleles associated with plant development in an Australian environment. Euphytica. 2020;216: 148.
13. Bai YX, Zhao XH, Yao XH, Yao YH, An LK, Li X, et al. Genome wide association study of plant height and tiller number in hulless barley. PLoS One. 2021;16: e0260723.
14. Bretani G, Shaaf S, Tondelli A, Cattivelli L, Delbono S, Waugh R, et al. Multi-environment genome -wide association mapping of culm morphology traits in barley. Front Plant Sci. 2022;13: 926277.
15. Czembor JH, Czembor E. Genome-Wide Association Study of Agronomic Traits in European Spring Barley from Polish Gene Bank. Agronomy. 2022;12: 2135.
16. Li J, Yao XH, Yao YH, An LK, Feng ZY, Wu KL. Genome-Wide Association Mapping of Hulless Barely Phenotypes in Drought Environment. Front Plant Sci. 2022;13: 924892.
